# Supplementary material for: Transcriptome profilings of two tall fescue (Festuca arundinacea) cultivars in response to lead (Pb) stress
Source: BMC Genomics. 2017 Feb 10;18:145. doi: 10.1186/s12864-016-3479-3 (PMC5301350; doi:10.1186/s12864-016-3479-3)
Supplement: Additional file 1: — All the unigenes assembled in two tall fescue cultivars. (XLS 38862 kb) [file 12864_2016_3479_MOESM1_ESM.xls]

## Sheet: unigene
>comp_16_419_c0_seq1
GGTGGCGCCGCCGGCTCCTTCTCGGCGCGCCGCGCCACGGCGCCCATGCATGTGCTCTGGAAGCTTAAGCGGTTACTGAACATCGGGGACGAGCGGGAGCTCCGCGACGCGATCGGCCTCGTCGACGACCTCGCCGCCGAGGTCATCCGGCAGCGCCGCAAGCTTGGCTCCGCCATCTCGGGCGACGACCTCCTGTCGCGCTTCATGGGGTCCATCAACGACGACAAGTACCTACGCGA
>comp_16_592_c0_seq1
CCTCCTCCTGCTGGGCCGACTTCTTCACCACCACGAGGTTCTCCCGCAGCCACCGCCTGGCGCGATGACTCTGCGGCCTGGTCGCCACCGGCTGCTGCGCGCTCGCCGTCCTCTCCTTTGGTCCGCCACTCGGCTTCACGTGGAGACGCCGCCGCCACACCCGGGCCGTCGGCGACGCGGCATCACTGCCGCTGCCCGAGGCCTCCTCCCCGTCGATCTTCTTGGTGGCGCCGGCTTGTTTGGTGAGGATTTGGCAACAGCGGGGCG
>comp_16_738_c0_seq1
GGAAACTGTATTTACAAGCGGGGCCTGGTGGAGCAGGTAATAGCAAAATTTTCGTGAAGCGTCGCGGTCATCTGATGTATTCTTGGACGCTAATTAAGTGCTCGTCCGATGAGGCTGAAGACGGCGATGGCGTGCAGAATTCCTCATCGCCGTCGAGGTCGTCGAAGGCCCACGGCTCCTCCCCGTCTACGTCGCCGGCCGCCGCCTCGGGCATCGCCCACCGGTCTTGCGGGATCTCGACGCCTTCCAACAGCTCCAGCACCTGCCCAC
>comp_16_943_c0_seq1
GCCGCCGTTGACAGCGCGCTCGCCGCTGATCCTCAGGCTCCCTGACGGCTCCACCTGCACCTTCAGCTGGCTCTTGGTGAATCCTGAGACGTCGACGATGAGCGTGTCGAACTCATCACCATGAACCCAATCGCTGTGGGGGTCGATTTCTGCCAGGACACGACGAGAGCGATACGATGCAGCTGCCTCCATCACTCTCTTGCTTTTGCCCTTCTTCTAATTATCGCTGCCTTACTGCGAGAGGAGTCGTGTCGTTCACGG
>comp_16_1159_c0_seq1
TGGTTGGCGTTCGGCACGGACAGCAGCGTCAGCGACGACCGCCCGGCCAGCTCCCCGGCCACCGGGCTGGACGCCAGCAGCCGCGTGAAGTCGGAGAAGTTGGGGAACGCCGCGAGCACGGCCGTGACGTTGACCCCAGCCGCCGGTGAAGGCAGCGCGGCGAGCAAGACAAGCACCCCGAGCGCAAGGCGTGGAGCGGGAGGGGAACCTCTCCCCATCTCCAGGTTACTGACGCCCTACACTGGAGTGGAGTGGGGGAACTGGGCCAGTGTGAGGTAGAAGATGAGCGAGGAGTGAGAGAGGGGAAACTTTTCGTGAATTTCTTG
>comp_16_1831_c0_seq1
GAAAAAGACTAGATGCAGTTGCTCAGGCTCAAAGAGGTGCTCTTGATAGATTTATTGTGAGGGATTCTCAAGTTAACTCTGAAAATCAAGCTCCACATGGTAATGCTGATGATGATACAGTAGAGGTTGAAGCTCATGTTGCAGACGCTCGTGTTATTGATGGTGATGTTATTGGCGATCAAAGTAATCATCCAAATATGGATGGTGATCCTAATGTTGGCGATGAAGGTAACGATGCTAATATTGCCGATGATATCAATAGTT
>comp_16_1981_c0_seq1
TATTGTGTATAAGCTGCCCTGTTTTTGGGTCATACGATGACCTACGCGCAAGTAGAAAATTTCTTATCCTCTGGGACCAACCATCTGTAGCTGGAGTGATCCCTTCAGCGCGCATGGTAGCCTCAGCTTCATCCCACTTAGGAATGGTAGTCTTGTAGCCACCTGTCCCTAGATTATGGTAACGTACCTTTTTTCGTAGCATTTTTCTTATTCTTTTCCGACCTTTACTTAGCTTCATCCGATTCCTTGTACTTCACAAATTCGTCCCAGAGGAC
>comp_16_2102_c0_seq1
CGACGGCGTCTGCGCATCCAGGGAGGTGACGGTGCTGCCGTCCACCCGACGGTGTGATGTAGAGATTTTGCTGTCCAGGAAGGCGAAGGTGGTGCCATCGTCCAAGAAGACGAAGCTGTTGACTGGCGGCGAGGGTGCTCTGCCGGTCATCGAGGGCCCGTCCAGGGAGGAGATGGTGCTGCTGGATGGCATCAGGCACGGTGGCGATGCAAGAGGCCGGGGTTAGGAGGAGGGGAGCGCCGTTGATGGCGAGGACAGCACAACAGCTGTGGCCGAGCGAGGGCGGGCGGCGTCGCCACGGCTGGGAGAAACCGCTGGGCGACTTCAGGGTACTTTGGGTCGTGGGGGATTATCGTGACGTGGGATCAAGTGGTTTTTTTTAGAGAAGGGATTAGATGG…
>comp_16_2222_c0_seq2
GGGTGGGTGTGGCAGGCGGGAAGCCGGCGGTGGGTTGGGGTCTTGGGGATGGATCGGGGAGGGGCTGGTCGGGAGGGAGGAGAAGCGGGGAAGGGCTGGCTGGCCAGCGAATAAGGCTGGGAGGCCGCGCTGTTGTCGCACAGGAGGCGGGGGAAGGCAACGGCCGGTGAAGAAGGTCACGAGGCGGCGCCGGCGAGAAAGAATAAGGCGGGCGGGAGTATGGCTGGGAGGATTGGGCGGCGCCGCTGATGTAGGTATCTGGCAGAGGAGGGGATTTGGGATTTTGTTCGGG
>comp_16_2588_c0_seq1
GAGAGAGAGAGAGAGAGAGAGCGGGGAGCAGGATGGCGCAGCTCTGGGCGGTGTTCCTGGCCGTGGGGTCGCTCGCCATCGGCATGCTCGGGGTGCTCGGCGTCTGGCTCTGCTACCTGTTCCAGGCCGTGGCGCGGGGGCCACCTCCCGCCCCTCCGCCCGAGACGCCGGAGACGGACGACGGCGACGACAAGAACGGGTTGTCGGAGGCGGAGCTGAGGCAGCTTGGCGGGATCGTCCAGGCGGAGGCCGCGGACGGCGAGGAGGAGGCGCTCTGCCCGATCTGCCTCGACGCCATGGAGCCCGGG
>comp_16_2653_c0_seq1
CGGGTTGCTTCAAAAGGACCAGCGAGGATAAGGATAGAGTTGATGAGCATTGGGCAGATTTTTTCTTTGCTAATGCCATTCCCTTCAATGTTACTCGATCAAGAGCCTTTGAGATTGCATTGGAGTCCACCAGGCAGTGGTCTAGGCTACATTCCCCCAAGTATTCACTCTCTTCAGCTTCCACTTCTTGCAAAATCAAAGAAGAAGACAAATGCATTGAGGGACAAGCATGAGTTGGCTTGGCG
>comp_16_2854_c0_seq1
GGATGCTGGCATTCCTGGAGGCTTTCCTGAACTTCAACACCCTGCGCCTGAACATGGCCTGCTCAAGGCCATCCATGGATGGCACAATTGTCATCGTCTCCAGCACCTGCGCATTCTTGAGCAGAAGCTTAACCAGCTCCAGTCCACTCTTGCTCTCATCGATGTACTCCATTCTAATTGCCCTGAGGTTCCTCACAATCACCTTACCTCTACCACCTATAACATCATACTGAACTTCATCACCGCTGCACCGTCTCCGCTTGGACTGCGATGGCACGACAGACACAGAAAGCTCCTGCACATTGGGGCAACTCATAAGGAGTGGAGCAATGGACAAAGCACCTTCTTC
>comp_16_2882_c0_seq1
GTGAGCAGGTGGGAGGCGTATTGCCTTCGGCATTGTCTAACTGTACCTGAGGGATTCGTGGCGCCTGAAGATGATAATTCTTCTGCAAAGGTGTCGGATAAAGATGGAAATCATGATTCGGAGCTGGATGAAGAACTCAATTTATTGAGAAAAAAACTAGAAGCTGCTAACAAGGAATCTGAAGAACTGCAAAGAGAGATTTCTTCCTTGGAAAGGCAAACTACGTACAGGAGTACCCTTAATTCCTCTATAGCTGAAGTAGTGAAATTGTTTGAAGACAAATCTGTTCAGGACAATATTCAAGCTCTTGTGAATACAATACCAAAGTTGCAC
>comp_16_3112_c0_seq1
GGCAGAGTTGAGCATACAGAGTTAGTTCATGGCATAGTCCTGGAAAAGGAAATGCGGCATCCACGATGCCAAAGAAGGTAGATGCAGCTAAAATAGCTTTGCTGGCCTGCTCATTTGAGCATTCAAAGACACATCTCAATGAAATGGTGAAAATGTGCCAGATGGTTGGAGCAACTTTAATTATTTCTCAATATGATTTTGAAGACGAAGCTGGTGAATTTCTTATGCGTAGTAATATGTCTGCTGTCCAAGGGGTTACTGGTGTTGAACTAGTCAATTGCCATTGCCACTGGAGGGCAGATTGTTTCAAAATTCCAGGATTTGAGCCCTGACAAGCTTGGAAAGGCTGAATCAGTTACTGAAAAGAAACTTGGAAGATCGAAATTCAAGATGTTTTAC…
>comp_16_3175_c0_seq1
ACGCTTTGTACCTGGCGGGGTGCACGTCCAGGAGAACCGGGCTCCCCGCCGTGTGACCCGGATGCCCTTCCTGCCAGACGCCGCCCGGCGGGCTCAGCCCTGCCTGGTAGGTCACCGTCGCCGCAAGAGTGGCCAGCAGCAGCAGAAGCGACCGCGACTCCTCCACCTCTTCTGAAGCCTCGCCATTGTTGCTGTCTCTTGATTTCTCCGTTCCTCCTTGCAGGGCATTATCATTAGTAGCAGTACCCGACGCTGCCGGCATGT
>comp_16_3380_c0_seq2
CTGAAAGCAAGGTTCCCTCAGCTGGTCTACGAGTCAGGAAGCTCTGAGGGGAAAATAATCATACAATTTTTTTACTCTTATCATATCCAATTAATCTCGTTGTTCTCATTTTTAAGCATTAGTTCTCTTTTGTTTCCATAGCTGAGATTCCAAATGTCAGGTGTTTTGGCATAGAGGATGATTACAGCCTCCTGCTGATGGACTTGTTGAGGCCGAACCTCGAAGATCTATTCGAATCCTGAGCTATCCCTGAATACTGTTCTG
>comp_16_3536_c0_seq1
GACAGAGTAATCTGGAGGACCGTTGCCAGTTCTTGAACACTGCAATATCATTTGTCTCAGTTTGACATCGTCAAAACAAGATATGCGAGGGAGAACCTTGTGTGGCATGTTGAACATTCCAATGTTGACATTGTCTAGGTACAGGACCTGGAAAAAGATATGGCAGCCCATCAGGTGTGTGGCAGTGCTACAATTTTGGATGTCAAATTGAACCTTCTGTGTTATCGCAAAAAAAAAAAATTGAACCTTCTGTGAAGCCTGAAGGAGATCATGGAATATGTACTTGC
>comp_16_3751_c0_seq1
GTGTGTTTGGTTGAGCTGTGGATTCTAAAAAATCTACTGTGAGCTGTGAACTGTGAAAAAGCAGCTGTGAGCTGAGAACTGTGGATTTTCTGGAAGTTGTTTGGTCGTAGCAACTGTGAACTGTGGGTTTGGTTGAAAATGTCTATAATACCGTTGAACTTCTGATAGACCGTTTATATGCTAATTGATCGAAAAACTTTGATATGTGCACTAATTAATATGTAACCGCCATTTCGGAAGAATATTTTTAAATTTTTCATAATGTTCCAT
>comp_16_3985_c0_seq1
CAGCGATCCAGATGCCAGGTCGGACGTTGGTGAGCAAGCAGGCCCCAGTCAGGCTGATGGAGAACAGCAGGTTCTCATCAGCCGGCGGCATCCCTCGTGGCAGCGCCAGCGTCGCCGTCAGCAGCATCCTCGACGTGTCCATCAGGAATCCGCCAATGCGAAACCACTCGATGTGCTTCCCGGGCTGGCGAAAGCAGTACACGTGGGTGTTGTTGAAGGCGTTGACGTAGAGGAGGCGCCAGGAGCGGTGGAACGGGCGGGGAATGAGGAGCTTGAGGATCCTGGGATCGTCGGTGCGGAGGGAGAGGTCGCGGAAGAAGGCGTAGCCCAAGAA
>comp_16_4056_c0_seq1
GGGGAGATGGAGCGTTAGCTTTCGTTCCCAACGAGTTCACAATAGCGAAAGGAGAGAAGATTGTGTTCAAGAACAATGCTGGATTCCCACACAATGTTGTGTTCGATGAGGATGAGATCCCAAGTGGTGTTGACGCGAGCAAGATCTCCATGGACGAGCAAGATCTACTCAACGCTGCTGGAGAGACGTACGAGGTTGCTTTGACTGAGCCTGGGAC
>comp_16_4086_c0_seq1
GTCCAGGATGCGGTCTCGGCGTCGAGGAGGGAGGCGATGGCGGCGGAGGAGGAGAACCGGGCGCTGTCCGCGTCGAGGATCGCGCCGCTGTCGCTGCAGCTGGACGAGCGCCGCGCCGCCGACGCCAGGCTCTGCGGCTTCAACGGCTTCCGCGGCCTCCTCTACGCGCTGCACAACGCCAGCTCCCTGCTCCTGCTCATCCTCGCCGGGGGCGCCTGCGCCGCCGGCTCGCCGTGCTCGTCCGCCGACGGCGCGGACAACAGCACCACCGCCGGCGGGTTCATGGCGTCCATCGCG
>comp_16_4138_c0_seq1
TTTAAACATTTTCAGAAACTGCATTTACGTCAGATTTTCGGCAATTCCAAATCATTCGTGAACATGATAGAGGTTTGGTCACCGGGATTCTGGGTGGAACTGTATGAGACAATTGGTTGGCCATGAACCTGCACTCACCCTATACTCAGATACAGGGGCAGTACATAGTAGCTGGCTAGACCTCTGCGCTTTTATCTATGGATGCTGCTGCTCTCTTTGTTTATCATTGCGGTGCCACCCCTGGATTCAAGTTGCCACA
>comp_16_4275_c0_seq1
ATTTGAAGCCACAGAAAACCTGAATCTCCGATCCGAGAGCTTGAGAACTCGAAAACCGGAATGGTCACCACCAAGGCAACATTGCAGAGCAAGAGCAACAGATTCTTCCGAGAGAGGAAAAGTAGCGAAGGAGAAAGAAACCACCAGAAAGAACTCCTTTGCCGCGGGAGAGGGAGAGAAATGTACCGTAGAACCAAACTGTCGATGCACCTGATCCGCGAGCGCCAAGCCCGGGGAGAAATCCTAGTGTAGAAGGCCCTCCATGACGCCTAGGGGAAGCCATGGACTCTGGCCAGGTGGGTGGAGAGGAGGTGGTGGTGGGAGGGGAGGGG
>comp_16_4415_c0_seq1
GGGGATTCAGCAGCTACTCCTAACCAACTTAGACCTTGATAACCTGCAGACACTCACGGCCCACGCATCGATCAGAGCTGCACGGTGACTGTGACGCTGCCGGAGGAGCCCCAGAAAGCATCTGGAACGAACAGGAAGCATTTGGGCTGGTACCCCTCCAATCGGCGCACGTACTGAACCGTCCCCGACGCTGTCAGCGAGAGCGACCCAGGATCGTCGCTCGTCACCACAATCTTATACTCAACCTCCTCCTCCTCCC
>comp_16_4469_c0_seq1
ATCCACAAGCCTTTCTCGGAGGAGGTATGCTCGGTGGTCCATCATCGCCGGTTGGTTTAGCTGTCTTTTTTGGAGCCGCTGGAGGAAGCAGTTCAAGATGCGATGACTCAAGTTCTCCCAGGTCCCCTTCACCATATTCTCCAATGTCCCCTTCACAATACAAAAATCAACAACATGTTAGAATCAATGAAGGCAGTGATGATGGTGAGGAACCTAGTGGTGGGCACCAGAGATGGAGCAAACAGCAAAATATATGGCTGGTAGGTGCTTGGTTGAAACATTCGATTGATTCAATTCGTGGAAACAACAAGAAATCGGATCATTACTGGAAGCAAGTTGCAGATGAATTCAACAAGCACTCATGTAAAGCAGAAAAAAGGT
>comp_16_4781_c0_seq1
CGTGATCGTACTGCTAGAGCTCGAGGGGGACGGTTGGGGTCCTGGAGCGGTGGCGCAAGGAGGCAGCGCGGACGTTCCAGCACCACCTGGATGGGACAACACCGCAAGCGGAAGGACGGAGGTGGAGGCGCTCGACGAAGGCCGGCAGGCGCTACTCCCCTCACACGTTTTGCTTTACTTTGTGCTCCCTGTAGCAGTACGATCACG
>comp_16_4967_c1_seq1
GGGAGAGAAGATACGTAAAAAGTATCCTGATCGAGTGCCTGTTATTGTCGAAAAGGCCCCGAAATCTCGAATTGGCGATCTTGATAAGAAAAAGTATCTGGTACCCTCTGACCTTGCTGTTGGACAATTTTATGGTCTTATCAGAAAGCGTATTCATCTTAAACCTGAAACAGCTCTTTATTTCTTTGTAAACAACGTATTTCCCCCCTCATCAGCAACCATGGGATCTTT
>comp_16_4988_c0_seq1
GGTGGTTGCAGTGAAGAAGCTTTCCCCAGACAAAAATACTGTGAATGATTTCGAAAATGAGACTTACTGCATGACGGAGGGCAAACACAAAAATATTTTACGGCTTCTTGGGTACAACAGTTCTTGCGAAGGACCCGAAGGCTCCCAAAACGCAACGGACCGAATAATGTTGATCTGCTCGGAGTACATGCCTAACGGGAGACTTAGCGATTATATCCAAGATGAACCTTGTAGACTCCAATGGAGCACGCGTTATGCGATAATCATAGGA
>comp_16_5042_c0_seq1
GTTGTAATTAAGGGGACTAAGTAAGATGCAACAAGCTGGTATGCTAATATGTAATTTCCACTCTAGTGTTAAACTATATTACATCGTACTGACATGCAGAATGGAGAACACTGAGGGGTAAACTCTGCATATATTCAGGAAGTACAAACTGCAAGCTGCTGGTGCAGCGCTACATGTGGCACCGTACAGTTTGAATATTGGCAAGGCATCACTACAGAGCTCAGGAACGCCTTCTCTACTTCCTCCGATGCATTTCTTCTAAGCAAGCACATAACATATTCCATCACCGCTGCATCGAAGGGCAGTATGATCCCAC
>comp_16_5058_c0_seq1
CGAGGCGACCACCGCGGGGTCGTCCAGCCACCCCTCCCGCTCGCCGGCGCCCGCGGCCGCGAGACACCCCGAGGCGGACGCGAGGAGGGCCACCTCCGTCAGGTGGTGGCCCCGCGGCGCCATGGCGAGGCGAGGGGAGGTCGCCTGAGGGCTGTAGATGCTCGGACGCCGGGAGGGGGTGCGACGGGGAGCAAAACGTGCTCGTGCGATTTCGTGAAGGG
>comp_16_5153_c0_seq1
GTCAACAGCAACTAAAATATGAGTGTATCCATTTGAAAGAGGAAATGGTCCCATGAAGTCCATACCCCAAACATCAAAAGGTTCAAGGATAAGATTGTAATTCATAGCCATCTCTTGTCTCCTCCCTATGCTACTCATGCGTTGACAAGCATCACAATTCTTAAAAAATTCATTAGCATCTTTAAATAAAGTTAGCCAATAAAAACCTGATTGTAAAACCTTTGCAGCTGTCTGAAAATCCGGAC
>comp_16_5263_c0_seq1
GGATGGGAAGAGTGAAAAATAGAAAGATAGTGAGCATGGACTGCAGGGAGCGGCCATGGGGAGCGACCTCCCAACCGACGGAGCGGATTCACCTGGTCGGGGCGCCGGCGGAGGGCTTGCAGCCCGAAGGCATCAGCCTCATCTTTAGCGGTCGTGTGCTCTCGGACCAACCCCCACCTCCGTGCAGCAGCAGACCGGACTCAAGAGCAACGCCAAGGTGCTCTCCACCCTCACCTCCCCCGATCGCCGCGAGGCCATGGAGGTGGAAGGAG
>comp_16_5569_c0_seq1
GTGGTGAATGCAGGTCTTATAGCCTTGTAGTGAAAAATTCTCCTTTGTCATGTGCTTTTTGAGACAAATGCTCCATGAAAACCATAGGGTACTTTTTGGGGCAATGTTATCTTGGCAATAGGCCCACATCCAAATCTTCGAGTGTCGATGAGATGCACCTACAACATGAGAAGATGAATCTTGTAAATGTTTATTACTATGATACTGAAGGTATCAAGCTAAC
>comp_16_5725_c0_seq1
GCCTTCTTCCTCTTCCCAAATCGCACGCGAAACACGCGACGCGGCAGCCGCTCGGCGACGACCGGGAGCCAGAAGCCACCACAGCGAGGCGCCCACCGACCACGGCCACCGCCATGGACACCTTCTTCCTGTCGCACGGCTCGCCCACGCTCTCCATCGACGAGACGATCCCGGCGCGGCACTTCTTCCAGTCGTGGCTGCCCGCGGCCGTCGCCGGGTCGGAGCCGCCGCGCGCCATTCT
>comp_16_5786_c0_seq1
GGAATGAGTCGGCAAGGGGATCAACCATCTTCTTTCAGTAAAGGCCCACACATTCTCCTTAATATTGGGGTGGGATAAAAGGACTCTGAAGAAGGAAACTCTCTTCCCGTCTTGCGTAACTGACCACTGCAAATCAAGTCGAAAGTGCTTATATGCTTAACACGTTTTTGTCTCAATGACAGGCCGCTTGAACATTGTATGATTTTTTTTTTAAGAGACTCGATCTTATGTATCTACTTATTGTCTTTTTGCCTTTGCTCGGTAGTTCTGTAGCCGGTTTTTTTGGACGTTTTCTAGGATCTGAAGGAACCGCTATAATGACCACCACGTGCT
>comp_16_5981_c0_seq1
GGTCAGGGTTGTGCCGGTGCAGCATGCCGCCCGCCATGGCCTTGATGAACTTCTTGATCTTGGGCGTGGCGTCTTCGCCGAAGTGGTGGAACAGCGTCGCACGGATCGAGCCCACGCCGACGTCTTCCTTCCCCGTCTGGTGCTTGAGCATCCGGATGTACGTCGATAGGGGCAGAGACCGGCTAGCGACGGTGGCGTCCTGCGCCTTCACCTCGTCGCCGCTCTGCTGCTGGTGGCCGCGGCAATGGAGGCGGATGCCAATGTACTCGAGCGCGAGTCCCAC
>comp_16_6064_c0_seq1
GGTGGAGCGATTCTGGCAAGCTCATCCTCATTCTTGTCATGCTCTTCGGGAGGCTGAAGAAGTTCAGTATGAAAGGAGGCAAAGCATGGAAGCTTAGTTAGATGAACCACCTGGTGACCGTCGCAGTTGAAGGAACACATACTGTTTCCTCTTCTTTTTTCCGTCTCTTCTCTTTCCCCCTTCACAGTGCTCAATTAGATGTAGAAGGGAACCTTCTACTTGTCATCCTTGTACAGAGCCACCTACATCATGATTAGGTGAATGAAAGTTGATCATAAAAATATGAAGAC
>comp_16_6350_c0_seq1
TCTCTCCAATTGGTTTGTCGTTGCTGAAGATCTGGTCTTCATTCGCTAGAGCTGTGTGGCAATCGACGTTTTCTTCCCGCAGGAGTTCGACAAGCGGTACGGCGTCGGGTGGCAGTGCGTGGTGGGCGCCAACTTCGGGTGCTTCTTCACCCATTCCAGCGGCACCTTCATCTACTTTTCCCTGGAGCGCCTCACCTTCCTCCTCTTCAGGGCCGCCGCCGTCGCCGCGGCTTCCTGATACGTCGGCGAAATCTTGATCTGCTCGTGCCCAACCTGGAGGG
>comp_16_6585_c0_seq2
GTCCCTCGTCGGCCCGTAGAGCGAGCACTCGGGTGAAGGGGTGCGCGAGGCGGTCGGCCGCGTCGCCCCGCGGGTCTGCACCGGAGAGGACGACGCCCGATCGAGGGAGGGATGTAGAGGGATGGGAGGGATGGAGAGCGGCGGCGGGCGTCAACCGGCGCGAGGCGGAGAGCAGCGGCGGCGGCCGATGCAGAGGACGGGACAGGGGTGGGGTGGGTAATCCGGCCCTGGCGGCAGCAG
>comp_16_6769_c0_seq1
GGGAACGGGTTCGAACAAGTTCAAAAGAAAAGAACACGCCAAAGGGAAACGCACAACACACATTCATCCTGGATAAGAAGGGCCGTACACTGCTCGCCGCTGATCAAACAGACCTTTCGTTGCACCTGGGGCTGTGTGCGAAGGCGCTCACCGGGAACGACCGTGTGCCTTGGTCCGCCACGAGGAACTCTAGCTGGTCGCCGACGCGGGTAACCTCGTCGAATCCATGCCACAACC
>comp_16_6860_c0_seq2
GGAGGGGCCGAAGAAGAGGAGCGTGGGGACGAGGATGTCGAAGTGCCGGGAGAGCGGGCCCACCTGCGTCGCCCACTGCCATGTCGGGTCCGGGCCGAAGCCGTGGATGAGCACCACCACCGGCCGCCGCTGCTTGCCGTCGCTGCCATTCTTGGAGTTGGATTTGGAGTCGGAGGAAGGGGCGAGGAGGGCGGGGCTGGCCCAGAAGTGGAGCGTGGTGTCGGCGTCGACGGCGGCGGAGGTGAAGGCGCGCCGGAACACCGCGTTCAGGATGGACACCACGCCGAACCCCATGGCTAATATATGTGTCTCGACTCTCAGGCTCTCACTCTCCG
>comp_16_7183_c0_seq1
AGCCCGCGACGACGCTGGAGGGGAAGACTGCGGAGGACATGCGCTTGATGGCGGACGCCGAGCGCCCGCCCCCGCCGCCGGACGGGACGCTGGTGGCGCGCTGTATCCCATTGTTGGCGCTGCACTGGCCCGAGTCGAAGCCGTCGTCCCGCCCCGCGCCCGTGGACTTGGTGCGCGGCAGCTTGCTGAGGAACTGCTTCCACATCTTCGTTCGCTGCGCCGCCGGCCGAGCTACTCCGCCGCCATGGCCAGAGCAGAGCCTTGGTAATCTAGCACTCGCACTGTCTGGCCGAAGCAGGGT
>comp_16_7426_c0_seq1
CGGGTGCTGCTGGTAGAGCAAGTGTTGAAGTGTCTCAGATCTTTTTTCTAGGCAGGGAAAGATTTACTGGCTAGCAATGCATGCTCTGTCTGTCTCCAGGAAGAAGACACGGTTGAACACATCCTAGTACAATGCCCCTTAGCCAGAGAAGTTTGGTACACTTGTTTCAAGACCTGCAGGTCCAAATAGCAGCACCCGAGATCACAAGCAGCCTGCAGGATTAGTTGTGTTTACAAAGAGACAGGGTTCAGGGAAGACAGAGAAGAGGGTTGGACACAATTTTATGGCTTGTCTGATGGTCGCTGTGGAAAAACCG
>comp_16_7621_c0_seq1
CGTCCACGCGCTCCTCGCCGACCGCCCTCTCGACGCCGACGGCTTCGACCCCTTCTCCCCCTCCGCAGATAGATCATACCGCCCGGGTCTGCGGGTCCCGTGCTGCCTCCTCTGGGTGGACGTGGAGGCGCCGCTCCTGGCCGAGTACCTGGACCGGCGCGTGGACGACATGGTGCGCGGCGGCATGGTGGAGGAGCTGCGGGAGTACTTCGGGACGACCACGCCCGCGGAGCGCGCCGCGCACGCCGCCGGGCTGGGGAAGGCCATCGGCGTGCCGGAGCTGGGCGAGTACTTCGCGGGCAAAAGGAGCCTCCGCGCGGCCGTGGACGAGATCAAGGCCC
>comp_16_7677_c0_seq1
CGAGGACAAAGTCCTTGGAAGCGACCCCGGTGGCGGGGTCGCCGGAGGGGGACGGAGGGACAGTCTCGGTGCCTTGCAGGCGCTCGACACGGCCGCTCTTGTGCACGCGCACCACGTAGGGTATCTCGTACTCGATATCGGATCCGGGGTTCATGGCGAGACTGCGAGCAGGGGCCTTTGGCTCCTCGACGCGGCACTTGAGCTGGAAGAGCGAAGTCGGGAGCTGACCAGCGATACCAGGAACAACACGCCGGGTTCCGATATCGAGTACGAG
>comp_16_7710_c0_seq1
GTGGGTAAAGCAGACAGCTGGGGAAGGCCTTTTGTTCTGTAAGTCACTGGATCACTTCTCTGTGGGGGGAAAGTCATCGTCAATCAATCATCACAGTTGGGGTCCTGGGGAGAAAGAAAGAGGTGGCAGCAGATGTTCGTATTCCAGGACAGAGGGCATCTCCCTTTTGTTTACCCCGGCCGGCAGCTCCTACCCAGCAATTCCAATCAGAAATCTTTGCTTCTCCAATCCAAGAAGCAGCACGTTGCCGCCGCTGAACATGTCCGTCATCCGTGAAGAAGCATTGCTTCCGATAATTGCAGAGATAATTGCGCAGGTACAAGAGGATGCAGGACTTGCAGTTGAGCCGGCCAAGATAGGAG
>comp_16_7763_c0_seq1
AGACGGGGTCGGCGCGGGCGTCGTCCCGGACGGCGGCGCCGGCGAAGGGGACCTCATGTACATGAGGGCCAGGTTCGAGAGGGTGGTGGGATCCAGGGACTCGGAGGCCTTCTACATGATAAACCCCGACGGCAACGCCGGGCCCGAGCTCAGCATCTATCTCCTCAGAGTCTAACTCGGCCTCATGCTGCTCTATATGCATATATACATGCATGGTTTGGTTTTATG
>comp_16_7781_c0_seq2
GGCCTTTGTGCAAAACGAGTGGAGCTGAAACTGAGCTGGGCAATCTGAACGATGGTATATGATCTAGCGGTGGCAAAGACTATTTTCAGATTTTCAGAATCTGTCCGTTTTCACCTGAAACGTCTCCATACTTTCAGTAAGGTACGAGGGCTTCTTATTCCACAAGAACGAAAGCACCTTTTCATTCTTTCATATACTAGGGGTTTTTACTTGGAAAAGACAATGTTGCATACTAAAGGATTCGGGTCCATAACCACGAGTTCCAGTGCACTAGATCTTGTAACACTTAGCAACGAGGCCCTATCCATTAGTATTCCACATAAGAAAT
>comp_16_7851_c0_seq1
GGGGTGGAAGGCTCGGCCGTGATGATCTTCGTGGAGGTGGAGCTCGTCGGCCTCAGCGCTCTCATGGGGCTGGCCAACGCCCACGCCCAGCTCCGGTGGCTCCGCGCGCCAGGCGCCTTCGCGCTGCCTCCGTTGCCAGCGCCGCTCCCGCCGTTACCGGGCGCGGAGAGCCAGTACGAGGAGGAGGGCGGGGGCGCGGCGCCGAGCCCGCCGAAGAAGCCGGCGCACTTGATCTTGTGCTGCTCGTAGTCGTCGTCGCCGTCGCCGTTACCCAGGTGGCCTGGAGCGCTCCCCTTGGGCTTGGGCTCGCGGTAACGGCGG
>comp_16_7927_c0_seq1
GACCTTGTCCTGCGCGGTGCAGCGGCTCTGGAGCGACGCCGACGAGGTCGCGCTCCTGACCGGAGCCGCCGCCTTCCGCGCGCGCAACGGGCACGTCCCGCGGCTCCCGGACATGGGCGCGCTCTTCGGCTACCTCAGGGGCTCCCTCTCCCCGCACATCGACCAGGACAAGGTGTACTACAAGCTGAAGCGGCTCAAGAGCAAGTACGAGCACGCGGCGCCGTCCGCGGCCGCGGGCAAGCACGAGCTCCGCGTGCGCGACCTCTGCAGCAAGGTCTGGGGCGCCCGCGTCGGCCTGTCTGACGAGGATGACTCACACCCACAGGAGGAAGAACAGGCCAGGGACAGGGAGCG
>comp_16_7983_c0_seq1
GGCCGGCCGCCTTGTAGTCGAACCCGCAGGCGTGTGCGCCGGCGTGACGGTGCACGCCGCAGCGGCACGCGAACCCGAGCAGGCCCACCTTCTTCCGGCACGTCTCGCACCGGTTCCTGGTAGCGGTCGCCGGAACCACCACCTTCTCGACCTGCACACCGCCTCCGACTCCGGTGGCAGCAGCAGCACGCTGTCCGCCTG
>comp_16_7988_c0_seq1
GTTGGACTCCAGGATGGAGAAGATCTCCTTGCTGAGCATGTCGGAGCCACCGTCGCCGCCGGACTGCAGATTCTGATCGAGCAGCGTGAACGCGGAGGTCGCCATTGGTGGTCGATGCCTCTCCTTGTAGCAAGCGAACGGTGTGTCGTGATTGGGAAGATGAGCCTGGGAGGCCGGGGAGCTTGCGAACGAGCTCAGTGTGTGCTTGCGTGTCACTGAGAC
>comp_16_7999_c0_seq1
ATCGGAGGGAGAAGACAGGGTGGCATTATCGTTTTTCAACAGAGCTGAGCTGCGAGTGGAGTGGAATGAAGCGACCCAGCACAGCAGAGGTGTTGCTTAATTACACGTGAATACGTGATGATTCATCGGGCCAAGTTAACTAGTCCCTCCTCCTCCTCATTGCTCGATCCTTCGGTTCGACGGCTTCGCCGGGATTATTCTGATCCGCTTCGCCACACGGACGAAATCCTTCCAGTTGAGGTCGCCGGCGAGGAGGAGGTCGTCCTCCATGTCCTCGTACGCCACCACGTGCCCCGGCACGGCATTGGAAAG
>comp_16_8304_c0_seq1
GGATGAACGGGAGTCGACAGATGGAACTCCACTACATAAACACCGGATATCCATACACCATGACCGAGAGCTTCATGGATTTTTTCGAAGGCCTCACATATGCTCATGCGGATTTTGCTCTTGCAGATGCCTTCCAGGATCAGGCCAATCCATACTGGACAATGACGCAAACAAACTCGTATAAGTACGGATATTCTGGTGCAGG
>comp_16_8341_c0_seq1
AGCGTGAGGAAACAGAGAGGAGCTCATAGGATAACATGTCGAACCCGCAGGGGAAGAAGGGGAACAGGAACACAGGCGGCGGCGGGCTGACTGGCGCGCGGTCGTCGTCGGGGCAGGGGATGAAGTTCGCTCGCCGGACTGCGAGCGGGCGGTACCTTAGCCTGTCTCGTGAGGACATCGACATGGAGGGCGAGCTGGCGGCGGACTACGCCAACTACACGGTGCAGATCCCGCCGACGCCGGACAACCAACCCT
>comp_16_8425_c0_seq1
GGCAGGAATATGAACGGAAAGACAAACAAGTTGGTATCAAGAAGAAAATTGAATACTCAATGCAACTAAATGCTTCCTGAATTGAAGTTCTTCAAGCTCAGGATGATTTAGTAAAGTCTATGATGGAGTCAGTTGGGAAAGAGCTACTGTACCAGAGCCAAGACCATCAATCTTACAAGAAACTTCTCATTATACTTATTGTTCAGAG
>comp_16_8449_c0_seq1
GGTGGAGGTTGGGGACACAGACACACACTCGCTCTTGATTAGCTACGGCTTCATTTCCCTATACCATATCTTAGCTACAATTGAAAGAAAGAGCTAGAGATCAGTATTAGCTCAGCGCCATGGTTTGTTTCCGGCCGTTCCCGTTCCTGCTCGGCACGGCCTTCGGCGTGTACGCGGCGCAAAACTACAAGGTCCCCAACCTCCGCCACCACGCCTGCCACGGCGTCGACACCGCCAAGCGCTACGAGGAGGAGTACCG
>comp_16_8509_c0_seq1
GGCTGGTGGTGAGGGACAGCAACTGGGAGTGGGTGTGGGGTAGAACCATCAGCTGGGGGCATATCTTCATCAGCAGGAGCTGCTCCCAATAATTTCTGGCTAAGAATGAAAATGGGGACTGACCAAGATTCAGCATATCTATCTGTCCCATTGGAAACAACACAGCTATGAGGGATGAATTGCAAATCCACCACACGAACTTTAACAAGCAGAGCAGCATATGAGCTTAATTCCTTGTCCCAGGTAACCAGGGCTCCAAAATCTTTA
>comp_16_8576_c0_seq1
GTTCTTGCTTGTCTTGGGCCTGCTCTAGTTTTGGTGCTGCGGGTCGAATTTCGTGACTTGATGAAGAGGAAGCCGAGTATCTTTGGTCTTGAAGTGTCAGGCCAATCCAACCGCTTGCTCCTGCTCAACTCAGTCTCAGTCGTACCATAATGCGCCTGGACTCAACACTTTTCTTGCTCCAAGACCACCCTCTAGCCCTCATGTCAAATAGATGACAGAATTGTAAACAATCATAGAATGATTTAAGCTGAGGAACATAGAGGTCTCTCCCACAATTTGTGTAATATACCTCTGGAATAGTGTTGAAATCACACGCCACTAAGCA
>comp_16_8777_c0_seq1
GTGCCGTGATATTGGCGCTGCAGCCGATGTACTCGTCCTCTGCTTCTTTCGGCGGCGGCGGCGGTGGCGAGGTGACGCTGGAGCGGGCCGTGACGACGTCGAATTACGGCGCTGGGCCGCTGCCGGAGTTCATCGGCGCGGGCGGGGGCGAGGGCATCTTCCGCGTGCCGCTCCGCGCCGCCATGCACCCTGGCCGCCCGCCGTC
>comp_16_8890_c0_seq1
TCGAGGCCGCCACCGAAGTCAGGCGCTCCTCCAGAACCAAGACTACGGTTTCCTACAAGGAGGATTTACCTGAAGTTGACAATTTTGTACGCCGCAGAAGGGTTAGCAAAGGTCCAGACAATGGAAGGGGATATAATGGAAGAATTTCTTCTTATCAGCAACAAAAGCGTGCTTTTAAAAGAGCTGAGAAATTTCAAGATAGTCTGGACGCTGGCAACCTATCGTTTGTTAAGCCCATGGTTCGATCACATGTATCTGGCTGCTTTTGGCTTGGTCTGCCTTCTAGGTTTTGCAAAGATCATCTGCCTCCCAG
>comp_16_8981_c0_seq1
GGAGTGAAGTTAGAGAAAGTGTTTGTATGCACTATTCTCTCAATGGTCTTGATCCCATAAACACATCGTCTCAGATCTTGCGGATGCTTGAAGTAGTTGAAGGTGACGTTAGGATTGCTGTTGGCATCAGTGTCCACAAGAACTAGATCACCATTAGACAGCGGGCCATCAATCTTCGAAATAATAAATCCCCCATGGAATACTTCTTTTGGTAGGCTATTTTTGTTACGCACATACTTATGGACTGCTTCT
>comp_16_9209_c0_seq1
CTTGAATCTATGGATGCTGAGTCCAAGGACTCCAAGGAGTGTTCTGCTGCTGAGCAATTCTGGGTTGCATACTCTGCATTGTCGGTGAGCAATGTGGATCAGCTGCAAAAGGGGATGCAATCTGCAATTGAGATACAGAGGGCGATATTGAGGCAAGGAAGCTCTGCAATCACCAGGAGTGGCTTCATACGGAGTGCAAAG
>comp_16_9545_c0_seq1
GCGCGCCTATCTGTCTAGTTATTGATTATACCGTATGCGCATGAGGTGCTGTGGAAGGGTGCGTCTCTTGCCACGTGGCTAGTGATGGAACACGGGGGCACAGAGTGGAGTATGCTCGCCGAGTTCTGGATGGAGATGATCCTTCATGTTGCTTCGTCAAGCAAACCCGACAACCACATGGAGGCCATCGCTAGTGAAGCTGAGCTTATAACGCTCCTCTGGGCATTGGTAATGCATGCACGTCATGTCCCTACCCCTACCCATGCCACTACCCCTGAGCCAAGCACTCAGACTTTTCGGCCAAAGTGGTG
>comp_16_9563_c0_seq1
GTAGAGTACTGGTTTAGATTTTAGTAGTCGCAGCAGATCGAGCCTCCTAAATTAAGAGAATCACAAGCATTCAATCGGCAATTGATCACTCTTGCATGACAAAGCTCATCCCTGGAATTGAATAATTTAAGCTCTTTATACTTACCGCTCAATTTCTAAGATACCTCTAACATGAACAATGGGGAAAATATGATAAACACACAACAAACTCTCTTTCCAATATTAGTAGCATTAGCAAGTGCTTTCTTCTTCCCCTTTTTCTGAGACCTGGGCTTATACTTCACTGGTAATGAAGAATATATTGAACATCACTCACTCATCAAGACACGACTCCAATCTGCACCATCTTGATTCTTCCTCACGTGTGTTCATCTCCTTCCCTTCCCTTGTTCTTCCCTT…
>comp_16_9852_c0_seq1
ATCCTCCTCGTCTTGTTCCTTCACCAAGGCATGCGTCTCCGCCTGCCCCGCCGGCAAGTCCAATGCCTGTCGCTCCCGCGCCCGCACCGGTGGACGACGACAGCGACGTCTACGACCTCATGAAGGATTTTGGCGCGGCCGGGGACGGCGTGACCGACGACACCGACGCGTTAAAGACAGCGTGGGACACCGCGTGCCAGGCCGACGGGGAGGGCGTCGTCGTCGCGGCCGCCGGGCACTCGTTCCTGGTACACACCACCACCTTCACCGGGCCGTGCCAGGGCAGCGTCACGCTGCAGATCGATGGCACGATCGTCGCGCCGAGCGACCCCACGACGTGGCCGGCCAACAGCAAGCGCAACTGGCTAGTTTTCTACAAGGCCG
>comp_16_9932_c0_seq1
GTGGAATGATATAAGATCAAATTCCTTCGAATTCGAATTTGATGAGCAGATGATCAAGTCTTTGTTTGCATACAACTTTCAAGGCTTAGTGAAAGATGAAGACGCCACCAGCAGGACTTTACCTACCGCTAAACATGTCATTGAGCATCACCGACTTCAGAATACTACCATCTTATTGAAGACCTTAAATGCGACCACGGAACAAGTTCACAATGCTATAGCACAAGGTAAGTTTTATGATATCTGAGCTACATTTATCAACTTAAGGATGAGTAGAATAAACCGACCCTTTTGTCTGGTCTATCTCAGGCACGGGATTATCTGTACAACAACTGGAAGCGCTTGTCAAGATGAAACAAGAAAATCTTACAAAGTTAAG
>comp_16_10142_c0_seq1
GGCACGCCGACCGTTCTTGAGCTCCTTCACTTTCAACTCCGAGAACGCCTCTGGATCCTCGGCCAAGTTCAACGGGTCAAACGCCCCACCCGGGTAAAGCGGGTCAAGACCTTCACCAAGGGGCCCACCTCCGATTCTGTACCCTTCGATTAAACCCATTAGCACAACTTGAGATGCCCAAATAGCTAAAATGCTTTGCGCGTGGATCAAGTTAGGGTTTCCGAGGTAGTCAAGTCCTCCTTCGGAGAAGATCTGAGATCCTGCCTTGAAC
>comp_16_10431_c0_seq1
GGGGAGATGTCGGCCGCGCACGGGAGCTGCTGACTATCAGCAGAGGCGCCAAGCCAGAGCTTGAGCTCAGGGTCGTACTCGGCCTTGCCTGAGAAGGGCATCTGCCAGTCACCTGCCAGGCTCCACGTCCTGCTAACAGTGTCAAAGCAGTATGTGCCCCCGATGGTGAGAGATACACAGATAAGGTCACCCACCACAGCGTAAGATAATACCGATTTATACATCTCCCGTGGGTGAGAGAAGA
>comp_16_10519_c0_seq1
AAAAGATTCTCTGGAAAGCGCAGTATAAATGTACATGTCCCTACCTGCTCTGTGCTCACATCAGAACATTAGCAGTCACCGCACTAGAGTTTAGAAGTTTCAGGAACTGTAGTAGAAGGTTCAGACACAAGTACAATAGAATGGAGGCGAAGTGTGCAGCGATTTGGAGCTCCATGGATGCGAAGAGCGAGGAGTCTGAGATGATTGCTCACCTGCAGTCCATGTTCTGGAGCAACAGTGATGTTGCTGCCAACTTTTGCTCTCCAAACACTAGTGCCAGTTCTTGTGTCACAGCTG
>comp_16_10601_c0_seq1
GCTATGAATACGTGAAGAAGAATGCGCTGATAGTGCTGCCGTGAAAGGCGCGGACGTGCTCTGCATCTGTAGGTACCTGGGCACCCCGGCATTAAGGACAATATGAGCATGGAGAAGATATTTCTACCTCGCCCAGCACTGCGGCGTCAGCATCCTTAGGAACTTCTGAGATGAAAAACTTGAATTGGTTAATAACCTGCACA
>comp_16_10823_c0_seq1
GTCCATGGAGATGCCGTGGTTCGAGGTGTGGCCACGAGTCACGACCTGGTAGAGACAGCGGCGGCGGTGTTGAGCCCCCGGGCGAGGCCATGGACGGCGGTGCCGTAGCTACGGTTGCCGATCCCGATGCAGCCGAAGAGCAGCAGCCCGCCCTGCCGGTACGGCAGTAACGTCCGCCGCCGCATCTCCTCTGTCTCTGCCCTCCTTGCCTCGTAG
>comp_16_11177_c0_seq1
GAGGGCCTGGCACCTGAGGTGTAATGTGATCTATGATGATGGCAAGGAGACGATCTCTAATTCAGTTAACTTCCTGTTATCCTATGCTTCGACTCTATGGGAACCAATTCAGGACAAGACTGATGAAAAAGGTAAATCTATTAGTTTGATGAACAATGCTAACTGTATGTATCTCTCAGATGTTAGCAGGAATTTGAGCACGGAGAAGGCAATCTGGTCCCCCCCCCCCGAGTAAAGGCTTTGTCAAAGTAAATGTTGAC
>comp_16_11933_c0_seq1
CGAGTGTTGTCAGCAGGAGCAGCTGCTGGTTCAGCCTTCTTCTCCTCGTCCTCTGGAGGCTCTACGTCACTGTCGGCGTTCTCTTTGAGCAACTCACTGAGGGACCTCCGGCGACTCCCGTCGGCGGCCGGGTCGGTCTCAACTACACCGGCCTTCTTCTCCGCGGCATCGTCCAGAACCAGCGGCGACGCCGATCCAGCAGCTGATCC
>comp_16_12012_c0_seq2
CACGAGCTTTATAGTACCTGCAAGATGGAGTCCAGAAGGCCGTGTAGGGAATGGCTTTAATGATCTTAGTAATTTTGGGCACCATTGCAACCTTGCCCGACTCAAGGTTAACAGTATATACCCCGGTACCCGTCTTGGCCAAAATGAAACCATCGTTTGACCCGACAAGGCGAGGAATCCCGGACATCTTGGCGATGTCCAAGAATCTGTACCACACCCATGCCCAAGCTCCACAACAATAACCAGAACAGAG
>comp_16_12318_c0_seq1
GTCCGGGCGGGGTTGGAGGAGGCCTTGGTGACTACGCCGCCGTGCACGTCAGCGCCGCCGCCGAGTACCCGCAGGTGTGCAAGACGCTATTTCGGCGGCAGAGGCCCGGGGCGTACCCCGCGGAGCTCGCGGCCAGGGAGGAGGCGCTCAATCAGCTATGCTCGGTCGCGCTCGACATCATCTCGCTCCTCAGCTCCACTTAAACTGAACCAAAGCTACGATCGAACTGTATGACTAATACGTACTGCGCACAAGCGTACACGTACGTATAAATTAAGGATGTGACCGTATGTACGTGTAGTTGTAACTAGTGTAGAGTACTCCGGG
>comp_16_12329_c0_seq1
CGTGGAGCTGCCACCCCGCCGTCCCAGTCAACAGGCCCTTCAGCTGGTACAAGGCTCTCTTCCACGCTCCTGATGGTGAGGATGCCGTGGTGGTGGACCTGGCTGGCCTGAACAAGGGCGTGGTGTACGTGAACGGCCGCAACCTGGGGCGCTACTGGACAAGCTACATCGCGGGCAACATGGACGGCTGCCACCGCTGCGACTACAGAGGGGCATACAAGACCTGGGACAACCAGGAGAAGTGCCTCACCGGCTGCCACGAGATCGGCCAGCAGTTCTACCACGTCCCCCGGTCCTTCCTCAGCGCTGGAGGGCTCAACACCATCGTGCTGTTCGAGGAGGCTGGCGGCGACCCAACCAAGGTG
>comp_16_12397_c0_seq1
TTAGACAGGTAGAGAGTCCACTCAGGGTGGCCACTATCTTGTCGATTGGGGTAGGGTGTGTCGTTCAATGAGGCTCGACGGCTTAGGTGTCGCTGACCACATGAAGGCGGTGATTAGCCTCAAAGTTCGATAGATTTGGAGGATGACCCTCTGTGCCCTTGGCGTGGTCGTCATGCTGTTCTCCAGAAACGAGCATAGTGTGTTCAACGCATCCACAAAATGGTGGTAGGCGATGGAACCTCTGCTCTCTTATGTGAGGTTCGATGGCTCGAGGGGG
>comp_16_12592_c0_seq1
TGATATACTCCACAAATGCTAAGCTTTGTAGTGCCATCTGAAGGATGCTCTGGAGGACTTTGGCTGCTTTGGGACATCGACATTGACCTCAAGATCAAAAGCGCCAGTAATAATTTAATCTTAGCGTCTCTTGTAAATACCTCTACTAAAGAAGCATTTTGCTTAGTTTGCATGTATGGAGATCCCAGCCACTCCAAAACTAGCG
>comp_16_12626_c0_seq1
GCTGATGAGCTCCAGCCCGGAGGCGCAGCTGGCGCTGATGAACACGATGCTCCAGCTGGAGCAGGCACTCAACGACCAGTCCTTCACGCCGGACGCTTCGCCGCCGATCTCTCCCGTGCAGACCCCCTCCCAGAGCCTCTCGCCGCCGCCGCCGCACGTGTCGACGACCTGCGCTGCCACCGACGCGGCAAACGGCTACTTTTACCACCAACAGGACTACCTGCACTCCCCTCCCGCCGCGTACGGCGCCGGCGCCGGAGTGCACCAGGCCGAG
>comp_16_12679_c0_seq1
GGCGTGTGGACCTCTTCCTCACGGACTGGGGCACCGGGCAACCTTTCCCGCCCATTTTTCAAAGTACTTTCAGTGTTGACATAACATGATTAACTTCATCTACGCTTGCATCATACAGTTTCTCTGACCCGGTTCCCATTTCTTTGTTGTTGAAAGATGCCCATCGACGTCGTGCCTCTGCTCGATAACCGTGACCTCGTGGCCCTCGTGGAGCAGCTCACACGCTGAAACCAAACCAGCCAGCCCTGCCCTGACCACGCACACCATCTTGCTTGACAGGGGCGTGTGGACCTCTTCGCCAC
>comp_16_12805_c0_seq1
GGGTGCTACGCATATGTCGGTTAACTTGGGAAATAGCTGATACTTGATCTTTTATCCTTGCCTGGTTTGGATCATGTTCACTACTGACGTTCATTATTGCATCATAAGTATCAGATCCAATCTTAAAACCTTCCGGCAGATTAATGCAGCTATGTGCAAATGTCAAAAGAAAATCTCGGGAGTATCTTTTCTGGTCATACCCATCTTTGTTTACTTCTGCTCCAGTGTTAGAATTCTTGCAGCTATGGACTCTCGACTTTTCACTAGAGATTTCCGCATCACCTTCCCAAACGAAAA
>comp_16_12991_c0_seq1
GCGGAGGTACGCCAGGCCGGAGAGCGCCTGCGCAGCCACCTCCGCCAGCGCCGCCTCCGGGAAGCCACCGCCGACGAGCGAGTCGAGCGAGCCGCCGTCCATCAGCTCGAGCAGCAAGGCGGAGTCGCCGGACGCCGTGGGGAGGACCGAGTGGCACCGGACGATGTGCGGCGAGTCGACGCGGCGGACGACTCGTACCTCGTCGGCGGCGCCGGGG
>comp_16_12993_c0_seq2
GGGCTGTTCTTGATCCAAGGTTACATCACATGGATTTCATAAGAAGTTTTTATTTGTTGCCGCCCAACCCGTACTGACGCAGGACCTACCTACCATGGAGACGGAGGGGAAGAGCAATGGCACAGACGTGGTCAAGGAAGGTGGAGATGATCGGCGAGAGGGAGAGGGCGTCTTCCAGAAGCAGAGTTTCACCAGGTGGTTGGACGTCCTGGATTGCCCCAACCCCAACAGCACTCCCCATCTGCAGGCCATGGCTCTCTTGGAGGGGAATTGCTGCAGCAAAGGCGCCAAGATCGAACAAGGGGGCGAAGGTCCGCAAGAGGAAGAGCGCATCGTCAGCAAGAAGCATTCCATTGTCATCATGGGGATGGACTGCTTGGACTGCCCCGTCTGCTCCAA…
>comp_16_13136_c0_seq1
GTCTTTCAGGTCGGATGAGGTGGTGGGCATGATCAGGTCTTGCAGAGCCGAGAGGTCCCTGCAGCTTATCAGAAATGCCATCACGCCGTGGATGGCTCCCTCGATCATGCACCGTCTTGTGACTTCCCTACTTTGCTGAGTTCATTTTTTATGCTATTGCTAAGAACTGCTTAGCACTTAGTTTTGTGTGCTGCAAAGCTGTCTGGAGCATGTGGAATGGGCAGCAAAGGATAATATATTGTCAACAGTCGCTCGTTGCAGCTGCGATCTTGCTCAACATCGTTTTGGGTAACTATTTATTCTGAATTCCGATGATATCCAACTGAGCGTCATTCTATTCCTTGCAAACACACAAAACTTCCATCTGATTTTATTTTAGTTAACCTGAACCATTTTGTT…
>comp_16_13207_c0_seq1
TATCCGAGGAGTAAACACAAGCAATCGCTCGCGCATGAGGTCCCTTGATGCATCGCACGAGCACCACCTGGAACTGGAAAGGGTCGACATCTCCGACAGCAGCAGCAGAGCGAAGCACCATCCCGCTGTAGAACTTGTCCACGCCGCACCTCAGCGGCATCGCCGCGCTTCTCAAGGGCCTGCACCCGGACTGGTCCCCCGCGGCGATCAAGTC
>comp_16_13224_c0_seq1
GTTCATGTTGGGCTTTCTCAGCTGCTGCCTGTATAGAAGGTGCTAACTTCCTTAAAAATGGAAAACTCGTTTCTCTCAGTGAACAAAATCTTGTTGATTGTGCTAAAGATGATGTTGATCAAGGCTGTAATGGTGGTTTAATGGACCACGCTTTCACCTATGTTATCAAAAACAAAGGTATTGACACTGAAAGTGGTTATCCTTACAAAGGTGTTGACGAATCATGTGAATTTAAATCATCTGATGTTGGTGCTACCATCAGTTCATATGTTGATGTTGAAAGTAAAAATGAAAAGGCCTTACAATCTGCTGCCGCACAACAACCTATCTCAGTCGCTATCGATGCTACTATCTTCCTTCAGCTTTACGGCGGTGGTATTTTTGATATTGGATTTCTTT…
>comp_16_13585_c0_seq1
GGCGCCCGTAAACGCTGCTCCCCGGAGGACAGGCCCGGCGAGAAGACCGGGGAGCGCCGGCACCGCCGCATGATCAAGAACCGCGAGTCGGCTGCGCGATCCCGTGCCAGGAAGCAGGCTTACACCGTGGAGCTTGAAGCTGAACTGAACCACCTCAAGGAAGAGAACGCTCGTCTGAAAGCTGAGGAGACGAAGATTCTGTTGGCCAAGAAGCAGATGCTGGTGGAGAAGATGATGGAGCAGTCAAAGGAGAACGTGAAAGCCAAGAAGGGCGGCGCTCGGCCGCGCCGCTCCGGCAGCTGCATCTGGTGAAATGGAGACAAAGGTCGACCTGCGAGAGCCGTACCGGCGGGAGGAGGAGCAGGACACCTGCCGTTATATTTTCCTTGTTCCCCGACA…
>comp_16_13593_c0_seq1
GCCCCCATTTCCTCTTTGTTTTCTTTGTCTCCGATGTTGATGTTTCTTGCCCAGCCTCCCTCTTCTTTCTGCCACATACTCTGCGGATCCATGAACAACAGCACGTGCAGCTTGGGAGGCTGCGGATCCACGAACAGCAACACTTGCAGCTCGGGAGGCTCACGCGGCTGCATCTCCTGGCACAAACACCGCGCACCCACGAGCAACAGCACCCCAT
>comp_16_13623_c0_seq1
ACTCGGTATCTGTTCACAGAAAATATAACTAAGCGCGCACTATCTAGCAGACACTCCTCTGCATCATCTCGTTGTACTGCAGCAAGGAGATCTGTCGCTGCAGCTTGATGTGCGCGTAGAACTTGGCGATGAACTCGTCCGCCTTCACGTCCACCCCGGCGTCCTCGCTGCCCTCCGCCGCGTCCCCACAGCTGGCCTCCATCATCGCCCGCTCGAGCAGCTGCTCATCCTCGACGCCGCATTCGCTCGCCTCACCATCCTCG
>comp_16_13657_c0_seq1
GGAGCACAATCTATTCAAATCAGACCATATCATCATTCTCCAGCAGTGAAAGATGAAATCGAGCGACAGATAGCTGAATTACTAAAGTCCGGGGTAATCCAGAATAGCACCAGTTCGTTTGCTTTGCCAGCTATATTGGTACAGAAGAAGGACCTTACATGGCGGCTCTGTATAGATTACAGGCGATTGAATGCCATGACAGTACCCAAGAAATTCCCGGACC
>comp_16_13979_c0_seq1
GGAGAGGATGACCATCTCCTCGGCAGTGAGGGTCTTGTTGGCGAAGCGGTCCACGAGCTGCTGCGCGGTGAACGTGGGCGGGGGCAGGTTGTCGCGGGCGTCCTGGTCGAGGGAGAAGTTGACGTCGCGCCGGCCCGAGGGCACCTGGTACGAGGCCTGGCCGGTGAGGTTGATGCTGTCGCGGGCGGCGAACGCCACGATGTCGGCGCAGGACACGGTGCGCGCGCCGG
>comp_16_13987_c0_seq1
CCTGGAGCAGCTCGTCGAGATGGACATGGCCGAGGCGCTGGTGGCCGCCATCCGCCGAGTTGACGAGGCAGACGCGCTGAACATGTGCGTCAAGCCCAAGGCCGCATCGGTGATCCTCCTGAGCCAGATTCTCTCAGAAGCAAGCGTGAGCAGAGACAGCACGCCGCCGGTGCCGAGGTCCGCGCTGGTGTCCGAGAGGTTCGTGAGGAGCACGGCTCTGGTCTTGGATGCCGAGCAGGTCCAGGTGAGGGTGGCCGCCATGAGGATCCTGCTGAGGTGCATCGCGGAGGACGGCCACTGCCGGAGCAGCATCGTCGACAAGCTGGCGTTGGGTCCCGTTCTCGACGCCTTCCACGTCGTCGGCAACGACGACAAGTTCGACATCGTTCGGTTCCTCTC…
>comp_16_14076_c0_seq1
GATCTGGGCTTCTGCGGGTCCAATTTGGGCTTTGCGGGCCCTGATCTGGCCAATGGTTGGAGCTGCTGCTGCGGGATGTCTGCCTGGAGTTGGCGACAACCTCGCGGGCGGTTCTGCCTCGTGCCGGTGGAAAGGGAGGCTGTCGTTACCTTGCTGAGTCGGAGGTGGAAGATGGACCAGGCCCTTGGCCGTGTGGTGTTCTGGAGACCACAGATCTGCGACACCGGCAGGGAGGTGCTGCGGTGACGGCGGTATGAGACTTCTTGGACAGTGTTGTCCAACCCTCGGAGGTGCGGGAT
>comp_16_14150_c0_seq1
GAGCCCATTCAGTGCATTTCTCGTGGACATGCAGAACATTAGATTTCCAAGCTTGATCATCCTTCACTGGTTCTCCATTCAGATAGTGCAACAGTGGACCAGCACACTCGCTGATTTCAGGAGAGTGACAAAATTCACATTTCCAGGAGTCAGTCATAATTCGTTGTTTTTTACTCTGATCTGTGGACTTTAGCCTCTTCAGTTCCCTAGTATGGTCATCTGTTACATCAGGTACTCTTTTTGACTCACTTTGAGGAGGTGATCTGCTTGCTATCAACTCTCCTTCCAGGTCATTGCTGTCACAGTCCAGATCCCTAGTTCCATCAGAAGATTGAGACGACCTGCATGGTCCCTTGTGTACAAGAACCGTTGGCTGAACGGCCACAGCATTAGCTTGGT…
>comp_16_14219_c0_seq1
GGGGCACACAATTTCCAGCGAAGATAGTGGTATTGATGACAAGGCCCAATCAACACCTGAAGAATTTTCACCAAAGGAAACTTTTCCTGGAATGAGATTTTATTCATGGGAGGCAGCAAAGATTCACTATAAACCTCAATATAAACCTGCTTGCAATGTAATCGAGCACTTCCCTACCGACAAATTTCTGAGCCCAGAATGACTCCATC
>comp_16_14304_c0_seq1
GACGAAGTATAGTTACATTATACGTATGATACTTGGAATATATGTAAGGACCAGAATCAATTAATCCCTGTGCAGTTCAGTGTTAGTGCCTCATCTCCGGAGTGGTATTTATTTTTGCAGAGCAGAGATGTGCAGATCAAGACTGCTGACGTTCATCCCATTGTAAGCAAGGGGTGCGTACATCCACATGTCGTCGGAGCTCAACAACTACACATGATAGTTTGAAAGATATTTAGTACACCATACAAGCTATATCACACCCA
>comp_16_14315_c0_seq1
CGAGATTGTCAGCGCCGCCGACCGCCGCATCAGCCCGGAGGAGATCGACCGCATGGTGCGCGAGGCGGAGGAGTTTGCCGAGCAGGACAAGATGGTGATGGAGAAGGTGGACGCGCGGAACAAGCTGGAGGCGTACGCGTACAATGTCCGGACGACGGTCGATGGCGAGATGGGACGGAGGATGGACGGCGGCGATAAGGAGAGGGTGGAGGAGGCGACAAGGGAGGTCACCGAGTGGCTTGATAACGCCGGCTTGGACGCTGAGACGGACGACTACGCAGAGAAGCTCCAGGAGCTAGAGGATGTCTGCAACCCTGTGTTTGCCGCCGCCTACCAGAAGTCCAGCAGCAGTCAGGACGAGGATGACCACTAAGAGCTTTAGACTTCCATTTACTAGCT…
>comp_16_14444_c0_seq1
GGTGGACTAGCAGGCGGTGGACGGGTGGAGCACGTGCTGCTGCCCTGGGAGATGGTGGCGCTGCGTCGGCGGCGGCCCAAGATGGGGCTGGGATAGGGATTGGGGAGTCTTGGCCATGGGCTAGTTGCGGCGTGACTTTCCTCGGCGGCCATGGCATCAGGAGGGAGGAGATAATGAGAGGCCAGAGTCAGCTTGGGATAGAACAAAGTGCACCATCTA
>comp_16_14502_c0_seq1
ACCGCTGTTCGCGATGTCGAATCGGACCGCTGCACCCAGGCATTTCGTGTGGACTCCGGTACCGCCAGGACTGCCTTCCGCTGCGCCGCCTTGGCCATGGGGCACCCTGATCCGGACCACCTGGTGACCGCGACTCCCACCATCTTCTATCATCGCCACCAGGTTCAGGAGCTCCTGCTTTCGCAGCCGGGAGGCTGCCTCTCT
>comp_16_14564_c0_seq1
GCACTGTTTGCACCAAACCGAGGATTTCTTCTAGGATTATAGTTTTAGTAGTAACGCCAAGTCTGTCCCTGAATGAGGTCCACAAAATGGCTGCTTTTTCTTCATGTTCAGAAACTTCAGTACCATCAGATATAGTGAATCTGGCAATATGATTTTGTCTATACCGTACCGTGGCCATTGCATGAAAAAAAAAGATGTATTTTCATCGCCAAGTTTTGCCCAACGGATGGTACATCGATTCCTCCACAACAGATCCTTACAAGATAACAGATGATTTAACTTATTTTTGATGATATTCCTAAAGTTCCATTCTGTCATGTGAAGAACCCTTGCTTCTTCTAGCTCGTCCAACATAAGAATAACAGAGTTGCAGTTTTTGATTAACCAATCCATGTTAGA…
>comp_16_14596_c0_seq1
GGGACTTATCGTTGGGGCGCACGAGACATCCTCTGTTCTTATCACCTTCATGATCCGATATCTTGCTAATGAGACAGAGATCCTTGAGAAAGTCATTAAAGAACAAGATGAGATTGCAAGCAATAAAAAACTAGGGGATGCTCTAACATGGGATGATGTTGCAAAGATGAAGTATACATGGAAAGTGGCAATGGAGACACTGCGGATAGTTCCTCCTGTGTTTGGGAGCTTTCGAACAACGACCC
>comp_16_14803_c0_seq1
AATGCTCTTGTTCACAATCATTCCAGCACCTTGGACTCCACTAATCCAATTCTGAAGAAGAGCAAGATCAATGATATAAGAGGACTCCAAAACTTGGCCAAGTCATTATCTGGACAGCGTTCTGTTCAGGCACAATCTGCTGAATACATGAAAAGGAAAGCTCCAAGCATTAGTGAAAAGTGCAATTTACACTCAGAAAAACCAAAGTTACAGG
>comp_16_14829_c0_seq1
GTGCTCAGATGGAGCAGGTGTAGCCGGGGGGAGGCGTCTTGCCGCAGGTGAGCAGCAGCTGGAGCGCGAGCGGGAGGACGAGGTTGATGTTGAGGAGCTTGAGCCGGATGGTGGTGCAGAGGCACACCGCCGCCTCCAGCTCCACCAGCCCCTCCAGCAGCGGACAGCACTTGTTCACCACCGGGTCGCCGAGGCCCACGTGCACCAGC
>comp_16_14879_c0_seq1
GTCGTGGCGGAAGTGAGAATCTTCGTCGTGCTGGGGCACGTAGCAGGAACCGGAGCGCAGCCTCAGCGGCGCGCGCGGCGCCGCGGTGGCGGGAACGGGATTCGGCCGCGCGCGCGACTGCAGCTGGCGCAGAGAGCAGGCGACGTCCTCGCGGCCCGCGGCGGCGGAGGCGGGTAGGGTTCCGAAATGGATGCGCGGAGGGG
>comp_16_15355_c0_seq1
GGTGGTGAGGGGGAGAAGAAAAACATAGCGATGTTCTGTGAAGCTGGAGGAAGGCTTGTGGGCTTATTCCTTCTGGTGCTGCCGCTCGGTACTGGTTGGCTGTCCTTCAGACTCTCCGACGAGCTCCTGAGGTGGGAGGTTGGTGGAGGTGTTGCAGAGGCCGGAAGCCCCTTCAATAAGGGCGGTTTTGGCCATCTCTTGATCTTATGGCGTCGTGCAGCGAAGCTTTTTCCAGCCGGCCAAGGCGGCGAGGGGAAGAAGAAGAGCGAAGCTGCGCCCTTCAGATCTGGAGTTTGGCGGGGACGTGGATTAGGTGCAGCTACATCTGGGAGCGACTTCTCGACGGTGAGCTCGCCGTCGACTTTCATGGCTGAAGGGCG
>comp_16_15414_c0_seq1
GGCTCTTCAGCATGGTCGTCCATTCCCCATCCTCTTCACAGAGCCACCTCCTCCGGCCGCCTCAGCCTCCTCTCGCAGCAAAATCGAGCCGCCTCCTCTCCACAGAGCCCTTCTCCTCCGTCAAATCTGGCTTAGCACCTCCTCCCACACCACCTGGCGATCCGTTCCCCGACGGGCGCGATGGAGGTGAAGAAGTTCTGGTACCTCGTCCACCATGCTGAAGAGCTTCTCGTCGATGGGTGTGGGCGCCGGGCCGCGCTCGTAGTCCCGGTCGCCGTGCATCAGCTGATGTAGCCGGCGCTCCGTGTGCACGCGGCCCCGCACAGGCGCCGGCATGCACACCCAGGGCCGCTCGCCCGGCACGTTCTCGCGTGCGTCCACCACAGCGCCCACCAG
>comp_16_15491_c0_seq1
ATGGAAGGCCGTTGTTACATGTTTAAAACTACAATGCTACAGAGACTACAGAGTACTACAACACATGAAATGTCTACATTAGTGTCAACACGGAAGCCAATACTGCATAAACCTACAGGATTGTCAGGCCTATAATGATCCAAAATGAAACTCCTTTTGCAATCCCCACGGCTAAATAAATCGACGCGTGATTCTCGTCGTTAAAACTTTTGAGCCAGCCCTAAGCCTGCGGCAGATGAAGTAGCTAGCATCGCCCTTGAGGTTTTTATTAGGGTCTTCATTTCTTCAGGCACCGAAAGGGCCTCAATGTTGGCTACAGAATACAAACCGG
>comp_16_15505_c0_seq1
GAGCGTGAAGATGAGCCCGATGGCGGCCGACGTGATGACAGCCACAACGACCGAGAACCTGACTGCTTTTGGGTGTTTGGCGCCAAGTTCATTCGCCACGCGAACACATACGGAAACAGCGCCAACTTGAATCTCCGGATTGTTCAAGCAACCCACAAGAATGAGCAGTGCTGTATAGTACCACATCTCCAGGCTGCAGAATCAAAATCAC
>comp_16_15550_c0_seq1
GGCGTGTGGCCTGTCCTGCCTGACCGGTTCTTGGAAGGCGGAGAAGGGTACGGTGTTTCAGTCTCCGCCGGCTGCAGCAACGGCGAGAAGGCCATCAGGATGATGCCCTTCGGCAGCGGACGGAGGGCCTGCCCTGGAGCCGATGTCGCCCTGACGGTGCTGAAATCCTTCGTCGAGAACTTGGTCACGCGGTTCGAATGGAGACCAGTTGGAGTCAGCGACGGAGCAGTGGACATGGAAGAGAAACCGGGGCTTGTTACCGAGATGAAGACGCCATTACGCACATGTTTGCTCGTGAGGCAGCATGGTTAACCAAAACAGTGGTTTCTCTGAGCACCTTGACCCT
>comp_16_15557_c0_seq1
TTCCCATCCAAGCGCGACGGCCAGCGCGTGCAGCGAGCAGACCAGCCGCCGGTCGGAATGCGGAGGAGCAGGGACGGCGGCGGCGGCGGCGGTGAGGAGGAAGGAAAAGGTGTAGTTGTTGGGGAGGAAGGCGGGGAGGATGCGGCGGAGGCGGGGGAAGAGGGCGAGGGCGCGGAGAGGGGAGGAGGCCTCGCGGAGGAGGTTGTTGGGGAGGAAGCGGTCGGCGAGGTGGGTCGTGGAGGTGAGCAGGTGGGCGTGGAGCTGCCGGAGTTGCGCGGCGGTCAGCGACGGGTGCAAGAGCAGCTGCAGCGCGCAGTGAAGGGACCGAGGTAGACGAC
>comp_16_15836_c0_seq1
TCCGTCCCCTCCGCCGCCTCTACCGCGACAGCCTATGTTCGTTGGTGAGGAAGTGCCCGACTGGGTGATCAGTTTGTATGTGGAGTACTGCACACGGCCATGCAAGCCAAAGTCAACTGTTTGCCACTTGTGCAGTTTTGAATGGCAACGGCCTGGCGACTTTACTGTCCCTACCGATCGTATGATTTATCATTGTGATGAGCTCCATGGTAGCGATGGGCCTTCTGTTCGCTGCGACGAGCCCGGCTGCAGCGTGAGGGTGCGCGCAGGCCGTGACAAG
>comp_16_16102_c0_seq1
ATCCGCGCCTTCCTCCAAGCACCTGCTGATTCTGGTTGGCACGTTCTCGGACGACATGATAACCACGGGGATCTGCTTCAGCTTGGATGACTCCTTGACCTTCTTTAGGAGCTCGTATCCCGTCATCTCCGGCATCCAGTAATCCGTGATTATCATGCTTACATTGTTCTCCGATCCTAACAGCTCCAAGGCCCTCTTCCCGCTATCCACGGCCGTCCAGGCCGAG
>comp_16_16212_c0_seq1
ACCGCACTGTTCTATTCTATCGCCACACCTGGATGCAACAGGAATGGCGGACACCGGCACCTTCGCGCCCCCGTGGATGCCGTCCCCGGCGACGTTCCTCGCGCCGCCCGCGCTGCCGGCCGGCTACTACCAGGGCTCCGCCGCGGGCGACGCGCCGGTGCGTCGGGACCATGGCGACGGCTCGGGCGGGGGCTCCATCGGCACCTTCTTCGCCGTGCTCGCTGCGGTGCTGGTGCTCACGGCCGTGTCCTGCGTCTTCGGCCGGGTGTGCCGGCGGCAGGCCGAGGGGCCCGACGAGGTGTACGACTGCACGAGGCT
>comp_16_16394_c0_seq1
GGTGATCTTGCCTTGTTTGGAAACGCGATGGCGAAGGTGGACATGGAGTGCGAGCAGCAGCAGCCGCAGCTGGAAATGCACGACTCGACATGGAGAACCTTCTGATAAACTCATCAGCTCAATAACACGGGAAAGTAATGCTATTACATAACAGGTACAAAATCATGGTCGATATAGATACATTTGTAGCTAAAAATGGGACAATCCCCATGGGTCAAAATCAATTATTACAGTTTTCACTAGATAAGCATGTATGTTACGTGGGTTCTGTGGATCTATGTCTCGTCTGTAACAAACATTGTATCTTTTGTCCATTTGTTACGAAATGAAAGAAGG
>comp_16_16401_c0_seq1
AGCCGCTGCACGAGCGACATGAACTCGTGCGCCTCCACGTGGATCACCTTCGGGGACACCATGTAGATGATGACCGGCTTCCGATTCTGCTGCTGCGACGGCGAGGGCGACAACGACTTGCCGATCTTGCGCGACGCGCCGTGCACGCCGAGGCCCCTATGCCGGGCATCCCCCTCATAGCTCGTTGCGGCCATGGAAGGAAGG
>comp_16_16419_c0_seq1
AGGTGGTGCTGATGCTCCGGACCAAGCCGTGCGCCATGAGGAACCCGACAAGCCTGGCGTGGAACGAGGAGCTGGTCTTCGTCGTGGCCGAGCCGTTCGAGGATCCGGCGGTGCTAATCGTCGAGGCCCGTGTGCACCCTGGCAAGGACGAGATCGTCGGGCGCGCCGTGCTGCCGCTCACGATATTCGAGAAGCGCCTCGACCGCCG
>comp_16_17014_c0_seq1
ATTCACGTTCTTGAACCCGCAAGCACCACCGTTGTCGTAGGGCCCGGCGCCATTGGGAGCGCCGTACCAGGTGGCCCGGGCAGCGATCCAGCTGCCGTCGTCTGCATTACTGCCGCCGGAGCTAGAATTGGAGGCGGGGACACTGGTGGCGGGGACATTGGTTGCAGGGACATTGGTGGTGGGGGCAGTGGTGGCCGGGACAT
>comp_16_17079_c0_seq1
ACACATCAATCAGTCAAAATCTTCTCCATCGTTCTCCTTTGTTCTACCACTTGTGATGGGCACATGCAGCTGATCTTGTGACAACAGCACTTTTTTTGATAAAAATATTAAATCATGGGGTTGATTTGACTCACATGTTAAAATTCCCTCCTCCCACTTTGTTGCAGTTCTGTTGTGAATGAGTATGTGGAAGCAGTGAAGCAGCTTGCCTGTGACATCCTGGACCTGTTAGGAGAGGGGCTAGG
>comp_16_17217_c0_seq1
AGGCATCATTTCAACATTATTTCAGTAGCATTTCAACAATAATTATGTCGACAATTTATAGGAATATCAAATCAACAACATATCAACAATTATATCCACAAGTCCATTGTTATGGCAACACGATTTTGAAAATTTGCAAAGAACTTCACCATGCTATCACTTTGAACTTGATGTATATTAATAATATCTTGCCTAATAGTATTTATCG
>comp_16_17288_c0_seq1
AAGCAAGCTCAAGGCCCTCTCCGACGCGCTTGCCGACGTCGACGACGTCATCGACGACCGCCAGCTCAAGCTGCAACTGCTCGCCGGCCTGGATGGTAAGTTCGAAAACACGGCCGAAAATATTCAGGGCACCGTGCCGCTACCGCCCTTCGCCAACGCTCAGTCCCGCCTCCAACTCGCTGAGATCTCCATCAACAAGAAGGCCAAGAACGCTGCCGGTCAGGCCATGGTCGTCCACAACGCGGG
>comp_16_17333_c0_seq1
GTGCTGCTCTTCCAGACCGTCGCCATCAGCTACGCGCGGTGGGGTTACGCCGTGTTCTGCGCCGACCTCCTCGGCCACGGCCGCTCCGACGGCGTCCACGGCTACCTCGGCGACATGGAGTCCGTCGCCAGGGCGTCCCTCTCCTTCTTCCTCTCCGTCCGGAAGACCGCCGCCTACGCCCCGCTCCCGGCCTTCCTCCTCGGCGAGTCTATGGGCGGCGCAGCCACGCTGCTCATGTACCTCCGCTCCCCGCCGGACGCCGGGTGGACGGGGCTAATCTTCTCCGCGCCGCTGTTCGTCTTCCCGGAGGGTATGCACCCGTCCCGCCTGTGGCTGTTCCTCTACGGCCTCCTCCTCGGGTTCGCCGACACGTGGGCCGTGCTCCCGGACAAAAGGATG…
>comp_16_17372_c0_seq1
GGCCCTGGCCTCGCAGCTGCACGCGGACGCCTGCAAGCGTCCCATCTCCGCCGCCGCCTCCAACTCCCTCCTCACCTGCTACCTCCGCGCCGCGCGCCCGGACCTCGCCCTCGCCCACCTCCGCTGCCCCTCCACCCCCACCGACGACGTCACCTACAACGCCCTCGTCGCCCACCTCCCGCCCACGCCGGCCTACTCCCGCCTCTGCTTCGCGTCTCTCCCTCTCTTCCGGCCCAACCTCGCCACCCTCCTCGCACTCCTCCGCCGCGCCTCGTCTTACGATAACCTCTCCGCTGCCGTGCACGCCTGGCTCACCAAGACGGCCTACATCAGCCTGGGCGGCAACGCGGAGATCTCCAACTCACTGCT
>comp_16_17481_c0_seq1
CCTTTCTACTGGCCGCCGGCCCACCTCCCCCCTCGTCGCCGCCATTCCATTTCCTACTCCCACTCTCCCAGACCGCTCGACGCCTCCCCCTCCTTCAGCTCTCCCACCGCCGCCGCCTTGATACTCGCCGCCACAGGCCCACATCCCATCCCAACACAAAAAGTATCACAATGGGAGGAGGATCCCACACGCCAGTAGAAAGGATGGCGTCGAGATGCACCGCCGCGACGGCGCGGGCCAAGCTCGCATTCGAGATCGTTGGGTATAGCATGCATAAGGTCATGGGCGCCGGTAAATTCATCGAGTCCACCGGCTTCTCCGTTGACGG
>comp_16_17692_c0_seq1
GTCGGGAGATGATAGGACAGCAGTTGCATGATGTTGCCCACTTTGGCAAATGATGGGCAGAACATGGGAATGGGCAGCCCTCTAGGCATGGAACCATGAGCTAGTGACATGTGTTCCATCTGTTAGTGCCGCGGTGGCAAATGGCGACTAGTTGGATGCTTCGTCCACTCCCGTGGTTTTTGTCCATGTACATCACATAAATGTTGGCTTCGGTCGTCCTGTCGTAGGGGTACAACTCACCATGACAAGCAACGAACCCATCCTCAAAGGGTGTGGGGCTGCTAGGAGGCACCTCCTCTAGGTTGCGGTACCTATGCCATGGCTCCACAAGTTCACCGAACGCTTGCCCTTATGTGTCGATATTTATTTGAGAAAGAGGTGGGACCTTAGGAGATACTT…
>comp_16_17777_c0_seq1
GGGGGGTTCACGGAGATGACGCGGGGGTGCTGCGGTTCCGGGCTCATCGAGGTGACGCAGCTATGCAACACGCAGTACATGGGGGTGTGTGATGACGTGGACAAGCATGTGTTCTTCGACAGCTACCACCCCACGCAGAGGGCGTATGAGATCATCGTCGACCACATCTTCAAGTACTACGTGCCGCTCATGCATCTCTGATCAGTCCATTTGTTCTTGTTGATTTGATTGTGGACTTATGGTGTATCCGAGCTGTTATTGTAGTATATCCCTGAAATGCAGTGATATTATTTCCATATGTTAATTAGCTT
>comp_16_17789_c0_seq1
TGGGAATTGTGCTGATGCTGAGGTGATATTCAGATTCCTGGAGGCCAACCAGATTGGTGAGGGTCATGCTGTTTTCTACATCCGTTATGCGTCGCTGATGGAGTCAAAGAACAAGCTAAAGAAAGCTGACGAGATTTTTAACCTTGGAATATCTAGAAAAGCAAAGCCTGTGGAGAAGTTGGAAACTACGTACAGGGCATTTCTTCGGAGATCAACCAGAAAGAAGGAACACGAGGATGATACAGCAAATGAGGATCAGCCAGTACGTAGATTCGGTAGTGATGTGAACCGTGGTGAAACCAGAGGTCAGCATATGGAGAATTCCCATCTGTTGGCAAAACCTAGGGCGCTGCAA
>comp_16_18017_c0_seq1
ATGCAGGGCATGCGGTTAATCTAGAGAAAGACAAGGAGGTGTGCAGGAACATTATCAAACACTTGCAAGAACCGGTCTCAAAAGACGAGTCAAGCGGGGAGAAGGAGGTGGAGCTTCACTAATGGAGGGGATCTCCATGTGCTAGAAACCAATTAACAGGCCTGCACAGTTTTGTTATGATGGCCTCTTCAGTTCTTGTGCTGCTGATATGACAACACGACTGTAACTACATGGTCTGGTAAAGATATTTTGTAACGGTTTTGCTAATTCTGAGTCAACCGAGTAATTCTCAGTCGAATCCTAGATCATTGTATTGCATCGTGATTTGCAACTGAGTCACTGAGAAAATGTTCTAGATCATGG
>comp_16_18375_c0_seq1
GGGTTCGTCGGCGCGAGGACGACGGAGTCGTGGCGGATAGTGAGGCAGTAGGCCTCGTCGGCGCGGCAGAAGATCTTGAAGGTCGGCTCGTGCTGGGCCATGGGCGCAGGAGGGTAGCCGCCACCGGCCGGCGGCGGCGGAGGGTGGTGCTGGTGCCCGTGCCCAAACATGACGAGGAAGGGGAGAGAGTGAGTGTCTGTGACTGTGTGAGTGTTCCTTGGGTCGGCCGGTGCGATGCAGCGGTGGTGAGGGAC
>comp_16_18392_c0_seq1
TCCAAAGTTGTATGCCACTGCTGTGGTGCCGATAGATTCACTACTGAAGCCCCGTTATCGGACATTGCAGGCTTAGCATCTATTTTTCGTATATCGCTCCACCACACCGAGAAGAGGTATGTGTACCTCCAGCAATAACAAGAATGGAACCATAGGCTCCTATGCTGGGAGCATTTCGGGGTATAGGTCTAACCACCTCAACTCCCCGTTTCTGG
>comp_16_18794_c0_seq1
CGGAGGGGATCAACCGCCGGATCACACGGAGCTTCGGCGCCCAGCTCCTGAGGAAGGCGCAGACCGATTGCGCTGTGACGAACAAGAATGCCATAGTGCCTGCCCCTCCTGCCGCCCTGAAGCCGGTGGCCAAGAAGGTTCTCAAGCCTGTCCCGCCTCCTGAGGAGGCCACCAAGGCAATCTACGCTGGCTCCGACGAAAACAGGAAGCCGTCAGA
>comp_16_19162_c0_seq1
GTTCAGGTTGCCGTTGCTGCTACCGTTGTTGTTGTTGTTGTTGATGCACACGAACCCCTGAGCCAGAGGAAGAGCTGAGTCCGGGGACAGCCATGGTGAGCTCCAGGCCTGAAGGGGAAGTGGCCCCCATGAGAGGCGACAAGCCAATACGGGAAGGAAAGGGTAAGGATGAAGAGAGGAGGAGCTAGGAGGCAAAGGCCAAGACAAAGACAACAACAACGACAACG
>comp_16_19197_c0_seq1
GGGGGCAACGAGGGCGACGAACTCGGAGAACTCGACGAGGCCGTTGGAATTGATGTCGGCGCGCTGGATGAGGGCGTCGAGCTCGTCGGTGCTGGGCTTGAGGCCGAGGGAGCGGAGGAGGGAGCCCAGCTCCAGCTGCGTCAGGCTGCCGTCCTTGTTGCGGTCGAAGGACCGGAAGATCTGCCGCAGCTCCGACAGCTGGTCCGCGTCGTCGAGCTCCTCAGGCGCCGCCTGCTGTTGCTGCTGCTGCTG
>comp_16_19683_c0_seq1
CGAGGAGAAACATCCAAAGTATGCAAGGAGAATGATGATTGGTTCAACTGCTCCAATGTGCACGTACAACGAGTGCAGGGGGTGTCGATTCAAGTGTACTGCTGAGCAAGTCCCGGTGGATGCAAATGACCCCATGAATAGTGCATATCATTACAAGTGTGTCTGCCACAGGTGATTATTAATAATTAGTAGGAGCTTGTGTGTCAAGATATGTCTTAGTAGAGAGTAGTAGTTCTCCTTCAATCTCCTCTTCCCTTCCCTTCTATTTTCTTTCTCTGTTAAAATGGGTTCATCTTTTTTCCTTTTTACAAGAGGCTAGCTAGTAGCAGCCTGGAGAGGG
>comp_16_19714_c0_seq1
GGGATGCTCTCCCCGGTGCAGCGGTCGCCGCTGTCGTCGGCGGCAGCGAGGGCGGCGCGGATGGAGGTGGAGGAGCTGGCGGAGGAGGACTACACCTGCGTCATCGCCCGGGGGCCCAACCCCAAGATGACCCACATATTCGATGACCGCGTCGTCGAGAGCTGCGCCGGCGATGATTGCTGTCAGCTTAGCCATGCCTGCTATGGGTGCTCTCATCTTGCAGCATAGAGACGAGGAACTCATTCTGCAGCAGCCAATGCAGCTACCGGGAGGTGGTCTTGGGGTAAAAGATCGGCGACTCACCGGACACGTCACCGAAAAACTGAAACCCTGAACATTTTCGGCCTGATTTTGGCAGACGTCTGCATGTGTCTTCAGACCATTATTGCATTGATTTGT…
>comp_16_19853_c0_seq1
TTCCCCGTTGATGGAAGGCACGATAAGGCCCAAATTCCTACTCCACGGAAACCATGGCGAGCTCGTGTGCACCACCCACAGCTGCTGCTTCACATCAATCGGGGCTGCGTGCCGCCGCTCGCCGGGAAAGCAAGATGGAGCGAGCACCTCACCTGCCATGGAGACTGCCACCGCCCGCCGCCATCGTCTCACGAGTATCACGGCTGCAGCTGCGAGCACCGCCTTGGCCTGCCTCCGCGCACCACCGTGGCTGCCGCCTCCACCCGTACGGTACGTGCCGCTGCCGCTCAACCTCCCGTCGCCGCTACAGAGAAGAACGAGC
>comp_16_19906_c0_seq1
ATCAATAGTTTCAACCCTTGATCTAGTTCCAGGAAAGCCGTGGAGACGTATCGGAACTTATCCATCAGCACTTTGAAGTGGTTTGTTCCACCTGAAGGCCAAAAATCATCAGATCAACAAGAACATCAGGGTAATACATCACAATAACTGTCAAGAAGTTGAATTTGGGATCCTGGCAACCGCACCAGCGTGTACATGTCAACATAGTGGATATTGTTGACGTGTATAAGTGGATTGGTTGCGTTCGTCAGTGCATGAAGCTTGACATGTTA
>comp_16_20002_c0_seq1
GTGATGGGCTCAAGCTGGACCCAGGGAACGCTGAGATCGACGCTGCACTACGGAAAGCTTTGGAGTCGTTGAGGAAGTCTCGTGGCAGCAAAGCTAAGTGACTGTCTGGTGCTTGCAAGTAAAAGGACTTGCTGGAACATCTAGTTCCAACAAGTCGAAGGGCTTAAAGACTCGCATTTCGTGGATTCATTATGTTCCTCTGGTAGATCAAGCAACTCATTGTCACTTGTGTGATGATGTATCCGTTTGGCG
>comp_16_20091_c0_seq1
GAGGGTGGAGGTGCTGAAGCAGGAATCCGTCGGGCTGTTCGTCAGCCACTGCGGCTGGAACTCGGTGACGGAGGCGGCGGCGGGCGGGCTGCCGGTGCTGGCGTGGCCGAGGTTCGGGGACCAGCGGGTGAACGCCGGCGTGGTGGCGCGCAGCGGGCTCGGCGTGTGGGTGGACAGGTGGAGCTGGGAGGGGGAGGAGGGGATGGTGAGCCGGGAGGAGATCGCGGAGAAGGTGAACGCGGTAATGGCGGACGAGGCGGCGAGGAAGAAGGTGGCCGGCGTGCGGGATTCCGCGGCGAAGGCGGTCGCCGAGGGCGGCACGAGCTACCGGAATTTGGCCGAGTTCGTGCAACGGTGCCGGGATGGAAGCGTTATCTAGTAGTACGCTCTCGCCACACT…
>comp_16_20098_c0_seq1
GGTGCAGTGGCAGTGCGTCCGAAATCGCTCTCCGCGGACATATATAACTCCTCAGCTCGACAAGCATCCCCTTGGAGCTTGGAGATTTCTAAACCTATTGCTGATTTCTGCTCCACGAGCGATGCCTTCTCCTCTTGAGCATGCAAAAGCATTCGCTCCAGCTCCTTGATGCCTATGTCTAGTATTCCCACCTTTTGTTCTACTGTGTTGTATGCTCCTTCCTTCTCAAGTATAGCCTGTTCCAGAATCGCCTTCTTGCCCTTGAAATCCATCTGACGACTCT
>comp_16_20462_c0_seq1
ACAAGACGCTCGCGCACATCACGCCGCTGGGATCCTCCGCTGAGGCGGAGGCGTACGTGGTGGAGGGTTCATACGGGCGGCGGATCCGCGCGGTACGAGAAGAGCGCGTGGGCGGCGACGCGGCAGGGAGCAGATGTTCGGCGGCGCCTCGTCGCGGACGTTGCTGCTGCCCAGGAGCTGGTCGGCGTAGGAGCACCATGTACTTGCCTCCATCACCGGCTTCAACGCGAGCAGAGGTCGGGGGAGAGGGA
>comp_16_20560_c0_seq2
GAGGTGGATGATTTTGATGATGATATGATTCCGAGGATGCGTGCACTTGAAAGTACCGCAGCTCTGTCGCTTGCGACTTTCACATCGCTACTGATTGAATTTGTTGCTAGGCTTGATCATTTGGTTGAAGCTGTTGAGAAGCTCTCACAGTTGGCCAGGTTCAAGCAGCAGATTGGGACCTAACCATTCAATGACACTGACAAACTATTGATTAGCAT
>comp_16_20919_c0_seq1
CTGAGACCTCCTATCATATACATGACATGTCAATTGTTATGTCCTATGAAAAATGCATACCTGTGCTCCCATTTGATTTGGTTCCCCACCCCCTAGGCAACATGGAGACATCTTTAAATCAGAGTGAGGTAGATATTCTCTGCAAGTCATTTCCAGAGGAAATCGTTGCGTCCACACAATGGGAGCCTGGTTCAATACTTATTTACGAGGATACGATGCATGGTGGATTCAGATTGCCACTCCATCCTTTCGTTTCAAGCATACTAAATTATTTCGGAATCTCA
>comp_16_20955_c0_seq1
GTGTTTTCTGATTCGCTCATCGGTGGATGGATTGAAAAAAAATATGCAGATTCTTTCATTTCGATCAAGTTCGAGGACAACGGCAAGGCGACGTGGGTGGACACCCAGAACCAGAAGCCGACGATGGCGGACGCCGCCGCCAAGAGCGAAGCCATGGCGACGACGGCGGTTGCGGAGCACGCGAAGCGTGGCGGGGCGACACGGTGGCGGAAGCAGGTGGTGGGGCGGCTGCTGCAGCTGGCTCGATGGAAGAGGGCGTCGGCCAGCGGCAAGCAGGCGGCGCCATCGGCGGCGGCGTGCCACGCGGCGGAGCACCAGCGGGCGAAAGGGCGTGGCGGCCGGAGCTGGATCCGGAGCCTCACGCGGCGGCGCGGCGCGCACGGCCAGAGGGCGTGGTTG…
>comp_16_20981_c0_seq1
CCTTCGACGAGAAGAGCAATGCCGTGACGGTGTCCGGGCCGTTCGACGCCGAGAAGCTCTGCAGGAAGCTCTGCTCTGAGGCCGGAAAGGTGATCAGGGAGTTGCATGTCAAGGGCAAGGCGGACAAGGAGTCCAAGGACGGCGGCGGCAGTGGCGGCGATAAGCCGAAGGCTCCGAAAGACGCCGGCAAGGCTGAGAAGGAC
>comp_16_21070_c0_seq1
GCTCATCCGGATGACGCAGTACGGGAGCGACGACCGGAACGCGTTCGCGAGCTCCATGGCGCGCTGCCGCTCGGCGCTCGCGACGGGGCGCCGGCGGGACACGTACCCGTTGTAGCGCCGGACCGACGGGGGGATGTCGGCGACGGCGAGGTCATCCTGGATGCTCCGCGTTTTCACCGCGCACCCGTTGTTCTTGGCCGGAGCCGGATGAGC
>comp_16_21270_c0_seq1
AGTGCAGCTCGCAGTCCTTGTAGAGGGAGCGTCCGTTGCCGAAGATGAAGTCGATGGAGCCCTCGATATAGCAGTCCCGGAAGTAGTGCCGGCCGGCGTCGTCGCACAGCGTGTCCTGCGCGCCGTAGAACCCGCAGCCGAAGAAGAAGGCCTTGTCGCCGGAGATGCGGAACGCCACCGCCTGCCACCCTTCCATGCCGGGCATTGGTGCTGGAGATGTGTTCTGTCATGATAGAGGAACCCAAGCGTCAGTCAGTTGACAAAAGATGTTCAGCGTATATCCACACACACACAAAAAAAGGGATGCATTGATCGGCCCATTCTCCGGTCAGCTAGCTCTCGCCGTAGCCAGAAAATGCCACACCCGG
>comp_16_21274_c0_seq1
CGTCGCGGCCGGAGTAGGAGGTCGAGGGGAGAGCCAGCGGGCGGTGCGCGTGCCCGGCAGCTGCGGCGGCGGCTACCGCGGCCGCCGTGGCCATCTGATGGTGCTGCTGGTGCTGGAGGTATCCGGCCGGGGTGCGGTAGTGGGGGGAGAACTGGTGGTGCGGCGGCAGCGCGCCGTAGGCGGTGATGGCGGTCGAGGACACGGCGGCGGCGCCGAAGACGATGG
>comp_16_21284_c0_seq1
GTCTGCCGGCGCCGGACCCGTCGACAGTTTACGCAGAAACCGTCGCAGCTTTGGCAACTTGTCGCGGTCGGCGGAGACGTAGAGTAGGATCTGCAGCATGAGGAAGATGACCACTGCGGCAACAAGCGCAAAGACATAGATGGAGGTGCGCAGTTTCCGGCAGCTGCCGGCGGCGTAGGCACCCATGAGCCCCAGCAGCCCGACCACGATGCAGACGTGGAGGGCGTTGCTCCGGATGC
>comp_16_21390_c0_seq1
TGCCGTTCTTGTCCTCCCCGGCGAGCAGGTCGCGCTCCCGCCCATCTCCACCCTGGGCCTCTTCCTACCCTCGAACCACTACCACCACTTCTCCCTGCTGATGGTTCCGTTCTGGGACATTCGGTTCGGCGGGCCGCTGTACGACCACGAAGGCTGGGGCCCGAATCTGCCTGGGACGCACACGACCTGCGCTGAGGAGATGCGCAAGTGGTTCTATCGCAAGGCCGTCCTCTCGGCGTCCGCGCGCCCTGGCAACTACGCCGCGATGCTCATCCTGGCTCCACGGTATGGAGCCCCGGCCTTTGCGACGGCGGAGAACCCGG
>comp_16_21604_c0_seq1
GTCATTTAACTGTGCACGGTACGCCTTCTTGTTGGCTCTAATCTGTCGCACCTTGACAAGCATGGCATCTGAATGAAGATCACCATCGCAAAGAGACAACGACCTAGTGTGCATATGTGCAATAGAACCTAAATCAATTGCTCATCAAAGGTCATTTGTAAAAACTGTGACACTACATACGCAAAGTAATGATGATAGCATAGCCATCAAGTACAAATCAGGTGCATAGCCAAGGTGGTGCTGATGATAACATAACCACCAAGCACAGATCAAATCACTGGCATGCCTGTCAGTAAATAAAAGCAGGAAT
>comp_16_21696_c0_seq1
CGCCAGGCCGTAAGCATCACAATTGTATTCAATCTTCCTCTCCGACCTCTGAAGATTGTCTCTCGCTGATGACCACCATTGACACAGATTTTGTTTAGTAGTAGGAACAACCTGAAGAAGATCAGCACATTTCAGAACGGTACCCCAAATCATCCTTACAACCACACACCCAATGAACAGAAATTTGGCATCTTCCTTGGTGGAGTTAGAGAAAACACATCTATCATTAGCCGAGG
>comp_16_21837_c0_seq1
AGGAGGCCCGGGCAATGTACGTCAGCGAGGAGCTCGCTGATATCGCCGCCGACGACTTCATCCAGATGATGGTGCTCGACGGCTGCTTCATCATCGAGCACCTCATCAACGTCGCCACCGGGCGCGATGAGCCGTCGCTCCACGCGACCCCCTTCGGCCCCGCGCAGCTCTCCGTGGACCTCGTCCTCGCCGAGAACCAGATCCCGTTCTTCGTCCTCGTCGACCTCATTACAGCCAGCAGGCTGCCGGAGTTCGAG
>comp_16_21877_c0_seq1
GTAGCGGCGTGAAGTGCGGGTCTCCGTTGACTTTGTCGACGCTCTGCGCCCTCCGATGCTGCTCGGTCAGAGATGGCGGCCGCGGCCGCGGTGGCGAGAAGTCCCCGTGCCCTTCTTTGGTGCTACTGGCCTTATCATCCCCGCGCACGGCTCTTCGCTGCAGGTGCCGCGGAGGCAGGGGCGGCGGCGGTGGTGGAGGAGGAGTACTAGGAGATGT
>comp_16_21949_c0_seq1
GGCGCGGCGGCGTGTTTGGCGGGCGCGGCAGTCGGCTGCTCGGGGCAGGGTCGACAGCCGTGCGGCCGGACGCGGTGTTGGTCAGCTTGGGCGTGCCGGTCGGGTCGCGGGATGGCCGGGGCGGCTGCCCCGGTCTATGTGCGGCGGCGGCCTGGCCTGGGCTTGGCGTGCCCGCCCCGTGGGGATGCCGAAGCGGCGGCTCCGGGTGCG
>comp_16_21965_c0_seq1
AGCAGGCGAGGACGCGGAAGGAGCCCGCGAGCTGCACGATGTACCCCGCGCGGACGTCCTGCGAGTCGTGCCGGAGGCGGTCCAGGTAGAGGAGCCGCCTGAGGCCGCGGCGGCGGACGAGGGAGGTGAGCGTGAGGTAGGCGAGCGCGGCGGAGAGCGTGAGCGAGGCCTGCACCTGCGTGTCGTAGGCGCGGCGCGGCAGGGCGACGCGCGCGGCCACGGGAACGGCCACCGCGAGGAGCGCGAAGACGAGCCAGGAGGCCGCGGCGCTGCCGCCGTCGGAGTGGTCGACGCACATCCAGCGGAGGCAGGTCCGGAAGCTGCTGAGCTCGTCGCGCGCGTGCTGG
>comp_16_22034_c0_seq1
GTGTGGCCCAAAGTGGTGGCTGAGCATGGACTCCTGGATGGCCCTGATCGCCATCGACACCGTCCTGCCGTCCTCCTTGGCGTCGCCGCTGCTGCTCAGGTTGATCTCGTACGTCTGCACGTAGTCGAGGCTGAACGATCCTTCCAGCCGCACCTCCACCTCGATCTCCTCCAGCGACGGCGCGTAGAACGGCACGTTGTACGCGTCCACCTTGTCCTGCTCAACCAGCCCCTGTGACACGAGCGCGGCGAATGACTCGGAGAGGAGCTCCGGG
>comp_16_22078_c0_seq1
GGAACTCACAAAGTTGAGAGGCTTATGGCTAAGCTCTAACAACTTATATGGTACAATCACTGAGCAGCATTTCCCGTCTTCTGGCCAGCTGGAAGTTTTGGATATCAGTTCCAACCAGCTTGTTGGTCCGATTCCAACATTTCCACCCAGCCTAACATCTTTGGACCTCTCTAGAAATAATCTATCAGGCACACTTCCATCAGTGATTGGAACATCAATGCTACAAGTTGTCATCCTCTTCAGCT
>comp_16_22145_c0_seq1
TGCGGAGAGCCGTCGCCCTACAACCCCTTCACCTTCGGGGAGTACAGGAGGAAAGTGCAGGACGATGTCAAGAGAACCGGCAAGAAAATTGGGCTCCCCAACTTTCTTAAACTTTCTACCGTTGACGGCCAGAAATGATACATCCACAGCGGCACAGTATCGCCCCTGTTCTTAACTCTCTGCACTAAGTCTCACTGTAGAAGCGCGG
>comp_16_22458_c0_seq1
GGGACGATGGGTGGCAACGGCAGCAAGCGCCGGAGGTCCGCCGAGCCCTCGCCCTCGTCCGGCTCGCCGTCAGCAGAGGACACGTTCCGGCCGGTCCAGCTCCCGGCGACGCCCTTCTTCCCGTTCCTCAGCGACGGCGCCGTCTTCCTGCCGCAGTTCGACCTCGGGCTCGGCAGCGCTGCTACAGCTCCAGCGGGTTTTCCGTGGATGCCGGCTTCCTCGTCGGCCCCGGACCTCTACGACGGTCTCGCTGCTGCTCCGTGGGGTGGTGCCGACGGGACGCTCGCCGGCGGTGTCTCGGGTGCATGGGACGACTTCAACACCAGCCTCGACCTCACCTGGCCTCCTCCGCCACCGCCGGCCGGGAACTGATCAGCATAATGATGTCAGCCGG
>comp_16_22523_c0_seq1
GGTCGCCGTCCGCCTTCGCCATTGCTGCCTTCTGCCACCAAGGAGAGGGAGGGTTGGGCGCAGTTTCCGTCCGGTAGGAGAAGAGAGGTAGGAATGCGGAAATCGGGTGCTCGCCGCCTTCCACCGGAACCACCGTAGCCATGCTCGCCGCCTTCTGCCGCCAAGGGGCGGGGGGATGCGGGGGAGCTTCCGTCCGGTCCACGGGGTGGGGAGGGAGAGCGGGAACGAGGTGCTCGCAGCCGCCTGGATCGCCGGCGTCCGCCGCTGACATGCCCATAGTCGCCGCCTTC
>comp_16_22557_c0_seq1
TGTTCTGCTTTACTGTTGCCACGGCTGCCGCTGCCTGCGAGCAGCTGCTGGCAGGCGCCCTCCAGCAGCGCCATGCTGCACTGCCCCTCCTGCAGCTCCTCCACCTCGGCGCAGATGGTGTTCTTCTTGAAGACCCGGCACAGCGCGTAGGTGTCCTGATGAACCATGCATGATCATCAATTCAAGCACAGAAAAGCAGAACA
>comp_16_22568_c0_seq1
CCTGCTGCTTATGTCTTCGTCCTCGCCCACACCCCGCAGCCATGGTCGCCGAGCCGTAGCACCAGCAGCAGCAGATCGAGGCGGAGGAGGCATGGAGGACGCGTCGCTCGAGCACACGCCCACCTGGGTCGTCGCCGCTGTCTGCTTCGCCATCGTCTCCGTCTCCCTCGCCGCCGAGCGCTTCCTCCACTACCTCGGCAAGGCACTAAAACATAAGCAGCAGG
>comp_16_22632_c0_seq1
GGGCCAGCCCCGAGTACGTCGCCGTCGCGATCGACGACAGCAGGATGGCTACGATGCACGCGACGAGCTTGTTGCGGTTGGCGGCTGTGGTCTCGCCGGTGACGTAGTAACGCCGGACGAGCAGGGAGACGGCGACGAGCATGAAGATGAAGAGCGTGGAGATGGAGAGGAGGTTGGAGAGGATGCCGAGGTCGGTGAAGAAAGCGATGACGGCGGTGGCGAAGAGCATGACGACGGTGGCGTTGACTGGCGTGCCCGTCCTGGGGTGGAGATG
>comp_16_22690_c0_seq1
GGTGGAGGAAACGGAGGCAGCGATGAGGCATGCCATCCGCGTCCACCCCAACAGTCCCTCGCTGGCAATTCGAAGATACAATGACCAGGAGGCTTGCAGCAGCACAAACCAAGAACAAGCTCTCCGAAGGATGATTATTCAATCACTCAAGCGCGTGTTACATGATGGCAAAGATGTTTTGGCCAACGACGAAGAGCCGGATGACGGTGGCGCACAAAAGATAATGCACACCAGAGAGGAGACAACAGCGAGCAAAGCTTAAATAATGTTGTGCCATTACGGAGCTCCGGGAGACA
>comp_16_22794_c0_seq1
GGAAAATAACTACTTTTGTCCGCTATGCATCCGGAACCTTGAGACACCAATGCATCTCCTTACGGAGTGCGTTTTGGGCCAGGAGGGTCTGGACATCATTGGCGAGCTGCTCTAAACTGCATGCCTTACAGCCCACGTCCTGGAGTCCTGACTCATTGATTGCGGAATGGCTAAATCTATGTCGCCTAAACACTCCAATAGATAAAAAGGAAGGGTGCGGATCTCTCA
>comp_16_22828_c0_seq1
TAGAAAGTGAGGGTTTTGCTCGTGGCCTCGTGGGTGCACATGGAGATGGGGACGTCTAGTGAAATGCTTCTCCAGACAGCATGTTCGAGAATAATGCAGGAAGACGGGAATTAACCTGACAAGTCATCGGTCAAAACTTAATTAACTTGGAAGCATAACGAGGTGTCCGTGCTGTCTCCCCGGGTGGCGTTCCTGGATCAGCAGCGGACGATCCTCACCGTCGGCAACAGCCACCTCAAGCAGCGGATCGCGGCTCTGGCGCAGGACAAGATCTTCAAGGACGCACATCAAGAGGCGTTGAAGGAGGAGATCGA
>comp_16_22894_c0_seq1
GCCGAGCTTCTTGACCTCCACCTTGAGCGACTTGAGGTACTTGACGGCCTCGTCCATCACGGCCGGCGTGTCCATCTGGTTGCCGCCGGGGATGATGCCCTTGAGCGTCCGCACCATCTTCTTCATCCGCTCCTTCTTCTTTTTCTTGCCGGACGAGCACGAGTCGGGGGAGCTCCCGTCTCGGTACCCAGGGGTCCGCCCCGTGCTCACCACGTCGTCCTCCTCGGAGCTTAGCAGCGCGTCGCCGAG
>comp_16_23197_c0_seq1
GTGCCGCCGTCCGCGCCGATGCCGCGTCCCCACGGGCCCTCCTCGCCGTCCACGCCGTGCGAGCCCCCGGTGGGCGTGCGGGAGATCCGGCTGGACGAGTGCCACCGCTTGATCATGCACCGGAGCTTGCTGCTGAGCCCGCCCTTGGCCATTGTCCCACAATGCAAGAAGCAAAGCAGAGAGAGAGAAGCAGAGGATGGTCTTATGTAAAGGG
>comp_16_23303_c0_seq1
GGGGAAGCCCGAGGGGGGAAGCAGCCACGATGTCCCCGGGAACGGCTCGCAGAAGAGGCCCACCATCTCGGCGGGCTCGTGGACGAGGAGGACGCGGCCGGTGAGCAGCGCGTAGAGGAAGGTGGAGACGAGGCTGAGCATCCGGTTGCCGAGGCCCTGGATGGGGAGCCACACCACGTACCGGCACTCGCCGCGGTCGCCGTTGCGGCCGGAGTGGAGCTGCGCCA
>comp_16_23623_c0_seq1
GGCTCATGACGGCGAGGGCCGCTGGAACCTCCTCGCCCGATGCTCCGGGCTGAAGAGGACGGGGAAGAGCTGCCGGCTCAGGTGGCTGAACTACCTGAAGCCGGACATCAGGAGGGGGAACCTGACGGCGGAGGAGCAGCTGGTCATCCTGGAGCTCCACGCCAAGTGGGGGAACCGGTGGTCGCGCATCGCACAGCACCTCCCGGGGCGGACGGACAACGAGATC
>comp_16_23737_c0_seq1
TCCTTCAGATGGACATAAAGGTATTATAGGAAGAAATGCTTCTGAGCGCAAGCGTTATCGTGACCGGGAAAGATACGTGACGATGACTCCAGAACAGCATGATGCCTACCTGCAAAGGAACCGTGAATACAAACGGAGAAGGAAGAATCATGATGCATTTGGCGATGGTGTGCAATCTGCAGTTAGCCAAATTAATAAAATTACCCATGGCAATATGCACGCACTAGCTCTCGCCAACAGACGTG
>comp_16_23817_c0_seq1
CCCTTTCTTCTCAATCTAATCAAACTGACCTGGGATCCAGTGACGTTGCATTCGATGATTTCCATTTGGGCACTGTGTTAGTAGTAGAAGAGGTCTCAGAAGAATTCACATGTTATGATTCTGAAAAATCTTCAGCTAATTCTGACAAGAAAGGGAAGTTCGTTGACTGTGATACCTCTGTTACTAACTCGATAGATGATCAAGAGTTGAACTCGAGATATCTGAAGACAGAGGAACCGTGTAGTTCTGATGCTTTTGTTCCCAAGTGCAATGTCCAAAAGG
>comp_16_24020_c0_seq1
GCACCGGTGGTAGATCACCTAGCCACTTTTACTCCCATGACCTTATCTCGGAGCCATCCTTAATTGAGAACGAACCATATGGAAAGAAGTATATCTTCGTTGCTATAAGCTCAGTCCAGAAATAAGAGTCCCCGGTTTCCAATAAACCTGACAATTGACATAGCAGGGATCAGATTTTAAAAAAAGAAATCAAAGTTACCTACAGCTGCAACGTTAATGCAAGATATGCATACTTCACTTCACCGT
>comp_16_24149_c0_seq2
AGGGGATGTGACGTATTGGGAATTTTATTTAAAGCTAGACACTATACTTAAGTAGTGCATGAAACGCCATGAGGCGGAGCCGATTCCTATCCTGCACGACATTGCTGTGAAACACAAGCTTATCCTTGATCAGCCGACGTAAGGGATTGATTCGTGGTCCTCTCGGCTCCTGTCCGTCTCACCCTCGACCAGTTCGTCAAGACCAAGGTCTGGTCCACGCCAACAGCTGCCCCTTCTTCGGCCACCCGTCGCCGCCGGCTCCGTGCCCA
>comp_16_24238_c0_seq1
GAGAACCGATCGATCGATGGATTTGTTCCGTATGCAGAGGCTGTACGGGCTTGGGGCGCGGAAGGTAGCGTTCAACGGGCTGCCCCCGCTGGGCTGCATCCCGGCGCGCAGATGGCGCTCGCGGACTGCTACTCCGTCGTCATGGAGCTCATCCAGCACCCGCAGAAACACGGTGAGATTAGAGCCAACCAAACCTACCACAAGATCCTACAAGAGCTAATCCTACCACAACATTTCCT
>comp_16_24555_c0_seq1
GTGGGCTGGTCATCCGCCTGAACAACGCCCGCGTCGCCGGATTCGCCGCCGACGTCGGCGCCAGGACCTCGCTCTCCTTCGTCAACTCCAACATCCTCCACCTCTGCGCGTCCAAAAGCGCCGCCACCGCCGCCGGCTGCGGCTGCCACCCGTACGGCGCCACCGTGCCCATGGCCATGTACGTCTGCCAGCCCGCGCACCTCCTCGACGCCGTCGTCTGCAACGCCACCGCCACCGCGGCCTCCCCGTTCCGCCTCCTCGTCACCGACGCGCGCCTCGACGCGCTCTCCGCGCGCATCGCCAAGTACTACTCGCTCCGCCGCTT
>comp_16_24838_c0_seq1
GTGGTGCATATGGAAGGAAAGGAACAACAGAATTTTCAGACATACTGCTGCGCCGGTTACAGCCTTGTTCCAATCAATTTTGACGGAGGCCAGGGACTGGGCTGATGCTGGCAGGGGAAGGGTGAGCGCCCTGCTAATCAGGCCTCGCGAACCAGATTGAGTGCTCGCCTTGGTGTGTAGCGGCAGGTTGCAAAGCTTCTGCCTGTAGCTTTTTTTTCCTTCGTTTTTTAGGTTCTGTTCCTTTCTCTTGTTTTGTACCCAGGAAGATCTTCCTTTTGTACTCTCTCTTATCTAATCGCAATGAAAGCAGCCTTGCTGCCTTTCGTCAAAAAAGACAAGTTCTGCA
>comp_16_24898_c0_seq1
GTTGTCTCGAGTGTGTAGCAAAATAGGTTTCGGGTTTACGGCTGGAGCTGTTTGTAATAAGTTCTGAAGTTTTTCTTTTCTTTTTCTGTTCCATGGGCTGGTTTTCTGTTTCTTTTCTTGCATTTGTTGTAGCGAACATATGGTTTCATTAATGGAAATCGGGGGAAAGCCCTTATCTCAAAAAAAAATAAAAAAAATAGTGACACTCTGGGCCAACTGGTGGGCACGAGGAAAGGTGATCCATGAGGACGAATTTCAAAGTCCCCTCTGTACTCACGCTTTTATAAATAGATACATTGCAGATCG
>comp_16_24980_c0_seq1
GGCTAAAGGCTACGTCCTGCTAATGCCGTTCTTTGGCGGTGTCGACCGATCGAAGTCGGAGGCGGTGGAGTTCCCACTGGCGGAGCTGCCGTTCGTCAACCTGGCCTTGCTGGACCAGTTCTGGCGGCTCTCGCTGCCTGTGGGCGCCACCAGGGACCACCCTATAGCCAACCCGTTCGGACCGGACAGCCCTGGCCTGGGTTCCGTGGAGTTCCCGCCGGTC
>comp_16_25387_c0_seq1
GTGGTGCATGCTTCCGTTAACGACTGGTGGGATGCCATGCTTGTTGGTGCTGACAAGAAGACCAAGTGTTCCCGCAGCGGGAGGCTGCTCTATGTCATCTGGAACGTCTGGAAGGAGCGGAACAGAAGAATTTTCCAGGGAGTGCGTAAAACATACATGGAGGTGGCACACATCGCGCATGAGAACATTAGGCAACGTGCTTTGGCTTTTGGTGTTGCCACGCCAGTTGTGGCACCAAATGATTGAGTAGGTTGATCCGGCCGGTGGG
>comp_16_25548_c0_seq1
GTAGCTGATTTTGGAGCTTCTAGATATGTTCCTGTGGATAAATCAGGGGTGACAACAATGGTGCAAGGAACAATAGGATATATGGACCCTATGTACTTCTACACTGGAAGGCTGACCGAGAAAAGTGATGTTTATGGCTTCGGTGTCATGCTTGTTGAACTGCTGACTAGACAAAAGCCATTTTTATATATGTCATCTGAAGGTGATGGCCTTGTTGCACATTTTTCTGCCTTGTTCGCAGAAGGAAAACTATCGCAAATATTAGACCCACAAGTTATAGAAGAGGGAGGCAAAGAAGTCGATGAAGTGGCTGCGATTGCAGTAGCATGCATAAAACTAACAGGAG
>comp_16_25561_c0_seq1
GGGTGTGAAGTACTGCAATGAAGCTTGTCCAGAGGGCATTGTGCAATCCGAGCTTCTGTTCCGGAAGGACCCGTCGACCTTCACTTTCGGGAAGCGTTGGGCATTCCTAAGACGCATAACGGGAAGAGTTGTGTCATGCCTCCACCAGAATTGTACCCAGTGTCTCCAAGCTCCTATCCTAGATTGAAGAAGAAAGCATTTCTTATTCTGTTTATTGGCATTTGCGCAATGGTTGCATTCTTGCACAATCAGAGCATCTCCACTCGTCCTCCCCATATGGGCTCCTGCTCATTTGAAGATCTAATTAAAGTCAAAGTTCGA
>comp_16_25783_c0_seq2
GGCTGTAGATGTTCGGGTTCGACAACATCCTCCGCTCCTCCGACGACCGCACCGTCAGCCTCCTCCTCGACCGCTCCACCGGGTCTGGGTTCATCTCATCGTCGATGTACCACCACGGCTTCTTCAGCGCCTCCATCAAGCTCCCGTCCGACTACACCGCCGGCGTGGTGGTGGCCTTCTACACCTCCAACGGCGACGTGTTCCAGAAGACGCACGACGAGCTGGACT
>comp_16_25994_c0_seq1
GCGGAAATCAAGAACCCAAGGCAGAAGGGAACAATACATGAGTGTAAGAAAATTTTCCTTACCCTAGTCTACAGGTGCGATAGTCTAATAGAGGAGCAACAAGTGGAGTTGTTCATTGCGGGGTTGCGATATCCCGTTCGCACCGATGTCGACTTGCAATATCCACCAAATTTGGAAGCAGCAAATGAGTTTGGCCTTTGCTTATGACCGTCGAGGCCAAGAACATGAGGAGGATTGTCCAACACCATTGCCAAAGTCATCAGGTTCCAAACCGATGAAGTCAACCGTCCCAACAGTGCCCAGAATGGCTAAGGGAACATCGACCACTGGCAACCAGGTTTCCAGGGGCAGTCATGGAAATACAGGAGGGGTCCCTACCCATATTCCGCACTACCCG
>comp_16_26759_c0_seq1
GTTTGTGGAGCAGGGGACTCGAAATGCTTCCAGTCTGGAGGGGTGCTTCGGGTGAGCTTGGGGTGCTTCATATTTTTCTGGTTGATGTTTGCCACGACATTTGGAACACGCAAGCTCCAGGGGGTTCGCAATTCGTGGCATTCTGGATGCTGGGTTCTCAAGTTTCTTGTGTATGCCGTGTCGATCATCGCCCCATTTGTCATCCG
>comp_16_26828_c0_seq1
AGGGCAGAGAAAGCTCGAAGGTGACCGGCGGCGCGCGGACATGGTGTCCTTCTGCTTCCTGGTGGACCAGCGGCGGAAGGTGCGCAGCAGCAAGCCGGCGGCGGGGATCTGCTCGCGCTGCGGCGGCTGCGCCAGCGTGGCGGACATGGAGACGGCCACGCGCCTCTGCTACCTCCTCACCGTGCACCGCGTCACATGGCGCGCCATCATCTGCACCTTCTGCGGCGCCATGCTCAAGTCCTACCGCCACTACAGGC
>comp_16_27012_c0_seq1
GGTAAGCCGGCGGGCTGCCATCCAAGCAGACCGCGCCCTTCTCCTGAGCGTTTGCGAGGAGGGTCAGCTCGACGAGCTCCGCTGCCGCCGCCGGCACCGATAATCGGGACAATAAGGCTGACACGGCCAGGAGCGTCATCGTGATGACCCGTGGCGCCGCCGCGAAGCCTGGCCGAGGCGCGGTCGCCATGGCCTTTGCGCCCAAGACCCAAACAACGCCCGGGGTGGCTGTGGCGTCGGGGAAAGTGCAAACGTTCAGGAGG
>comp_16_27081_c0_seq1
GCGAGGATGGCGGGGTAGGTGACGAGGCGCCTGGCGCAGGCGGTGCAGGTGAACCTGCGCTTGTTCTTGAGGCAGAGCGGCAGGAAGCAGAGCACCCCCTTGGCCTCCACGTCCGTGGCCGTCACCACGCCGCCGCAGTAGGGGCAGTTCCCCGGCGCCTTCTGCTCCCCGACCACCCGCTCCTCCTTCCCGCACACCTTGGCGCCCGCCCTCAGAAGCCCCG
>comp_16_27595_c0_seq1
AGGCCTGCTTCCAGCCTCTTTTGGTAGTAACGCAGGTAAATCCAACTCGTGTAGATGCCAAACAGTACGATTGGAAGGTAAAACATTGACTCCTTTAGGAAGAAGCTTACAGAAACTGAGATAAATGCAACAAGAGACGGAATCCACTTTGCCTTTATCTTCAGCAGAAAAAGATCAAGTTCCTGATCAGGTATAATTTGCTTGATGCCCACCAGGAATCCTGAAAGAACTCCATAGAATCCAGAAAGAGGTGTGTAACTGCAGAATCAAATGGATGCCAATGTCAAGATTCATGGGTAAAGAACAACAGA
>comp_16_27692_c0_seq1
GGGGGAGAAGGGGGGTGCCGTGCGGAGTCGAGCCGGACACATGCAGCAAGCTGCGGTGCGCGCTTGCTTGCCGGAAGGGTCGTCGGGCCGCGCACTTCATGAAGTCGCTACCAAATGGAAGGCGGCATGGGGGCATAGAGAAGTGAACGTGCAGTGTATGCAACGAGGAAAATCTGAGTCTTTATTTGTAATTTTTGGGAC
>comp_16_27862_c0_seq1
GCTCTGGCTGTACTCCGCGAATCGAGTTCCCCTGCGGCTGCAGGCAGAAGGCGGCGCTCTTGAACAGCCGCATCACGTTGCCCAGCGCGTAGCAGTCGTTGCGCTCGCCGTGGGTGCCGCGCCGGAGGAGCCCGCACCGCCGCGACTGAGCGCACTGCTCGATGATCGCGTCCCGGACGACGCCGTTGCTGTCGACGTTCCTGTCGGTACCGTGCCCCCGCGTGCCGCCGGCGAACGCGAAACAAGGACCACCCATGGC
>comp_16_28195_c0_seq1
GGTTACCTGAATCCTATCCCTGAGCTTTGTATCGGAACCTATCCCTTCGTCTAGCTCTTGCTTCTCCCTCCATTTCTCCCAAATTCCCCTCTCCCATCCTAGATCGAACTCGGGTCGTGACATCTTTGGTATCAGAGCCACTCCTTCCTCCTTCCGTTCTGGCGCCGCCAAAATCCCACCCCACCTACCCCTCCATCATCCGAACACGCCACGACGCTCACGAGATGGAGCAACAGATTGCGGAGTTCGGGACCATGTTTCGCGAGATCCAGTAGACGCTGGGCAACCTGGAGGCGCAGGGGAGCGAGACCAGGATGGCGCTCCAGCATCTGGACCAGGCCTTCGGCAACTGGCGTCCCACGGTTGACTGCGCAGTGGAGGACCTGCGCGCGGTGGTAG…
>comp_16_28224_c0_seq1
GTGGTGCGGCGGCGGCGGCGGCGGGCGGTCGGCCTCCGCTATCAAGCGCACCTCTCCGCGGTGTTCCCCTCCAGCGTGGTTGCCGGCATCGAGCCGCTGGTCGCGTTCAAGGATGTGCCCAGCTCCGAGCGGCGGAGCCTCATCGTCAGCTGGGCCTCTGCTGCGCCGTCTTCGACTTCTCGGACCCGGGCAGGAGCTTGCTTTTATTTAACTTTTAGGGTCCTAAGTGAAAAGTGTATCTGTATCTATACCTAATAATA
>comp_16_28259_c0_seq1
GGGGTAGGACGGACGGCGGAGCTCGACGCTAGCCGCGAAGGTGAGGAGACGGTGTGCCCGATGCTGACTGTGATGGGCAGGGACGGAAGCGTCTGATGGTGGCCTGCAAGGGGAGGAACGGCGAAGTGCTGCGCTGGCCAGGACAGGGAAGGAGGCGGCGGCGCCCTGCTCTGGATGGAACGTGGGAGGAGAGATGTGGTCTCTCTGTAGGACGGCCCAGGACACCGCCGCCAACCAGGCAAGTTTTGGCGCCAGATCCCTGCCTCCAACGGCCCCCGATGCCCCTGTCGTATCCCCCGTAGGTGCTCCTGCCGCAACCCCCGTAGGTGCTCCTGCCGCCTGTCTCCGCGACCACCAC
>comp_16_28734_c0_seq1
CGAGGTGCTCGATGCAGCGCGGGACGTGGTGGTCCTGGAGAACCTTGACGGCGTGCAAGGTCACCTCGACGCGAGGGAAGGCCTCGTTCTGGGTGGTCGGGCGCGCGGGGAGCCGCTGCGCGACGAGCCGCCGACCCCGACCCCGACGCCCGCGACCCCGACACCCTGCTCCATCTCTCGCATGCGGCAGCGGTCACGGCAGGCCGCCAGGCGACCAGGCGGCAGC
>comp_16_29180_c0_seq1
GGTTGATCATGATGTCTCGAAAAGTGAATTGACAGTTCGAGATGCTGCCGAATGGGCTAGAATACTGTCGCTAAAAGAAGATGAAATCACAATGTTGAGGGAGAAATTAAATCGTATGCTCAGTATAGAAAATGCCGATGGTGTAGGCCCAGATACTATTTATCTTGAAGTGGAAAAAGAAAATGAGTTTTTGAAGGTCAAAATACAGGAGCTGGAGAATGACTGTTCTGAATTAACCGAGGAAAATTTGGGTCTTATATATAAGTTGAAAGAGGCGAGCGGGATGACAAAAGGAGAGGATCCCTGCATTTCTAGCAGTGAAGAAATACCCACTGCAGGCAGATCATCATCTGACGTAGAACACCTAGAGAGAAAATGTGCTGACCTTGAGCTGAATCT…
>comp_16_29259_c0_seq1
TTTCCTGAGGACCCTGAGCTCGCCGACATCATCGGCCGTGCAGACTTCAGCTTGGATGACTACGATGACTTATCGGTCACAAGTCGTGACTGCCGGAACGGCATCGTCTTCATCACCTTGTACGACTATAGCGCATGTGGAGATCGACTGCATCTACATTCTCAATAAGTCCTCTCCAAAGAAGAAGGGGATGACGTGTCCTACTTCTACTTGTATGTGGATTGTACCGACG
>comp_16_29353_c0_seq1
CTATCGCTCCGGCTCCTGTCGCCTTTGAGCTTGTACGGTAAGATCTCCAAAACATGATGGGAATAGCAATCTGATGGGAATAGCAGTATTGAACAAAACTATTCTGGTGATTGTCATTTCGCAGGAATTTGAAGTTTGATGATGTGCGGATAGAACACACCTACCAAAACATGTGGAATTTCTGTGCTAAGGTGCAATGGAAGGGCCAGGTCAAAGAGAGTGCCCATGGTCACTCTTACCTTCAGTGCATTCTGCTGGATGAGAATGTAAGCCTATTAATTAATTAAAGATTACAAAAGCAATACTTAGTGCTTTAATATTTACTAACTTGCAAAGATGTTAGGGATCAAAAATGGAAGCCCTTGCATACAACAATCTAGCAGATCGTTTCAACGAGAT…
>comp_16_29561_c0_seq1
GGGTGAGTAGCAAATCCTAGAGCAAAAATCATTTTAGCATCTTGTCGTGCGCTTCAAACAAGAAGATCGATCTGACCTTGTTCTTGTGACAGGACTGGCGGCCGGAGTGTACTCCGGGGTAACGTACGGCCTGAGGGAGGCCAGGGGATGCCATGACTGGGTCGGTGCCTTTCTTCAACCTATCTACCTGCTGTTGTAACTCGGGATCAGATTCAGATTTATGTAGTTTCTGCCCG
>comp_16_29874_c0_seq1
AGGCAAGTCTCCATTGACACTGCTGAAGTCTTCATCAGAATCAGACTCCAAAATACTGACAGAATCGAACCACGCTTCTTCTTCACACACAACGTTTCCATTCTCCGAGTCTAGCTCACTGTGATGCCACTGCAACTGTGTGAGATGGAATGTTACATTCGAGACAACTTCTCCCGAAGCAGGACAGCTCCCTGCATCGCTGGGGCGTACGGCAGGCGTGTAAAGAAGAAGCGTGG
>comp_16_29919_c0_seq1
CGGAGGGATGCTGCAGAAGCAGAGCTCAGAGGTGGAGGCTGGGACCGGCTTGAGCGGAGAGATGCTGAACGAGTGCCCTGCAGAGGAGGCTGCTACTGGCAAGGAATCTGATTCCGACGAGATTGTACATGTCAATGAAGAAGATACAGAAATACAAGAGGCGGAGCTTCTGATCAAAGAGCTTAATGCGTTGCGCATCGGAGAG
>comp_16_29941_c0_seq1
GTGCCTCGCCGGCGGCGGCGCCGGAGCCGAGCGCGGCCACCATCTTCTTCAGCTCGCGCTTGCTGACCACGATCTTGACGCGCACCGCGCCGCCCACCTCCTCCCGGGACAGGACGCGGCCGCCGTGGTGCAGCTGCTCCAGCGCCTCCGCGGCCGCCTTGGACTGGTGATGCTGCCGGTGGCCGTGGCCCTGCCCCCCGGCCGCCGCGTGGTCCCTCGGGAAGAAGCACCTGGTCGCCATCTCCGTGACGGGCCGGTGGCCGCCGACGCCCCGCGCTCCGACTGGCGTGCTGTCCGGCGGGGCAAGTGGTGGTATGGTACTCCCAGTCCGTGCTCCGACGTTCCTTGCAAGCCACAGCAGGAAGGCTAAAGCGAAGGCAAAGTGATTGTGCGGCCGGAC
>comp_16_30147_c0_seq1
GTCGTCCAGGTCGAAGTACACGCCACGGTGAGCTACTATGGCGAGGTGGAGCGGTACCTCCCCACCCACAACGACACCGTGTCGGCGGTGCTGTCCCGGTTCGCGTCCATGGGCGTGAACGCCGAGGGCGTGGTGGCGCTGCTGGGCGCGCACTCCGTCGGCCGCGTGCACTGCTTCAACCTCGTGGCGAGGCTCTACCCGGCGGTGGACGGCGCCATTGAGCCGGCATACGGCGCATACCTCCGAGAGCGGTGCCCAACGGCGGACGCCATTGAGGACACCCGCGACGTGGCGT
>comp_16_30590_c0_seq1
CTTCTTGGATGGGAGGTTGAGGGAGCTGGCGAAGGCGAGGAGGCGGTCGCTGGTGCGGAAGAGCACGTCGCGGTTGGGGCCGGTGCCGGTGGTTCTGACCTCGGGCGGGCCGAGGTTGCTCTCGACGCGGTCGCAGATGCCTCGAAGTGGAAGCTTGTAATTTTTTCGTCCAGACTGGTACAAGGTCTGTCATCAAACTTCGAGAG
>comp_16_31097_c0_seq1
GCCGACATCCTCGCCCTCGCCGCGCGCGACCTCGTCGGCATCCTCGGCGGCCCGCGCTTCCCTCCGCCGCCAGGAATAGCCCGCACAACATCGCGGCGCCAGAGGCGGACGCGAGGCCGGTGGTGGTGCCAAGAGGCAGATTCCCTTCGTTCCCTAGGCTCCGCTTCTCGCGGAGTATCACAGGCGTCGCCGGACCGGGCCGCCGTTGCCGCTGCT
>comp_16_31162_c0_seq1
GTGCACAGTGCCTACATATTCTAGGTATACATAAAGTATCTGACTGGCTTGTGCTAGTCTTACGCCTAATTACTGTATATTGAGCTACAAGACGACGTCGAATGGCACCATGGTGGACGCCGTCTTGCTGCCGATGAACCGCTCGGACTGTACCCTGCGCCGGGCGCGTACGTCGGCAACTGCCTCGCGCTCTGCACGGCCTCTCTCAGCGGGTCGCAGCTCGCGGGG
>comp_16_31171_c0_seq1
ACTCTCATCTCTTCTATACCTCGAACCTATCGACAAGCTCTTGCTGATCTGAATTGGTCTGTCACCATGTGTTCCGAACACGACGCTCTAATCCAAAACAACACAAGGTCCCTCGTTCGAAAACCTTATGGCGCTAGTGTTGTTAGTGGTAAGTGGGTCTCGTTCGAAAAAATGACCGAAAATCGATACAAACACCCTTCCGGCCGTCATGGAACATGGCAGCATAGAGGGCACACCCGACCGACCTGGCTACCAAAACAAACAACGCACACACCGCCGAAAGAACACCATCGTCGAGGTTTCCCATAGGTGTCATCGTCGTCACTCCTCCTCGAGCAAGTTATTCTGACTTCACAATAGAACAGA
>comp_16_31223_c0_seq1
AGTACGCACCATTCCCCGACTAGAACAAGCATGGCTCCGGCGATGGCTAACCCTCTCCTCAGTGATCGGGTGGCATGCTCCACGAAAGTCCCATCTAGCCACGTTAGAGCGGTGGGAGACCGGCCAGACCTCGCCAATGTCGACCACGAGTCCGGCGCCAGCATTCCGCTCATCGACCTGAAGCAGCTCGAAGGTCCAGGGCGCCGCAGGGTCGTCGAGGCCATCGGCTCCGCGTGCGAGAACGATGGGTTTTTCATGGTGACAAATCACGGCATCTCGGAGGCGGTGGCGGAGG
>comp_16_31437_c0_seq1
TGGAAATCCAATCCCGAACCAATCAACATTTGTTGATGCCAATCTATGGCTGAATCCTTCTTCCTACGACGGATGCTTCAATCACTAGCTTCTATACCCCTAGCTGCTCAACCCCGAGCGTGACCGAGTGGGTCAGCTCGCCGATCGTCAGGCTGTGCTCGCCCACGGGGATCCTTCGGACCCCGTCCCGGTCGGCGATGCTGAGGCCGTTGCAGACGTCCAATCCCATCTTGACGCGGGCCACGCCGCCGGCGGGCACGTGCACCTTCTCGAACGCCACCAGCTGTCGAGCAGGCGCGCCGTGGGCGAG
>comp_16_32001_c0_seq1
TCCTATTTGCAGTGCAATAATGATGATAACTGAACAACCCTCATGTTTTGATCTCTTTTTAGTCATTCAAGGTACGCTAAAAAGGGCAATAGCAGCACCATAGTAGAATAGTTGTTTCATGCTACCGAAAGAATAAGACATATTTGAGGTTACCTCACATACCTGGGCTACGCAATAATGTCTATTGTCATGTAAACTACTGCAGGAAAGGAGCAGATGTGCCAGATAATTTTGCTTGTAAATTTGAATGGCTTTCTGGTTACACTATGAAGTAGG
>comp_16_32072_c0_seq2
GGAAATTAGGGCTACCAGACTACAAGGTTTCACCTACAACTTTGTTTCTCCCGGTCCGTGAGTTTGCTTATGTACCAATAGAGCCATTGGCAGGTCATAAAGCTACGAGAAGGAAAATGATATATTTATGGAAGAATCTAATGTTCAGCTATGTTAGATCTTCCTCACAATTTTGCAATGGCGTCAGGCGGAGCTGCTTTTTCATTGATCATATAGAAGAATAGTGCACACATACATACCTCAGAGAGAAAAGAGAAAAAAGAAAACAGCAACTAAAGCAGCTAGACGGAACGGCAAAAAATTGATGTTATGGACACACCCGAGGCTAGACGGCATCGGCTTCAGTGTCCTTGCACCTGATCTGTTCCGCCTTTCTACGCATAGAAAGATCACGCTGGC…
>comp_16_32325_c0_seq1
GGCCGGGACGCAGCCGGAGTAGCGGGGGTTGTTGCGCGACTTAGAGGGGGAAGGGGTGGCCGCGCCGGAGGCGGCGTAGTCGTGTGCGGCGGCGGTGCCCGGTCGCTGCGACGGCATGAACGCCGTGCCGGAGAAGTAGGATGCCGCGGCGGCGGCCATGGCGATTGGCGCCGCGTCGGCGTGGGAGCGGCTTCGGAGGAGGAGGAGGA
>comp_16_32336_c0_seq1
CGAAAGGATGAATTCAAAATCGAACAACAACAAGGTGGTCAAGCAGAATGGGATGTACCAGCATAGCTCTCCCCTGTGATGTACAAGTCCCTGCCCTTGTACTGTGGGAACTTGTCAAACCAGCCTTGCAAGAACTTCAAATTGTCCCTGGCTTCAGACAAATTCGAAAGGTTCTAGCTTTAGAAATCGAAAGCCCTTGAAAAACTATCTTGCAGGTTAAGTCTGTCTACAAGGAAAAATTGAGGTACAACTTTGCAAGCATGGAGGTCACACCTGTCATGCTGTCCCCAACACCCCCATAGAAGGAAGGATCAGTGGAGTAGGAGAAGCCCACCCCTGCAG
>comp_16_32361_c0_seq1
GGGCTGGCACCGGTGCGTCGACGGCAGGTCGATCACCGACAGTTCACCCCTGCCCATGTCGTACTCCACGATCCGCGGCGTGACCTGATGTATGCAGGTGAAGTAGACTGCATTGACCACAAGAACGCCGGGCCGTTTGTGGCTGGTGGCGGCGGCGGCTTCCTCCAACATCGCTGGCTCGCCCCACTCACCAGCCTCACCCG
>comp_16_32623_c0_seq1
GGGAGGGGAGTGCAAGTGCGACGCGAACGGTGGCGGCGGCGGCGGAGTCGTCGACGCGGCGGCGACCGGCGATCGAGAAGCTGTACGAGGACGTGCCGCCGATGCCGCTGATGGCGCTGAACCACATCTCCCGCCTCTGCAGGTCCGTCGACGCCTCCGTTCGGTTCTACGTCAAGGCCCTCGGTTTCGTCCTCGTCCACCGCCCTCCCGCGCTTGACTTCTCCGGCGCCTGGCTCTTCAACTATGGTGTCGGCATCCACCTGGTCCAGCGAGACGAC
>comp_16_32664_c0_seq1
GGGGGCGGATAAGGGAGGCGGCTTGGGAAGAGTCCAGGGAGGTGGATTGAACTAAGTGGGAGAGGTTGAGGTTGCCGGTGGCCTGAAGCGGGGTGCCAAGGAGGGACTTGAAGAAGGTGTGGAGAATGGATGCCTTGGCGGTGTGAGAGAAGGTGAGGTTGCCATCATCGGCTTCAAGATTCTTGATTTGATTTTTCTGGAGGCGCCCATAGGCACATAAGTGGA
>comp_16_32877_c0_seq1
ATGCTCGCCACGAACGCCGGCAGGATCCGCTCCATGGTGCCCTCGCCGGAGGAGGCCATCTCCAGGAACCGCTCGTTGTTCCACACGTACAGCGCCCTCTCCGCCACCTGGGAGCTGCAGCTGGTGGCGCAACGCGCGATCCGGTTGCAGATGGGCAGTGCGAGGGCGTCGAACTGGTGCTGCCCGAGCGCGTCCACGATCTCCTCCAGCTCGTCGATGAGCAGCACCTCCTTCTGGCAGTTGGTGACCGAG
>comp_16_33070_c0_seq1
GAAAGAAGTTGTCATTCTCTGCCCACAACAGAAGTATGTTCTCTTCTCTTATTTATTTGTTGGCACACTTTACAAACGATCTGCGTAACCTGCTGAAAAACAGGGGCTGGAAGTGCTGCTTTGTCCCTGATTATCGTATCTTCCAGCATCTCGGCTCTCTCCTCTCGGTTGCTACACATCACTACCTTGAGGAAATCCTTGGCAAGGCGACGCGGAAGCCACGGTTTCTTGTAGAAGGCGGTGGTGAGGAGCCGCGTGACACCTGCGAGAGTTTCTGGCAGCATGAGCTCCCTGATGGACGCGACGCCGAACCTCGCCAACAGAGCGTCGTTCATGGCGACCGTGTAGGACACGGCTGCGCCCGAAACGACGACGGAGCGGACCAGACCGG
>comp_16_33246_c0_seq1
GTGTGGATGCAATGCGAAGATAATGAACTGTGGTTGTTGTTTGTTTGTTTGTTGCAAGGCGAACTCTGCGTCGGGGATGGCGGTGAGCGACGAGTGCAAGCTCAAGTTCCAGGACCTGAAGGCGAAGCGGAGCTTCCGGTTCATCACGTTCAAGATCAACGAGCAGACGCAGCAGGTGGTGGTGGACAAGCTGGGGCAGCCCGGTT
>comp_16_33447_c0_seq1
GGCGTGTTTGCAGTCAGCAAGTGGTTCAGTGGTGTCTGCGCATGGAGGAACCCAATTACCACAGTGCTAGTCCACATCCTCTTTATCATGCTGGTGTGCTTTCCGGAGCTCATACTCCCAACAATTTTCTTGTACATGTTTCTGATAGGGATCTGGAACTACCGTTATCGACCTCGCTACCCTCCACACATGAACACCAAGATCTCTCATGCGGAGGCTGTTCACCCAGATGAACTTGACGAAGAATTTGACACATTCCCGACAAGCCGGAGTCAAGAGATTGTAAGGATGAGGC
>comp_16_33934_c0_seq1
TTTTTTTTGAAGCTAGATCTGATTCGAATTCTACCAGTTATGTTGAAAACAATACGCTACGCCTTCTAGGGTGGCATTTGCACAGACAAATACATATCCTAGAAACTTCTTATTTTCTCTGCTTCAATGCCCCTCTGAACTCATGCGTACTTGCAAGTGCCTAGACCCGCAAAGAACGAAGCAGAGAAAGAACCATTCAACACCACACGAAGATTTCAGACAGAAGAAACGTTGGTTGTCATGTGAAGTGAAGCCTGGCAGCTGGTTGCTTACTGGGGTCAGTGATGCTATGAGGCCGGTGCCGTTGAAGAAGCAGTTCCATGTCCTCCCCTTGGCCTGGTAGTAGGCGTTCATCACCACCGACGCACGCGACAACAGTACGCCGCCGTAACGCACAGA…
>comp_16_33976_c0_seq1
CTGGAACTCCACAAACACATCCAGATGTGTGGGTTGCTGCAATAGGCACACATCATTCACTCCATACGCATCAAAAATCTGGCTGGGTACTTTCTCTGTTACTGGATAGATCAAGTGGGTAACAGAGACATGCAGGACACAGCTGCGGATCGGTGGTGACTTTTTTGTGGCTCTGGTACCAAATTGGCATGTCCTACGGGTGGACATGAGCAAATCAGCACCAAATGATAGATGATACAATCCAAAGAAGAGAATTAAGGATGGGAAGAGCACATAATCCAGG
>comp_16_34133_c0_seq1
GTACTTTGTCGGATGCCATTCCTAAAAGACGGTGTAAAGAGTTCACCACTCTGGTTGTGTTAGTGGCTCGGTGCTTGTGGCTGGAGAGGAATAGTAGAGTGTTCGATAAATTTGCCTCAATGCCATCTGAAGTTTGCCGTAAGGTTGAAGTGAGCTTGAGCAGTGAAAAAAAACAAAGTTGTGTGGATCATTAGGAGAGATCGAGTGAGTAAGGTGTGGTAGTGTGGAGGCTCTGACACAATCGTCTGTGATGAATCTAACATATTTTATCCTATATTTTGCCTAAGTCCGTGGCAAGTATTAGCGGCTAGAGGGAGTATTTTTTTATCGAACA
>comp_16_34170_c0_seq1
GGTCGGGAAGGGCTCCGCCGTCGGGCCGGCGGATGACGCCAGGGGTTCGGAGGTGGGCATCGTGATGCAGGGGTGGGATGTGGAGGACGACGAGGAGGAGTATGTCGCCGACATGGGCGTGGTCGTCAGCGTCTGCATCCTTCCCAGGAACGCCCCCAGGCCGAGCTGTATACGCGGCGCGCGCAGCGCCGCAAAATAAGGCGGCAAGCAAGGAGCCT
>comp_16_34196_c0_seq1
TGGAAGCAGGGCGGGAACGTTGGGGACGTGCCGCCGTTCGGAAGCGGGGCAGGAGCCACGGGGGCACGCCGCCGGTGAGAAGCGGGGCAGGAGCCGCGGGGGAACGCTGCCGGTGGGAAGCAAGGCGGGGGCTGCGAGGGCGCGCCAACAGTGGGAAGCAGGATGGGGGCAACGACCGGGGCAACAGCGGCGTGCGGCGGTGGGAAGTAGGAAGGGTCCACGGCGGTGCCCCGGCGATAGGAAGCAGGGAAGAGGCCAAGGCGGGGAGGGGGAAGCAAGGAAGTGGATAGAGGTTGGAGATGAGGTGGAGGTAGGTGGTGGTCTTTTTGGGTTTCTTGG
>comp_16_34235_c0_seq1
GGTTTCTTGTGGTGACAAGGACACATGCATTCAATGCTCCATATAAAGGTGCCTGAAGAAGATTGTTCCAGACATCAGGATTCGGCACATCATCCAATACAAGAAAAACACTCTTTCCTTCGATGGTTTCTTTTAGACGTACTAAAAGTTCACTGGGCTCCAGTTGATCACAGTTTCCTCTCGCCATTCGTATTGCCTGCTTTAGCAACCCAGTTGCGACAAAGGTCTCAGAGATGCACAACCATATATGAATCTGGAATACTTCCTTTATCATCTGATCACAAAATATCTTCTGAGCTAAGGTTGTCTTGCCAATGCCTCCCATACCTTCAATCCCAAAAACACTTGGCTCATTTTTATTGAACACAC
>comp_16_34348_c0_seq1
GGGGCCTCCGTGAGAGGGAAGCGGCACGGTGGTGCCCCCGTGGCCGCCGGGCCAGGAGCGCTGGTCGAGGGCCGGCACGCAGTCCGGCTTCTTCACGTCATCTTGGGTCGCCTTGTCCGTTGGGCCGCTCCTGGCCGAGACGGCGACGAAGGCCTGGGTGGCCAACGCGGCGAGCAGGAGGCTCGCGAGGAAAGCTCTCTTCTGCGCTCCCATGGCCGCTAGCAGCTTCTTCTTCTTCTTCCTCCGATGCGCCGGTATAGTGGAGTGAAGTGGAGTGGAGTGGGGGAGTGAAGTCACAAGCTCGG
>comp_16_34464_c0_seq1
GGAGATCAACGCCCTGGTCGTGCTTGTGGCCAGAAGCATATGGCTGGAAAGAAACAACAGGGTTTTTGACAAATTCACGACGATGCCAGCTGAGATTTGTCGGAAAATCAATGAAGAATTCAAGTTGTGGAAGAAGGCTGGGTTATGTGGAGTCTTAGGACTTGGGAGAGATTGAGTAATCCATGTAAGTGGTGTATGTGGAATAGGGCCTTATCGCTTGTGATTCGGCGCCCTACAGTTCTTGTCAAACCTTTCTATCTATCTTAATACAGAAGACACGCAAGCC
>comp_16_34525_c0_seq1
AGAAAAACCACTTATGTTATATAACTTCAATTAATCTCTTAAATCCTACTGTCGAGCTGTTTCCTTCAGGGAGGGGGAGATGCAGGTACTGAACGGGAGAACCAACACATGGATGGCTTGGCTCAGTTTCCTCTCACTTGGTATCTGCTTATCTGTGGCAGGGTTGCAATTGTGGCATCTGAAGAACTTCTTTGAGAGAAAGAAGCTGCTATGACTTTCTATGACG
>comp_16_34553_c0_seq1
TAAGTGCAGTCCCAATGCTGCACCGGCCTGTATCTAAAGCCTACGAACTAATCTAAAGCCTACGAACTACTCGCTCTGCTTGGGTTTGTTAGTCAAGAGAGCTAAAGGGAAGGACCAATGGACATGCATCCTACGATTTTTTTTTCTCAAGCAAAGGCATATGCCCATTTCAATTATTCAGAACAGCCTATGTTGCTTTTAAATGGTTATGGAAATCATGCTGTCAAAAGAAGCACAAGGTGTTTTTCTGGCTAGTGAGAAAGGCTCAACACAAAGATTTATTTATGAG
>comp_16_34589_c0_seq1
GATTTGGCGGCGCCGGCGAGTAGGAATAATGGCGCTTGTTGGTGGCAATTTCCATGGTTTCCACACGGTTGCTCAACTTGAGATCAGCTTAGCTCAGATGTGGACTCAACAAAGGTGGCTGCACAAAAACGAGGTGTTCGCAATGTTGATGAACCCAGGGCATTACTGGAGCTTACTCAACCCGAATGACCCCACGATCAGGAACAGTTCTTACTATGCACTGATACCCCTTGCTGCATATTTAGCCTACATCCTTAATCATGCAGTCAACGGGAGGTGGGCCAACTACCACCTGCATGATCTAGCAGATGAAATCCAGCGGGTTAACATCAGGTCAACATGGCCTGCTGACGTGCAGCAGAAAATGCAGATTGAGTTCTTTGAGGTACTTGGAAATCA…
>comp_16_34781_c0_seq1
GCTAGGTTTCCCCAATTTCAGTTTCTAGCATAACAACGTCTGATGAAGACAAGAGACAACCTGAGGAAGCAAACAAACGGGAAAACATCGAGTTTGATGAATGATATGGAAGCCCGGTGGCAGAGCGCATCCCCAACCCCAATCACACTAAAATAACGACTCGACATTTGATGTTTATTACAAGTTCCAGATTCAGCAGACTGAAGCAAAATAAGTGTTACATCGAAAAGGTCGACACGAACAGTATTAAGTGTACAACGATGAGAAAAGAAACTTTTTTTTTTTTGAAAGCAATGAGAAAAGAAACTTAAAAAGTGAGCCCAGATCCGTCGAGCTTCTGTTGGACGATAAGATCTAACGTTTCGCCCATCTCTTGGCTCAGGTGGTTCGACCAGTCCC…
>comp_16_34805_c0_seq1
AGTGACACTAACCCCGGTCCGGCGGCGCCGCCGGGACCTTCGGCTAAGAAGCTCTCAGGCGGTGGGACGGGGCTTCATCTGGGGAAGCACGCGGTGAAGATTTGCGGCGGCGCCGTGGCCGTGTCCCCCGCCGCTGCAAACGGCCGAAGACCGCGGCACGCAGGCTCCCGGGAGGTGGAGAAGATGTAGTCGTAGAGCAGATGCATGCATGTCTGGTTCACCGTGCGCCATCAGTGGAACTGAAAGATGGGAGTTGTTACAGGATTCGGCCTATAATTCGAGGGCTTTTCTCTTGTGGATGTTATTCCAAAGTTCCAATTAGTATATCTTCCTTTTGCATAAGGTTGATATTGTGCGAGCAGGTGTACTAGGGCACTAGCTACGAACACCAATGAATTT…
>comp_16_34836_c0_seq1
GGGGAGAAGGCTAAACTTCTGCGTATAATAGGTTTCTCTGGGCTTTGCGCCTTCCCTGTCCATGAATCAATTGATTTAAGGTTTTATGTGTGGATCCTTTCTAAGGTGGATGTCAGCAGTTCTACATTAGATCTAGTGAATCTACCATCCAGATTTCCTACCGACAGGAACTTTTTAATCTGACTGGCATTACTTCTTTTTATCAAAGGTGAGGTCTCTTCCCTAATAACCG
>comp_16_35016_c0_seq1
GAAGTTCAGTTCAGTCTGCCATTTGCTGATTTACTTGATTTTCATAACTATATGTTAAAAAGTTATGAATTTACAGGAGTTGAGTACATTCACCATGAAGAGGTTGAAAGAAGCAGTATCTGATGAGGAGCAACCCCTGAAACCGAAGCCATTGCTATTACTAGCGCCAATGTTCCCTACTCCTAGTGGACATGTTGTGGCAACTAAATCAGTTGATCCACTGCTACTTGACCTCGCGCCATTCAGGCCCAGCTCCTCATCAACACCACATTGCACCAGCTCCATCTTCATTTGAATGCACCGATTTGTTGTATTATG
>comp_16_35040_c0_seq1
GATCTAGGTTCTATTTAACAATCGCTGCTCTCTGCTTCACTCCCCACCCCAAGTTAATTCGTCGTCCACTCTCCCTCCTCGCTCTCCCTCTTCGATCCAACCTGGTTGTACCCGACTAGAACTCCGCCCTCCGGACTGATCCTCCGAGTCCAAGTCCAACTCCAACTCCAACTCCACTACGATCCAGCTCGCCTTTTAAATAGTACCTAGATCGACCGCAAGCAGATATCCTCTTCTCTTGACTGCCTAGATCCACAGGAAAAGTTCGATCCTCGCCTTTTTAGAATTTTAGGCAAAGTTCGAGTTCGATTGAGGACGAAAGGATCCATGTATCTGGAAGCCTCCCTGCAGCTGCCGGCTCAGGTTCCCCAACTCGGCGATGATTGTACCGTTGAAGAA…
>comp_16_35079_c0_seq1
CGGCGTGGACGGGTCGGAGCTTCTGGCGGATATCATGAACGCCGGGGAGGTGCACCACAGCGTCCAGCCCTGCAGGGCGTCGCACTGGAGGCCCGCGCTGCAGAGCATCCCGGAGGCCGTCGAGTCGTGACGATAGTTGCCATGGCTCTGCCCTCTGCCACCCAGGTTTTCTCGTCTCTTTCTTGGTTGCTTCATTGCGGTGTCTTTTGCTAGTGCACAGCTTTTTGGTGGCCTTTTTTTTTGGTGTTATTCTTTGGTTCGAGTGTAAAGTACAATGTAAATTACTAGGCAAACTGCTGGTAGACGCGGTGGTGTAGATTGTAAAGCAGGTGTTCTGTCCATACTTTCTTTTTTTGTGTGGAACAAACTAGCATTTCCAGTTCATTTGTTATTTTGACA…
>comp_16_35145_c0_seq1
GGGCGAAAGAAAACATGTTAAAATAGAGGAATCATTTGCATGTGTGCATCTTAAGGAAGTCAGCATTGAATGTGAAGAGCGACTAAGGGTCAAGGATAAGGTCAATCAAATTGTGAAGATCTTGAATAGAAGTGGCGTACTTTCTGAGCATATCAGTTTCAAGAAGATCCCAAGACCAAAAGCTTACTGTATCCGGGCTGTGTCACCTTCATTCTTTGATCCCAACTGGTCGGGTGAGGACTAAGGCGTGTGTTCGGTGGTCATGTGATATTGTTCCAAGCCTTCCGTTGTTTCGTTTGTCCAACTCTTTTGTTATGTTGCCCTGTGCTGGCTGTTGGTGTAACTCAACAAAAAGAATCCGGTTGGGTATGTCATGAC
>comp_16_35214_c0_seq1
GATGGGCTCCTCCTCCCTCCTCCTTTTCCCCTCGTCCTCCTCCGCCCCCAACCACTCCTCTTATTCCCATGCTGCCGCCTCCGCTTCCCACTCCGCCTTGCTCCCACCGCTCCCATCCCCGTCCCCCTCCGACCTCTTCCTCTACCTCCAGCACCTAGATCACCAGGAGGCCGCCGCCATGGTGCGCAAGCGCCCGGCTCCCGACGTCGACCTGCCACCGCCGCGGCGCCACGTCACGGGGGACCTGTCGGACATGACCGCCGGAGCGCCCGTG
>comp_16_35383_c0_seq1
CGTCGGGGTTGGGGTCGGTGAGGAGAGAGCTGATGGAGAGGAGGACCTTCGATATGGTTAGCGCTGGGCTCCACTGCTCCTTGAGGATGTCGAGGCAGATGCTGCCGCTGGAGTTGATGTTTGGGTGATACACCTGCGATGTCGATAAATACAATGATAGAGGTAGCTTCATCAGCTGAATTATTGTAAGATTCAGGTTTCATTCAGCATGTGCCTAATTATCTGCATAGCATCGCCGTATAACACTTGTGTAGCGTGAAAATCTAACTGAAATTACTCGTTGATAATGAACTAATTTTACAACAAGATTTGATTTCAGAATGGAACCTGT
>comp_16_35423_c0_seq1
TGATACTCGATGCACCCATGTCACAAATTAGGGAGCTTGTCGTGGACAGCCCCTTCATGGTGCTTGAGCTCCGCTCTCTCCCCAAGCTCCAGAGCTTTGCTGTTTTGCACGCCACCGTTCTGTGGACCTCCGGTGCCTCGCCTTGCCTTGAGCAAGCGAGCTTTGTCTTCTCTGTTTGTCAACCCAAAGGCTCTTTAAATTATCACTTGAAGCTGGAAAACATCACTCTCACGCTCATGCGCTTCTTTGAAGCCACCATCAGTATGATGGACCTTGCTCTGCGGTTTGCTGGGCCAGGTATGTGGATCGCCCTGAAGAACCCCGTTTGTCCAATGGCCAATGTCAGGAGGCTTCTGATTGCGGATGTTCCTTCCTGTTGGGATGTCTCGGGCTCAGGGC…
>comp_16_35640_c0_seq1
GTTTCGCTTCTGAGTGATTCTTGCAGAGCTTCAGAAATCTTTCGAATGGAAAGAAAATATCTCAAATCTTAGTACTGTTGTTACTCATAAAATAGTGAGGATATGGCGAAACTCCTCTCTGCCGAGGTACATTTCTGCAAACGCTCTCTTCTGATTGATGTCGTACAGATCCTCCTCGCTGATACCACCCTTGCTGACAGAATAGATATCATCATTCGAGGGATCTCTGTATGACACTGGATCCACTACCATACGTTTAAGCATGGTAGCATTCTCCAGGATGTAGAGCGCCAGCTCAGCTAGCCCCAATACCTCACAAAACCCAGACATGTAGACACTCTTGAGG
>comp_16_35704_c0_seq1
TTTGAGTAAAGGAAAATTGTATAGCTGTACGTACCTAAGTGTTAGCTAAGGCTAAAAGGCCTGAACCGGTACAAGGTTTCAGAACCGCATGTCTCTGAGGGCATCCAGCAATCAGGGCTGAACAACATCATCTCTACCGAGACCTGAGCTGTGCCATTGCGCCATTCTGACAGGAGACGTCGCCGCAAATCCTCGGACAGGCCAACCTCCCACCCCCACGGCAGCACCGTCAGCTCCGACGCCGAGCGCCTCCGCACGCAGAAGGCCGGTGCATTGCACCATGCGAGGGCGACACCTGAGTAGGAGACGACCACCTCGCTGCCGTTGGAGCACCAAGGTTGAAGGATGAAGG
>comp_16_35786_c0_seq1
GGAGGAGGATTGACAGCCGCGGATATGGTGGAGAGGATGGAGCACCTGGCCAAGGTGCTCCGGCTGTTTGGCTACACTCGCATGGCGTCTGCCATGCCCCTTCTGGCGGACTCTTGGTTGCTCAGAATTTGGTCCGACCCCATTACTGTTTTCGCAGTTCCAAATGATGCACTCCATGTGACCATGTCGCTTGTCCCGACTGCTCCCTCCGTCCCTCATGCTCAAACACTTGGCGTTTGGGTCGCACTCGTTCTCGAAGCTCTCTTCAAGCCCGTCCTTCAAGATCCCTACAGCGGCGGTCAGCTTTTGCATTGTGTCCATGACTACGATCGTTTGGTCCTCTGGTGGCGATCTCACCAAGGTCGTCTCTATCAACTCGGTGGATATTACTCGGCCTGA…
>comp_16_35889_c0_seq1
CGTCGGTACCTCCCTGGACCCGTTCAGCAACCGGCCTGAGATCTCCTTCATCGAGCTGCCGAGGGGCAGCGTGATGCCTGCAGGCGCGGGCGACAAAGCGTTCAGTCGAGGGCGCCCGCTGCCGGACGCCGACGGCAATGTGTGGCGCACAGAGACGCACGGGAGGTACCGACGCGTCGGCGTCAGCCAAGGGCGCCTACGGTATGTCGAGCTCTCTCAAGAGGAGCCATTTCTTCTCAGCTCCTTTGTGCTTGACAAGAACCAGAGCAGCTGGACGCTGGAGCACCAGGTGTCCCTACGACCCTTGCAGATGAGAGGGGCAACACGTATTGTCCTCATTGACCCACTTGATTCCAATGTCGTGCACCTCGAGGTTGTGACTGGGACGCACCTCCGGGA…
>comp_16_36049_c0_seq1
AGGAGCATCCTACACAGTCTTCAGCAGAGCAAAGAGCGCCAGAGCAGAGCTAAGTCTGATTAGGTGGCAGAGAAGAAAAAACTACCTGAGCAACCATGTCGCCGATACTTAGGCTTTACCTTTTAGCCATTACATTATAATAACAAAATTTGCTGGATATGAAAGAAACAGGAGAGTAGACAAAAGATAGATTCTCCAATGGCTTTGGCAGCCACTCAGTCAGGGTATGGAAGCAGAAGTAGAACCCCGTCCACAGGTTCCTGAGCTCATTCCACCTTCAAAACGGGCCGGTTTTTATTCCTGTCAAGCTGGATCCGCACGTCCTCCCTGAGTTTGTCTTTCACCCGCTTTGCTTTCTTTGATGCATCCTTTTCTCTTTCTTTGTGAGTCACACCTGCT…
>comp_16_36072_c0_seq1
GGGGGCGATTCGTGTCCTTGCGGATTGGCCATCAGCTCCGCCGGCTGGAGCATTTGTGTCTTGGTGATGGTACCTTCGTGGAGAACCTACAGATTGATGCCATCAATCTGAAGACAGTTTCACATAGTGATAACATCAGCGAAATAGTCACGAGAAAAGATTCTCGAATCACCGAGGTCATAGCTGACATGAAAACCATACCTAATGTCCACACATGCGTCGGTTATAAAGACACACTGCAGTATATATTTACCGGCCTTCCCAGTGCTTCGCCCTGTCTAGAGAAGCTATCGTTGGATATCTGGGAAAACATACAGACGTCGGAG
>comp_16_36091_c0_seq1
GGTGGAAGTGCCAATGGGGCGGCGTCATTGTCTTATTCAATTGATGATTATGTGGCAATGGGTTTCTCGAAAGAATTGGTCTTGAAGGGCATCAATAACATATGTAAAACTAGTGGTAATAGCGACGGAGATCCAAACCAATTGCTTGAGCTACTCCTGGCATTAAAGGAACTAGGTGATGAATCCTTAGTGGAAAATCGCTCTACTTCTGGCTGTACCCCCAAAATTGTTGAAAATGAAGTTGATTCTGAAGGCTGGGATGATGAAAATGATTTTTTTAGAGGGATCTTAGCTCTTATGGTTCTGAAGTGGAGGATTTTCTACAAGACATGTCACAGAGGGACAAGAAGATCCGG
>comp_16_36484_c0_seq1
AGCAGAGGATGAACAAGGTGTTCGTCGTGGAGGAGATGAAACTTGGGGTGGCCATGAACGGCTACGACGAAGGAACGGTGAAAGCGGAAGAGGTGGAGGTGAAGGTGAGGTTGCTCATGGAGTCCGAGCAAGGGAAGGAGATCAGGGAGAGGATGGCCACGGCGCGGGAGATGGCAGCTCATGCGCTGGAGATCGGTGGATCGTCGACGGCAGTACTCCTCGACTTCCTGGATAATCTGCGCTCGCGTTGATTCAAACCCTTTTGCTAGTTTCTAGCTAGCGCTCGATCGATTTGTCAAGATTCCGTTGTTGGGTTTCTTTCCGTTTCAACA
>comp_16_36568_c0_seq1
GGGAATGTAAGGGAAGAGACGCTGATACTGACATCTTTTAGACTGTAATTTTCGTTGAGCCCAGTAATAAGCTGTTCATACTCATCCGCGTGCGAGCATATCTGGATAGCTACTACTAATCTGAGGAAAACAAGAACTAACGAACAAAACTTGTCAGAAATATGAATTATGATGAACTGATGGAAAGATAAGTTCAAGGGTGTTTTCTCACTGTCTTCCGTTGTATCGTAGGTGCTGAAGAACTCAAGAAGTTTCTCTTTACGGTAGC
>comp_16_36598_c0_seq1
GCGCACAAACTCACCTTCTTCCCGCACCATCCACGATCCCCACCTAAAAAAAAAGCCCACGATCCCAGCTTCTAGCTACCGCCGGCCGTACGAGCGCCGCCGCACCTTCCCCGTGCACCGCAGATTCCTTCCCCGAGCGCCGCCGTCCCCTTCCCCGTGGGCCGCCGTCCCCTTCCCTGCGCGCTGCTGTCCCCTTCCTCGCGCGCCGCCGGCGCCAGCACCTTCCCCCGCGCATCGTTGGCCTCTTGCGCCGCCGGCACTGCCACCTCCCTAGTGGATCGTGGCCACCCTGGGTGCTCCACGCGCTTCCCATCTCTGACTTTCTACCTCGACGCGCCGCTCTCCTGCTGCCAAATCGAACAGGAACGCCTCAGGTTGAAGGAGGAGAG
>comp_16_36632_c0_seq1
GGTAAATTAGGTCCACGGGCCATCAAGTGTGTGTTTGTAGGCTATTCTCCATCAAAAAAGGGATATAGGTGTTGGTGTCCTTCGGAGCATAGATTCTTTGAAAGCATGGATGTAACCTTTCGTGAACATGAGTCCTATTATGGTCCAACAAGTAATCCTGGCATTACCTTGGCTACACCTGAAGTGCAACAAGAAGGGGGGCATGATGATACCGTGAACCCAGTTCTTGTTCCTCCTTCAGGTGGCTCTTTAATTCTTAATAATGCTCAAAACCAGGGGGAGGATCAAGATGATGATGGTGACTCCTGCCAGGGAGATACGGAAGATGCAACGGGGACTTTATCACTTCCATTACAAGGCGCAGAGTCTCCCATGCATGAGGAC
>comp_16_36747_c0_seq1
GGTCGCCATGGCACCTGGTAGATTGCTCAACTACGATCTATTCAGACAGCTGGCGCGGAGCGAGCAGGTCAGTGTGCCGGCGAACACCAACATACCGCTGCGGAGAAGGGTCATCACCGCGGTGCTGGGCTCGCCGCTAACAGTTAAGGTCGACCTGTGGGACAGAGACTCATTTCCTGATCCCTCCCCCGACGACCACATCGCGGCAGGCTCAGTGGACTTCCAGCCGCGATTCGAAGGCACGGACGCGCAGCAGATCACCGGCCCGAAGGGGAAGGTGGAGGTGCGTGTCACTTGGTCGGTCGGTCACTTATGATAGCATGCCACGTGTGTGTTGTGCGCATGCATGGTTGTTTGTGAGGCACGATGCCCAGTCGTGGGATGGCGCGAGTGGGATTA…
>comp_16_36844_c0_seq1
AGGTAGGGAAGGTTGTGGAGGGTCCAAACAGATGTGAAAGGGGCCAACAATTTTGTTCGGGCTCGTGTTAGACTGGATGTTAAGCAGCTTGTCGCTAGGTTTGTATCTATGTCTCGAGGTGGTCAAAGAGAAGCTTACCAAATCAAATTTGAGAAGATGCCTAGGTTCCGTGGGGCATGTGGCTACATCGGTCACTCACACTTGGAGTGAGGCTCGGGAGAGTATGAGGAGGATAAGTTGAAGTGGGGTGAATGGTTGAAAGCAGACTGGGACACTTGGCATGGCTGAGGGTTTGGGGGTGCTCGTGGTGGAGGTCGCTCTGGTCGAGGTGCTCGTGCTAACCATGGTGGCCGTGGACGTGATGTCGGTAGGGGCCGAGACGGAGTACAAACTGGGCAT…
>comp_16_36936_c0_seq1
AGACACTGTTCGTTGGTGCTAGCATATGCATGTCTTCTTGGTTAAGGCATTGATTCATGAGATAACATGATTTACTGATCAATTAGTGGATAAGCCCTGCTGAACAGCACCAATCATTGCTTCTCAGCACTTCTCTACGGAGCACCACCGTTGGCACGATGAGCATGATGAGACAAAAAAGCATCTTCATCAGGCAAACCCCAATCTATGAGTCCACCACAACTTCATGAAACACATATGAGCTTGGATTGGAGGAGCTCCATGCAGCACACAAGCGGCGGAGCAGGCTGCTCAAGCAGGCGCACCAGATCTCCGTTCTCTGCGACGTAGAGGTCGCTCTCATCTTGTTCTCCACCAAGGGAGAGGTGTGGAGAGCTCCACGAGTACTCTAGCCAGGAC…
>comp_16_37291_c0_seq2
GGCGTCACTGACAAGGATCGGGCATCTTCAAAACGTTTATGATGGTCGTGGCGGCAAGGGCCATTCTCTCAACCTCGCCCTCATCATCGTTTTCATTATAGGACAGAATCCACCTGATGATGCATAAATTATTTTCCGTTCCCTTGAGAACACCTTAGCCCACCACCAGCTTCCTCCTAGAAACATTCTCGATCTGGACAGGAATACACGTCGATCTTCTTGCTGATCTTGTTGTGGATGAAATACTCAGGGGCCAAGTACACAAACAGTGGAAGGAAAAGTGGCACAACTTTGATTGGCAATCTTCTGAAATGGCCTCAATGGAATATTGGATGAGTTGACTTGACATCCGTGCGGATCGTCAGATGCTGATTGTTGCCACTATACAGATTATCGAGG…
>comp_16_37426_c0_seq1
GCCTGCAAGTGGATTTTACCGAGGTTGCTGGGTATGGTGTGCGTAATCATTCATGTGGGTGCATGCATAGCAAGAAGAAGGGCAAGAGAAAGGGGGCAGGGCAGTACGATATTGTTAGCAGTTCGGGTGAGCCGACCATCCTCTACGCATGTGTTGCCATATTTCTTGAATCCCTGCACGCACTCCATCTTGCCGTCCACGCACCGCCCGTT
>comp_16_37532_c0_seq1
GCCGCATCCCTTGCCGTCCTTGAACAGCGGCTGGTTGCCGCAGGACCCCATGGACATGAACGGGTAACGGTTCACATGCTTGAAGCCGCAGGCACCGCCGTTGTCGTCGGGGCCGGCGCCTTCGGGCTGGCCGTACCAGGTCGCGCGGGCCGGGGTCCAGGGGCCCCAGTACTTGGTGGCGTCGCTGGCGTTCCAGTCGGCGCCGGAGGTGGCCAGGTCGGTGCTGGTGTCGTACTCCACGTCCACGGCGCCGCC
>comp_16_37555_c0_seq1
GGCCAAGTTGGAAGATACGTTCCTCCAAGTCCACAACGAGCCGCCGAACTCCTCTGCCATCTTCTTGCATGGTCGGCGTGCAAACCAGGATGTGTCCGTGCTCCGTGAGGTAGTGAAAAGCCCCATCATCATACAGCAGGTCCGCCGGGGCATGCCATGGCCCTTCATAACCCCTGAAGTTGCCGGTAGCCACAAGATCACCAAGTCGCCAGACTGCCATCTGGTGAACTGTATCAACAATGGCTGCACCAAAAATCTCTCCCG
>comp_16_37596_c0_seq1
GCCAAGGGTCTTCGGGTAGTCCTGCCAACCACCTGGGATGTGCACTGATGTAATCAAAACCTCCATGTACACCCCGCCTCCATTAGCAAAAAGTACGTCTTTAATTAAGCTGATTCAGCTGATCATTTACAGGGACAAACACAACCGACAGCAACATAGGTACAATATGTAGAGCCTCTATTTGCACTGGGCTCTTCATCCACCTCTGCTTACAGAAAGAAAACTGCTACTTCATCCTTCAAATAATTTATTAATTTTGCTTTTCCACTCCAGCTCAAAATTCTTGGCACTTTGTCCTGCATACTGTTTCTGACTTTCCAAGTGACCATCGTAGGCTCGAGTAACAAACTCCAGGATCTTTGCACGAAGCTCATCTCGAAGAGCTGGACTGGGTACCTT…
>comp_16_37614_c0_seq1
ATGTTGGAGCCTTGGATGTTCGTACCAGACATCCAGCTCTTGAGCGTATTGGACGACGGCAGGGTTCTTTTTTACTACTCTGGAAACTGCTCATCTGAAAACCAGAGTTTGCCTGAGCCAAACTGGCGAACAAGGATTTATGATCCAAGAACCAAGTCTTGTAAGGATGTCCCTCAGAATGGAGTTCGCTATATTATTGGGATGTACACAGGAAGCATGTAGTGCTTGGAGGGTCAGTGAAAGATGGGGTGTTGGATTGTGCCACATCAAGTCTGCTGCAGAACTGCGTCTCATGCTCCAATCAGGTCATGCTAGAAAATTTTGTACTAGTATCAGTTGCAACCTGTAACCGGTAGCAAGAAAATCATGGATTCCTTGCACCTATCTCTACATGCTCAT…
>comp_16_37630_c0_seq2
CGGAGGCTCTCTAGACTGATTTCAGCTCCAATACGGGCATGTTTTGTCCATCTTTTCAGAATGTATTTGTCTGGAAGAGTTGGGTATCCAATATGGGTCATAACCTGAAAAAATTAAAAAATATAAGTAACTTGGTTCATATAAATCTCAACTAATTGTCACAAAAAGCTGAAAAAATACCTTGAGTATGTGACAGCACAATATGCCCATGTGCTCGAACAACTTGCAAATACATTTGAACTCATCTTTTTCTTTATTGACATGGACAGGGAACACCAGCTTACTCCACCG
>comp_16_37642_c0_seq1
GGACGAGACGTGGACCTGGACTGCCTGACGGACAGCTTCAAGGTGGTGCCGGGTGTGAAGCTTCCCGGCACGCACAATTCGTCGGTGGACACCGGCATCACGCTGGAGGAGTGCAAGGCGAGGTGCAAAGCCAACTACTCGTGCTTGGCTTACGCCGCCGCCTATATATATACAAGAAGAAGGTAGAGACAGTTCAGGCTGCATCATGTGGGTGGATACCATTGTTGATCTTCGTTACAGCGACAAAGGGCAGGATCTCTACGCGAGGCTGTCAAAATTAGAATTTGCAGATGATCCGGT
>comp_16_37770_c0_seq1
GCAGCTAACACGGCATCAAACTGGTAAGCTCTACATAGCTGGAATAGTTAAGTACCATGAGGTTCAGATTAGTCCTCTACATCCTGGATTACCAAGAGGACATGGTGAAAACAACCAAGCCACCGCAACGAAGACAAGTTCTTCAACCTTTCATCCCCAAATCCTCCAACAAAAGGATCCATCACCGGTCATACAAGAAAAGCGAAGGAAGCAAGATCACCAAGAAAAATCCCCCAGTCCTATACTACTACGGAGTATTAATATCCACAAGCCCTTGCCTAGATAAACCGGCGCATGCGTGCGATTTCATGGGCTCAGTATCAAGCGCCCACACTTGCATCTCCAGCTCAGAGGCTTGTAGTTGGAGTGGTCGTCGTAGGAGGAAGGCATCGCTCTCCC…
>comp_16_37814_c0_seq1
GCACTCTTGATATTGAGGAAGATAGAAGCATGAAAATCCAATCTCTAAAAGTGGGAGGGGATCCCAATTGTTGCAACATCTCCATCAAGTAATCCCAACGAACCGAATCAAAAAATACAATTTGAGTCATACCTCTCACTTTCTAAAAGCAAAATTTCACATGATAAAAAATGGGTACTAATTTCTTCTTTCAAGAACACGCAACCAAATTGGTTGCCTGTCATTTCATTAAGGTTGAAGAGAGTTTGTTCTTGTTACAATCCTTTCCTGAACACCACACCCCCACTAGCTACTGCTACTCCTCGCGTCTGTCTACTGTTTTCCTTGCTAAAT
>comp_16_38010_c0_seq1
ACCGCCTGGTTGGTGCCGGCGAGGTGCAGGCCGAACCCCTCCGGGATGCTGTACCTGGTGCGGAGCCCCGCGAGGGCCTCCTGGGTTCGCAGCGTCGACTTGAACTGCTCGACCATCGGCCAAGAGAGCACCGTCTGATCATCGTGTACTGGGCGGCTTCCTCCTCCTGCTCCTCCACCCGGACGCGGCTGCTTCTGCTTCGCCGGCTTGACGTCTTCCACGGCGCCGACCCCGCCGTAGGGATAGGGATAGTCACGGCGCTCTTCATGTACACGCGGGATAGCTCCACCCGGACGCTGCTGCTTG
>comp_16_38068_c0_seq1
GAAGAAGATGTGGTGGAGGAGGATGAGGAGGAGATGAACTTTCAGTTCATGGACGCGCACACGGCGTCAACGGAAGCCGGGGGTGAGGCCAGCGCGCTCTGCTCCCCGTTCGAGATGGTGGCCGAAGAGCTCGGCGGCTCGGCGCCGGCGGAGGCCGACGACGTCGACGGCGAGCCGGAAACGGCGGTGCAGGAGGCTGTGAGGAGGATGAACTACGAGAGGAAGGT
>comp_16_38076_c0_seq1
GACAGTAAACTTGCTGGATTCGATGAGGAACAGGCTGCTCGAGTTATCAATGTTGCTCTTCTTTGCACGTTGGGCGCGCCTCAGCGACGTCCACTAATGTCGAAGGTCGTGTCCATGCTTACGGAAGATATCGAGATGACCGACGTGGATACAACCATGAGGCCTAGCTACGTCCCTGATTGGCAGCTCAAGAGCTTCAGAAATGGCTACTTTCTAGAGTCATCGACTCAACAGACTTCAGGCAGCCAAGTCAGCGCACCGTCCAGTTCAACCAACAAACCTGCGGTCCACAGGGACACCTCGCCGCTGGCTCTGTCGCCTTGTTCTTGTGGCTAAATCGACGGGGGAAGGTGAATGCTGATGCAAGACTGCATATTTGCCTCGAGGTTATAGAATCGA…
>comp_16_38108_c0_seq1
GGGGCTCTACTAGACATGCTCTAATGGATCTAAACACTGGCAAGGGGCTCCCCAAGTTCCAGGACAAACAAGCTCAGGAGGTTTTTCACAGCTCGGTGCATATCAAAATTGGCGACGGACAAGCAACACTTCTGGCTTGGTCATTGGATCAATGGCTCTGTAATTGACATTGCTCCCTTGGTTTTGCAAGCCGTCAACAAGCGCACATCCAACAGAAGATCGGCAGCTGAGGCGCTCAGGAACCATAGATGGGTGTCCGATATTACAGTCCGGCTCTCGGTGCAGGGGGTGATTCAGTTCATCAGACTGTGAATGCCATTGAAGGTGTGCAACGCATCCCCACAGAAAAAGATAACTTCAGCTGGCGCTGGTCCTCTTCTGGTGTTTACACTGCTGCCT…
>comp_16_38265_c0_seq1
GGTAGCCATACATGGCGGTGCACCACCTCCGAGCCGCTGGTGGTGGGTGATTGGGATGGAAGACCTGAACGACGTGCTCGTGGCAGCATACTCTTTGGGCATCAGCCCCGGCAAGGTCGGGAATAGGATCCTGATTGTGATGTTCCAAGACACCTCGAGATACATGGAAGGATCACGGAGCGGCAAGGTGGTGTTGTTCAATGGCAAGGCAAACCGAAAGAGCTTGGCGACGGCGTGTTCACCGAGGCGACAAAGATTCAGAGGCAAGGCAGAGCAGGCCAATAATAGGAACTGCACACGAGATGCTTGTAATGCAGATCGTTGCTAAAAAAACATCCGAAACCAAACTAATCCCAGGTGTTGTTTACAGTTTACTCAGGAGTCGACTTGAATACTCAA…
>comp_16_38297_c0_seq1
AGCATCTTCCTAGCAGTAGATTTCTGCCACTTCCAGATATGGAAAAAAAATGGTCCATCTACAAGCCTCCTCCTCCGTATTGTTGCTTTGAGCCTAAATTAGAGCTATATATGAGTTTAACATTTGATTCCTATCTATACAACATTTCACATCCATGAAATCCTTCAGCATGACAATTACAGGAACACAACAAGAAAATATCTCCCCATAGTGCAAAGCGATTTTAGAACTGATCACAGCCATGGAACATTTCATCTCAGCGGAAAACCGCAGCTACTGACTGAGGGGCACACACTCGAGCTTGATCTCAAGCTCCCCATGCTCGACGTCCTGAAGCCTCAGCGCGATCTCCTGCTCCACCTTACCATCG
>comp_16_38342_c0_seq1
GGCGAGCACGGCGGCGGTGAGCGCGATGACGTACCCGGACGTGCCCCACTCCCGGCTGCTCCCGGCGGCGTACGCGCCGAGGAGTCCCAGCACGTCGAGCACGATCGCCGTGTTAATGGCGTAGATGAGCAGGCCGCGGCGGTCCTGCAAGGACTCCTTCAGCAGTAGGATGATAACGACCACCGATGCCGCGAAGGAGGCAGAGTTGCAGTAGTAGAAAACCCGGTACCGGACCAGGTCGCTCACGCTACAACAACCATGCAAAACACAAACCAAATATAAAAACATATCAGGGCTTCCTTTATAGATATATAGTTAGACTTACTTCCTCCGAAAGTGCTTTATACACTTCTTATGAGGGAAATGAAACTTAACATTCCGTTCTTTGGAATCAATGAT…
>comp_16_38422_c0_seq1
TGGCGGAGTGCCGTTGGCCATTATTACTCTAGCCAGTCATTTGGCTAGTAATCAACAGATAAAACCAATAGGTCAATGGCGTATTTTGCTTGAATCTATTGGTCGTGGGCTTGCAAATGACCCTAGCATGAAGAGTATGAAGAAGATATTGTTGTTCAGCTATTATGATCTCCCTCCTCTTCTGAAGACTTGCCTCTTATATCTTAGTATATTCCCAGAGGATTTTCGCATTGACAGAGGTCGTTTGATAAGGCGGTGGATTGCTGAGGGATTTTTTGAAGGGCAAAAGCTTGAACTTGGCCTCATAGAACTCGGGGAATGTTGCTTCAATGAGCTTGTCAATAGAAACCTGATTCAGCCTGTAGACATTGATGATGATGGCAGAGCACAAGCTTGTAT…
>comp_16_38457_c0_seq1
GAAGTTGTGCTGCACTTGCTCTGCCTGCAACTATTGTTCTCAACATGCACCGGTATTGCAGTGAAATGATCTGGCGGAGCCAGCAGTGTGGAAGGGTGGGGCGGGCCCCACCCTAAGATTTGGCCTAGCCGCCCAGGCCATATGTCTTCTATAGAAAGTAAGAAAAAAACCCAGAGCAAGTTAGGTCTGCCCCACCCTAACAAAATGGGCTGGATTCGCCATTCATCAACATCGTCATCCACTGAAACTGGAGATGCTCCTGGAGGCGTTGGCCAGGATGAAGGAGCTGGAGGAGGTGGGGATGGCTTTACCAGTGCTTTCTTCAAGAAATGTTGGGGGGTCATAAAAGACAATGTCATGAAGGCCATCCATCAATTGAACAATCTTCATGTGGCTCAC…
>comp_16_38499_c1_seq1
GTTCGTAGTTGCTCCCCTAGGCCGTCGCGACAGACCTCCAGCGCCGCCGTCGTTCCCCGAGCTCGCGGTCAGTTACGGGAGGAGGGGAATCGACCTCTCGGTCCATTGTGGCTGAGAGGCAAGCTCGCGGCTCCGGCCATGGGGCGGCTGCAGGAGAGCTCCGTCCATGGCGGACATGGGGTAGTATATCGAGGAGGCGTGGAGGAGGGCCATCCGGCGCGGGCCTCCGCAGCCCCGGCCTCCCAGCGGCACTCCGGCGGCGCGTGGGCGGGGGAGG
>comp_16_38576_c0_seq1
CTCCGGTGGCCCGAGCTTTCTCTCGAAAAACAAAAATACACGATGAGCCCTCTCCAGCTCTCCTCCTCCTCCGCTTCGTCTTCCAGATGACCGGCCGCCGGAACTCCTCCTTCGCCGCCGCATTCCTTCCCTCCGAGCGGCCCGCAGATTTCTCTCCTCCATCCCGGACCTATCGCGCTCGCGCCACCGGAGCTCGCCGTTTCTTGGTTGCGGGGACCGGAAAGGAGATCGACCGTGCGGCGACCGCATACAAGGAGGAGGACCGGGGTGAGACGGGCGTCTGCAAGGTTCTTGTCCCGCGCGCGTCGTCCGGCGACGCCGGGACGCGGGAGGAGCAGGCGCCGGCGGATCGGCTCCAGTGTGTTCTGGTCCGAGCAACTCAGGGAACATGGCAGAGGG…
>comp_16_38791_c0_seq1
GGCGCTGTCCGGAGCTGCAAGCCTCCGGAGCTGTACAAGGGGAAGGGTGTATTGTACATCGATGAGGTGGTGAAGCTGAAGCAAGGAAAGAAGCAAAAGAAGTGACGGATGGAATTTCAGGTTAAACTGGTCCTTCCTTCTTGTGGAGTTCTGGCTTTGATCTGTTGAAATTTTATCTGTCCTGTAGTTTCTGCGGCGGTGCAGAACTGCAGGTGTTGCTGTTGTTTTCTTGTGCCAAGGCAATTCATAGTTTCCTCCAACACAGCACTTTGGAATGTTTGTTCAACAGGTCCACCAAACGAAGTACCAGATTCAGTTCTGCCAGACTTTAGCTATGCTATCTTGTGACTTCTTAGTGGGTATCAGCTCAGAGTGCTTGAAACATGATTTCCTTTGAAG…
>comp_16_38865_c0_seq1
GTCAGTATAAAGAAGCAGCTAGGCAGTCTTTGGTTAAAATAGAATTTTGGGAACAAGAAAGTATCAAGGAGACAACTATAGGTGTTGTGGTTGTTTCGGTGCCTCACCAATGGTGCTATGTAATAGCACCTAGTACCAAGTTTAGAAATTCTCAGTTTGTTGTCAAAGTTTGTGTTTGGAAGGGGCCTAGGCGCATCATTAAGGCTGAGGATTTGAAATTCTGTGGAGATATTGCTATGTTTTATCTATACGAGGAGGTTGCAGTAGCCACTGAAATGGAGATTGCTAATGTACTTCCTGCCAGGAATGAGACAATCTATCTATTTAGCTACAAACAAGTGGGGACAATCCTACCGTCTGGAAATGTGACCCTTGTAGGTGAAGATTATCTTAGACATG…
>comp_16_38916_c0_seq1
GGGGAACAATCGCGGTCGAGTCCCACCGCCTGGAGGGCGTGGTGGCGGTCGTTGGGACAGCGGTCCCAATGCCGGTCGCTCACACTTCGAGCAAGGGGGGCCGAGCGGCACTAATGAGCAGGATGGGGATGGTGATCGATAGGCCAACACCAATGTGTATGGTGACGGCGTATTTCGGGCTGGTGATGTTCGTCCCAACAGCTATGGGGGCGGTAACAGAAACCCAAGTTTTCGTCCAAACAATGGCGCCGGTGATGGCCGGCGCAATTTTGGAGGCAACTTTGAGGGATACAACAATCGGAGATTCACAAACAATAATTATGGTGGAGGGTATGATTCAAACCGAAATTCGTGCTTGGGAAGGAAAAATAAAGTTCTAAATCCCCCTTTGAGCATGCA…
>comp_16_39003_c0_seq1
GTTGGTTTCTATGTGATTTGAGTAGCAACATGTATTTGTGGGCGTGGACGGCATGAAGTGGGAGGATCAGAAGGGTGGCATTGGTAGAGATAGGGAAGAGGGCCAGGGTGGCCAAGGCCACCGGTGGGCTGGAGTTCGATATGTAGAACCAGGACATGTTCAGAACAAAGCTATGCAACAAGCGGGAGGAGATCGGGGCGTGCCAGTATGACGCGACCAATGCCAATTCAGGCACCGCATCATGGTGTTTAGCCCCATCATCCGCCACCTGCTACAAGACCCAAGTCTTCCGCGCGGTCATCAGGGCGGTACTGCATCCCCATCGTGACATACCTCCTCCGTTCTAAGTGCATTAGAATGGTGGGTAACTGCT
>comp_16_39005_c0_seq1
GGCGATTTGCCACGGGTTCGGGCTGTTCGTCGCTGTCGCCGTCGGTGCCAACATCTCCGGCGGCCACGTCAACCCCGCCGTCACCTTCGGCCTCGCCCTCGGCGGCCAGATCACCATCCTCACCGGCATCTTCTACTGGGTCGCCCAGCTCCTCGGCGCCATCGTCGGCGCCGTCCTCGTCCAGTTCTGCACCGGCATGGCGACCCCGACACACGGGCTTTCCGCCGGCGTGGGCGCTCTTGAGGGCGTCGTGATGGAGGTCATCGTCACCTTCGGGCTCGTCTACACCGTGTATGCCACCGCCGCCGACCCCAAGAAGGGGTCCCTCGGCACCATCGCCCCCATCGCCATCGGCTTCATCGTC
>comp_16_39037_c0_seq1
GAAAATAGGTTGGAAAGGATGCGAGTTATGTGAGTTATGTGGTGCTTTTGAATCTTAGGGACATTTGATTCTTGTTTGCCCACTTGCAAGATATTTTTGGAATGTACTGAGTGTGGCTTTAAGTCTGAAGAACATGCCTTCTTCGTTTTTAGAATTGTATCAGCAATGTTTTGCTTCCTTTTCAGGTATTGACAGAAAGGTAGTTATGACTGGAGCTGTTCCAATCTGTTGGGGTCTATGGAAAACGAGAAAGAACTCGTATTTCCTGCCAATGGTGCTTGAAAGACTGATACTTTGTGTGCCTCACCATCCAATTTCTAATGGAATTGGGAACC
>comp_16_39164_c0_seq1
TCCAGTCACAAACTTCTATGCTCGACGACCACCGATCGGCCCTGGCTCATGTTTTATTCAGTAAACGGATAATACAAAGGTGTAGATACACATGGAGGGGGTTTGGCCTGAATACACACCTCCCATACTGTACCAAAATATGACAATAAATTCCATAGTCCTACCCTACATATTTCATTTCACCCTGAAACCCTAATAAAACTGCAGCTTTCTTCAATCTGACTGGAGGAAAAGATGGTCACTGATGTAACAGTATTATTATTTGCACGCCGTTCAACAGTCCTGTTCTTGAACACATGGTATCTGGATCAACATTTGCAACTGGCCAACATGGCCAGGCTCGGTTGGACTGGTAAAAGAGAGGTGATCTGATCCTCAGCGTGGATATTCCAG
>comp_16_39182_c0_seq2
CGGAGAAGTACACATCGACCTGCATGATTCTAAACGGGAAAGCCCAGTGCTTGATGCACATGGGCAATTTTGAACAAGCAGAAGGCTTGCTGCTGGAATCACTGAACAAGGACCCCAAGGATGCACAAACTCTTGCTAACATCACCGTGTGCAGCCTGAAACTGGGGAAACCTGCATCGCGCTATCTCAACCAGCTGAAGCTAGCCCAGCCTGAGCACGTACTGGTGAAGCGCATGTCCGCTGCTGAAGACAGCTTCGACAGAGCCTGCCAAACGATTGCATGAGTTCTCTTGTATTTTTTCACTTAACCTGTCACCCAAAACAAACACTTGTCTCACAGCAGCCAATTCAAAACAACAG
>comp_16_39290_c0_seq1
GGCTTCAGTAATTTTGGCTTTAGCATCGGCCATTTGCTCTTCAGTGTAACCTTCTTCCTTCCATTTGTCGGCCAATGTCTTAGTGTAAGTTTTGAGATAATTCATGTAGTCAGCTTTGTTGAATGAAGTTTCAACAAGACGTTGATTAAGGACCAGGTCAAGACCAGATTCTACGTGTTCATCAGTTCCTTCATCTCCTCCTTCCTCAGCAGATGGATTGGCACCGTCCAAAAGAATTTCTCCCTCCTTACGAACAACATGATTACAGACTACCTCATAAAGACAATCATCGACAAGATTGATTTTTGAGGAATCAGTGAACATTTCGTCACCAGTGATCAAATCCTTGTAAATCTTCATGATGAAATAATATGGAAGACGTTGGCAAAAAAAACACGA…
>comp_16_39331_c0_seq1
GGTCGTGAGCGTGTGGCCGCAGCGGCAGCCCGGCCCGTCCTCCTTCTTGTCCTCTCCGGTTCAGCTCAGCTCAGCTACCTACGACTCCCTCTCCCTTCCCTCCTAACAAATTATACAAGTCGTCGTCGTCGTCGCCGTCCAATTCCTTCTCCCCGTGCCGTGGCTCCTCCCCTCCCTCCGCCTTCTCATTCATCAATAACTCCTCCCGCGCCACCG
>comp_16_39365_c0_seq1
AGGGAGTAGCACCTTGTCGACTAACATTTATCTGATGGGCCCTCTGTTAGAATCTTATGATGAAAATTGTGCGTATTGTTCGTTTTAACGTGTGATACATCATTTCTGCAATACATCTCCATGCATAACAGATGTGTGCTAGGCTAGACCGATTACATACCAGTTTATCCATTTAAGCCTCTATCTCGTGCTAAACTAGATTGATTCCTAATCTGATTTTGAAATCAGTGACTGATTGTGAACGCAACACACGCTCACTTAAATAGAAATGGACAACAAATTAGTACAGTAAAACAAAGCAAGAATGCAGAACTATATCATGCCGCATCAAAAAACTGTAGTTGGACACAGAGAAACAGAAGGTGTGACGGACCTGCGGTTTGTGCTCCCTGATGATGT…
>comp_16_39740_c0_seq1
ATCCGGTTTTGCTTGGTTCCGAAACATAATTCCTTTTTTATCGTTTTTGTTCTTTGTCTATAGGTAAGCTATATGTTATTCACGGCATCAATAGAAAACCCACCATTTTTGGAGGTCCTACTTATTTTCATTGGCTTCGGAATAGTAGAATAATTCGGAATAGTGGCCAAAATCTTGGGAAAATCTAAGTTAATGATCAATAGGTTTGGATAAAGAATTTAGGAAGGATATTCTCATACTGACACAATACAAGGACAAGTATATGCGAAATCTATCCTTTTTTAGTTAAAAGTTTTCTTCCAATCCAATTTTTCCCTTTAAAGTTAAAGAATTTCATTAGTTAGCATAATATCTAATAAATAGAAATATAGATATAGTAGATAATCTGGTATAAAAGAA…
>comp_16_40050_c0_seq1
GCAGGTTCAGTTCAGGTTTCGACGAGTCAACGGTGAATTACGCCGGCGCCATGCAGCAACCGCCGCAGAAACACGTTGGACCCAACTGGTTCTACTGAAACAATTAAGGAACCGCCATTCATTAGCTTGTAGCTCTAGGCCATTACTAGAATTCATAAGGTTTTCAATCTCGATCGGTTCATGGTTTCTTGTAACCTGCAAGGATCGGTTGATTTTGGGCCATATATGTTCAGAACACTGGAATTTTTCACAAATCGCACCGG
>comp_16_40060_c0_seq1
GGCGTCTTCATTTACGCTGTGAGTTATACTGTGAGCTTCCTTGTAACAACGGAAAAGATAATTATTTTGTCGTATAAGAATCCCAGCATTGCTAAGCGAGGCCATCGGCTGGCATCGATTCGAGACATTGATAATGTAACAAATATGCCACTCCGGATCAATGATATCTCTCGTCATACAGACAAATAGTCGTTGCATAGACTTGCAAAAGAAAGTAGCGCATAATCCACCATCAAGCTCATGGAGAACAATATCTTCATCTTCAACTACGGGGAACACATTGTTAAGCAATGGTGTGATACCAAATGTTTCG
>comp_16_40087_c0_seq1
GTGGGGACGGTGTGATTTTAATAGCGAGAGAGGTTGTGACATACTGCATTCAGCATTGGCTTGTAAATTTGACATGCAAAGCTCTTTAGGGTTCACAAAAAGTGACTTGGCCACATGTACACTTAGAGCTATTCAGGCTCGTGATGCTGAGTGGAAGCTCCGGGTTCTACTGCTACACCACCTTTGAACACAGTGGGGATTGGCTTGCCCTGAACATAACCGAGGCGCGGCTCGCCTTCAATTTTCTAGTGATTTGGAGGGAGTTCGATTGTCAGGACACATTTTATATACTGTTTATGATCATGAAAGCTTGTAAACCTTGGTTAATTAGTTATCATTAGCTAGATCAACATGCATTTTTGTGTGGCCCTGTTAATCCTTGACCATACAACTAGTGAC…
>comp_16_40129_c0_seq1
GTGCCATATTCCTTAGGTACATTCCAGTCATTCCCATGGTTTTGGTCAATCGGTGTAGAGGATGCAATAGCAATGTTCCAAGCTATAACCCAAGGGACATCGTTGCTAACCTGAGACACTTACTTAATTACGAGTGCATGGAACCAATGGACCCGTGGTATAGGGGCTTCAAGGGCCGTATAGAGAAGATTAGTACAACAGTCCAGCACATATAGCAGTACTGGTGTTATAGAGGTTGTCTCAGAGACAACATTGCATATCACAGAGTTGCCAATCCATTGCTGGACTTCGGATTACATAGCCACCATGGAATCTTTGGTTCGTTCGAATGTGAGAGATAAGACCAGGGAATTAGTCATTGAGGGCATCCGTTTGATGCGTCATGATCATACAAGCATA…
>comp_16_40188_c0_seq1
GTTTGTAAGCATGGAGCCGTCGCCTCTAACACTTAAGATCAACCAGTGGTTCACCGGCTTGCTCGCGGGCCTGAGGGCATTGCCGGTGGATTTTCCAGGGACGGCGGTCCACGAGGCTCGCAAGTGCCGCCGGAAGCTGAACACCGTGTTTCGGGAGGAGATAGAGGCGAGGAAATGTATGGGCAAAAAGTATGACGATGTGATGAGCGGGTTTATGGAAACAGAGGACGAGCAAGGGATGAAGTTGAGCGATGATGAGGTCGTGGACAACATCTTGTCTGCCATTGTTGCTGGCTACGAGTCCACTGCCACCGCAATCATGTGGGCCATGTACCACCTTGCCAAAAAACCCGACGCCCTTGCCAAGCTCCGAGAGGAGAATGTGGCAATGAGCAAAGC…
>comp_16_40197_c0_seq1
GGTGGCACTATGTTTATTACACCTTGATGAGAAAGAATTGGGAGGGAACAAATTTTGCACCGTGTGAGCATATGGGCATGTAGAAGGGTAGAGAAAGATACAGAACAGAATTGGCCGATCCATTTACCATCTCTTCTACTGAATGTACGAAGTGTAGTAACTCTACCACCTGGACACCCAGCTATCAGCATTAGTTGACCTTTGTGCAGACCCGCCGTATCTCGCCGTCGGCGCCGGTCTTGACGCCGTACAGGCTGAGCTTCTCCATGGCTTTGGAGAAGTC
>comp_16_40294_c0_seq1
GGGGAGGAACGGGAGAAGCTGTTTGGTGACTTGAAGGTCGTTTATGGGGATATAGACAAGAACATGCAACTTCAACGTGAAGAAATGGATAAACAACTGAAGATACAGCGTGCCACGATGAACCAAAATTTGAAGCGAGCTCATGACAAAATGGATAGTAAAATAAAGGTACAGCGTGCTAAAATGGACTTCACGACCATGCAAGCACGGGCAGACATGG
>comp_16_40421_c0_seq1
GGAATGCTCTCCTGGTTGACTGATGATGTGAAGACAGGCTCTTGCCCTGTATAATTTGAGAAAAAGAGCAAACTTAGTTATATCAAGAAAAGAAACTATACCTACAAATAATATCAGATACCACATCCCTTCCATCACCACTCAGCTAATAATCCAAGTTAGCATTAGCATAGATAATACATGTGTTCTGCAGGTACAGAAAATTCATTCCTTTCAATGAGGACAAAACAAAGCTCGCAAAAGCATCTGCTCACTTAAGTACTTAAATGATATATAGAAAAGGATTAATACCGCAGAAATCTCAGGAAGTTTCTCAGCATCAACGAAGGTATGGGGCAATAGCTTGAATATCTC
>comp_16_40452_c0_seq2
GCCACAAGTCCATACACTCTAGACTGCCCAACTTTATATATTGGCGCAATCGCAAGAGACACAACTGCTTCACAAAGTTTATGTCAGTTTGGGATGTTAACTATGTCCTACTCATGTGGTTTCCAAATTGAGCGACAAAGTAGACCAAGTCACCTTAACTGAGATCACCGCAAAATCAGTCTTTATCTGTTGAGTAGCTAGTCCATGGTTGTTCGCCTTGAAGGAACAAGCTTCAGAAAAACTGGATGGCCCTGAGCCAACCTTGAACTTTAATTCCATCCAAGAATCCATGGGAACAGCAACCACAGACCTCTGTAAGACACTTGGTTCGCCAATGGTCCCATCAAAGAGACGGATTTCATCGTTTAATCTATTGATGAAACAACCAAGACAAAAACT…
>comp_16_40465_c0_seq1
AACTTAAAGGTGCTGATTATCAACTGTCCAAATTTGCATCAATTGCCATCAGAATCTTTTGGCAGGCTATGGAATTTACGGACTATCAAGTTAAGTGGATGTAGTAGTCTCGAAGACCTGCCTAGTTCGTTTGCTTGTGATGAGTTGCATACACTGGAACTCCATGGAGCAAGAAAACTTACAGTTCTCCCTCAGTGCATCACATCTCTGAGTAGCCTAGAAAATCTCGACCTTCAGGACTGCGGGGAGTTAGTTGAGTTGCCTGAAGGTATAGGGAATCTAAAGAGGCTTCAAGTTTTGAACCTAGAAGGATGTTGCAAATTGCGTGGCCTGCCGGTAGGATTTGGACAGTTGACTCGTCTGCGAAGTTTGGGCTTGTTTGTTGTTGGAAATAGTAGC…
>comp_16_40550_c0_seq1
TGGAGATACCATGCAACTTGCCATTGAATCACCCATCAAATGGGCTTCCTTCCATTCTTCGCTACACATGGAATTAGGAACAGACTTTTGCTATTAATAGTAAGCAACCAAGGTTTCTGCAAGAGTCAGCTAACCAAATTGGCGAGTTAGTAGTTGGTCTTGTACCAAGTGAACTAACCAAATTGGAGTATTACACTATGGAAAAGCCAGAGACTTTTGTAAGCATACAGTGCTGATTATTTGCACCCAATATCTTTAATGCCATCG
>comp_16_40574_c0_seq2
GCGGGACAAGAAAGAAAGAGTCAAAGCCATGGATATCGCTGCAAGACTTGCAATCATTCCTTACCAAATTCAAGATATAGAAAACAATAGGCTCCAATTAGAGGAAAGCCTGGGTGGCATCTGGTGGCCTATGTTTCTGTTTTCCGTCAATCCATCATCTTATATACCAAATCATATACTTAATCTTCAGAACAAAATCCGCATTCTTGAAAACAGGAAGAAGGCGCTGCTGGAAGAACAGCAATCGCTCATCGTGGCGGCTGCCCACCACGGTGAAAAAAAATAGAAAAAGGATCTAAAGAAGAAGAGGTTTTCTTAGCGGGCGTGAATCCGGTAGCTTCTACTTCTGTTCTGTTGTCTCACTTATGAGGAGCTGGTACTTCCTGATCAAGAGTGTAG…
>comp_16_40587_c0_seq1
GGATAAATGGTGCCATTGGAATATGTGATGTTTGTAGGTTGAGAAACAATCTGTTTTGGCGGAGGGGCTTCTTGGGGTGTAGTGGTAGTGTAGGAATTTGGTTGTCGCGGTTGGGCTGTATTGTTGGTAGTGGAGAGGGCATAGGATGCATGATGCTGGTGTGGTTGGTATGATTGAGAATAATGTTGTTCCTGGGGTGGTGGCCGGTAGGACTGGTCATACTGGGGTTCGAAATTTGGATTGAGTGGCCTAGGTAGTGTTGGTGTGTAGGCAGTATGGGCTTGATCTGTAGGGCGGTAATAGTGTGGTTGGGTTATTGGAGTGGTGTGTTGGGTGATGTGGCTCTGGGATGAAACAGCAGCCATTGTTGTGATGATAGGCGCTGTGTAAGTAGACGTT…
>comp_16_40633_c0_seq1
GATCATCGCTCCTTCGTCGAAATGGTGTTCGAGAACAATGAGGACACCGTCCAGAGCTGGCACCTCGATGGATATAGCGTCTTCGTGGTCGGGATGGACAAAGGAGTGTGGAGTGAGCAGAGCAGGACAACCTACAATCTTGTGGATGCAGTTGCGCGCTGCACGGTGCAAGTGTATCCTAGAGCATGGACGGCCATCTTCATCGCACTGGACAACGTGGGCATGTGGAACCTGAGATCAGAGGATTGGACAAGGAGGTACCTAGGCCAACAGTTCTACCTCCGGGTGTACACGCCAACACATTCCTTCCGTGATGAGCTCCCCATCCCGGACAATGCTCTCCTTTGTGGCCAGGCAACCAACACCAGCGGCCTCCCCTTCTCTCTATACTAAGCATTG…
>comp_16_40671_c0_seq1
GGTGCCTAAAAGCTAATGTGGATGCTTGGACGGGATGATCTATCAAAGAAAGTAGGACTCGGTATTATCATCCGAGCCCACTTGGAAGAAGTTGTTCTCTCTGGATGAAAATTTGTACCAACTTGTGCTAGTACGGAGGAGGCAGAAATGCTGGCATGCTTGGTGGGACTATAACACCTGATTGACCCTGGGCGCTGGACATCGCCCCTAGAGTTAGATTGCCTCGGAGCC
>comp_16_40683_c0_seq1
CGCTGTAGTGCAAGATTTTATAAAGGATGCCTACCATGTCAAACGACTTCAAGTTCAATTGTCCTGAAAAAACAGCACTACTAGATTAAGTGACCTTAAAGAAAGAACAACCTTGGACGCAGCGACGATCGTGGCAAAGTTACAAAATGCTCGGGGAATATTTTAGTCGAGATTAAAGTTTTCTGAGTATGATATTGGCATCTGGCAGCTTCTTCCCTATTCCCCACACAAGTTCGACTAGTTGGTGATCATGGTCCTCCTCGTACATGACTTCAACGAACTTCAACTTCGGGAACCGGTTATTATTCTGGTCCTGCCGTTGGAGAGTTATGGTTTCCCTCACGACCTGGTCCTCCTCTGTCTCCATTTCCTCTGTCTCCATTTCTACTTCAAACATGC…
>comp_16_40759_c0_seq1
AGCTGGTTTCTCGGTTGCTATAGTATCTACTTACAGGACCACAAGCAAGAAGAGGCATAACGAAATCATCAGAGTGACTATAAAATGCAACAAGTATGGACACAATACTGAAGTGGAAAAGGAGCAGATGGTTGCCCAGAGACAAAGTACAGTCATAGCTAAAACTGACTGCAAAGCTGAGATGATTATCAGTGAGAGGAATAACACCTGGGTTATCTCAAAATTGTGGCT
>comp_16_40927_c0_seq1
GTCACAACATTCCTATCTACATATACTCCCTCTGTTCACCTTTAGTTTGCGTTCTAGCTTTTCAAGGATTTCCCCTTTTAGTTTGCGTTCTGAGGTTGATTTCCAAATATGCCCCCATGCTGGTCACGCGATGCATTTAATTCCCTCCACGAAACGCTCAACTTCTTTCTTCCGCTTCCTCGTCTCCTTCGCGTGGCATAAAGTTTGCACCAGTGCTTGGCTGCTTGTAGCTTATGGACCTTCAGCCAAAGAGCAGCGCCGGCACCGGCGTCGGCGACGAGTCGGAAAGGGATGACGAGCCATGGTGCTTGGCAGGGGAGAGCCAAGAACCAGACTCTCTTTCCGACGTCGAGTCGTCCGTGCTTGAGCTTTGCGCCTCCGTCGGCGACGACGCGACGT…
>comp_16_40937_c0_seq1
ATGTTCCTGCTAGTGCAATTCTTGTGTCAAATGAGTGTATTGTAGTCGTAGATGCAAATGTGCCTGCAGCACATGTGGCACTGCACCATTGGCAGCCGAGCACTCCAGATGACCTAGGGACACCTTTCCTCTTTCATCACGGAAGAAATGCCATAAACTCAAGTGGCGGCGCAATAAGGCGCATCTTCAAAGGACCTGCTTCTGCAGAAGACTATCATTTCCCGAGGGCGATAGCTTTTGCTGCTTCTGCAATCCAAACGTCATCAACTGTTGTCGTCACATGTGACAAAGAGGTTATAACTGGTGGGCATGCAGATAATTCTGTGAAGTTGATCTCCCCAGATGGTGCAAGGACCATTGAAACTGCATCTGGGCATATTGCTCCTGTGACTTGTCTCG…
>comp_16_41000_c0_seq1
GTCTCACATATGTAGCGAGCTTTGTATCCCTGGTCAGGCTGGAGGTACATACACTTTCTAATCTGGAGAGGATCACTAATCTTCCCAGATTGCAAATGCTAATCATCAAAAAGTGCCCAAAACTGAAAGTGCTAGAGGGTGTTCCTGCACTCCAGACGCTCTTGCTCAAAGATGGAGACATGGAGACACTCCCGGAATATATGGGATGTATAAATCCAGGGTGTTTGGAGCTACACTGCAGCCTAGCGTTGCTCCATTCCATAGCCGCGGGACCATCTGGC
>comp_16_41008_c0_seq1
GGTGTCGTCCTCCTAGAGCTCATCACGGGCCGTCCTCCTGTCGTCCCAATCAGCGACAGCGTGAGCATTCACGTCGGGGAGTGGGTGAACCAGAGCCTGGACCATGGCACCATCGAGAGCATTGTGGATGCAAAGATGGGAGGAGACTATGATATCAACTCCGTCTGGAAAGTTGCTGATCTTGCGCTACATTGCAAGCAGGAGGTCTCCCGGGAGCGGCCGACGATGGCGGAGGTTGCGGCGCAGCTTAAGGAGTGCTTGGA
>comp_16_41193_c0_seq1
GCCGGCACTTTTGATGCCTTTGCCGGCACTTTTTAATGCCTGCAGTCCAGGTACGTGGTGTAGTGTATCTGAATAATTACTGGCCACAGGGCTGATTATCTTTTATATTTTCTTGTGTGCCTGATCGTAACTTTTCTTGTGAAGTTTCCTGCACAAGGCTGCCGTGATCTCTTCAGCGGAAAAGCTTTATTCTGATCCATGGAGGATCTGCACTGTGACACAAGTCGAGGAGCTCAAGATCGTGATCGGCATGCTCCCGGTCTGGGCCACCGGGATGACGTTCCTGGAGCAGGGAAGGATGATGGACACGACGGTCGGCGCGTTCGCCATCCCTCCGGTGTCGCTGGCCTCCTTCGACGCCATGAGTGTCATCCTATTCGTGCCCGTCTACGACAGG
>comp_16_41250_c0_seq1
GTGCGCTGGAAAGTTGTTCAAGCTGAGCTAAGGCTCTTTCTCCTTAACACCAACCATTCAACTAAATTATTCGACAACAATTGATACACGGTTTCGTTCCAAAGACCAGCCATCAAATTATTCACTCTGCTCCATTCTTCTCGCCACGGCCGGAGAGGATCAATTTAAAGTAACACCTTCATGTTCACAGTCAAAGGCAGGTTTGACTTCTTCAGCTGGTAAAATGGGTGGCAGGTACCCTGTAGATGATGTATCCA
>comp_16_41522_c0_seq1
ATCTGGAGAGATCTGGGCAAGGTGCTGTTGCATCCCATGTTTGGAGAGCTTCCTCAATGGTCAATCGTAGGTAACCTCCCTGCAAAACGAACCTACCCATAGCTTTGCCAAATTCAGAAGGTCCACATGTTGAATCGATCGATTCCACTTCTGAATCTCTGTCAAGTTTCATGGCGTCTCTCTCTATAAGGTGTATTATTGCTCCCACTATTCCAGACTATTTAGATTTTGGAACTGTGAAGATAATACGGGAAGTACGAAGTAAGATAATGTGCTCAACTTTTCTCTCTGATTTATTTTGGTAACATCTATGATTGCTCGACATGGTTCCCTTCAAAGATGTTTCTCATCAACAAGGATTTTTATTTTATTTTGTGTGTCATGTTTTGTTTCTCTTTG…
>comp_16_41597_c0_seq1
GCATTGTCCTCCCCCACCAGCTGGGGCGATGCCGCCCGCTCCACGTGTATTTCACCATTTGATCCATGACCAACCACACTGCCTGCAGACAACGACCCGATACAAGGTTCCACCGGGTCAGCTGCAAGTTTTTTGGCAACTAGCCCCATCCCATCATCTTCCTTCGCTAGGCCGCCAAGCTCAGTTTTAGCAGATAGAAGAATATCCATGGCCCGTTCGAAAGCTCCAACGTTCCTGTCGCCTAGCTGGACGACCTCAAGTGCACTCATATACAGCGCCGAGTGCCTGAACGAAGAAGAAGATGGGATGGG
>comp_16_41659_c0_seq1
AGGTCTGGTCGTATGACCTTGTCTCTTCAGATCTGGTGCATTGTCTGGGGTGGTCCTCCCTTCACTGCTATCTTCCAGCCAGTACAAACTCTCATTGTTCTAGTTCTTGTCACTCGTGAGGGTAAGAAAATAATTTCATCAAACTGTCCATAAATTTCTTCATGATCATTAACATTGAAGCTAAACTTATTACTCGTCTAAAATTCTCAGGATCATAACAGCTGTCCTTATAGTGATTGGCCTCTACTTAATGATGTGAGATTAAAATGAGGAGAAGAAGAGAACTAACAGTAACAAGGAAGTGAAGCAGATTTTGAAGGCATCTTCGAAGTACAAGATATTATTGAAAGGCGAAATCTGTGAATATTTGTGTCCCAGAGGAGCAGCAATGGTCACCTC…
>comp_16_41675_c0_seq1
GGGGGGAGGACGGGTGAGGCGGCTGATTGACGGCATGGACAGTGCTGACGAGAATGAAGCAGTAGAATGTGCCCGGTGCACCCTCTGCATCCCTCTGACGTTGGCTCTCGAGAAGGAGGCGTACCTGGCATTGGACGAGCTGGCCACCAGGGTTAGCACGCACAACCTGGAGCACGTCAGGTAGATCAAGAGCCGTCTGGTCGAGCTGTTAGCGCGCGTGCAGAAGGTAATATATATAATTGGGATTTGGGAGTCTTCAGTCTTGTGCGTTGGATACACGTTCTTTCTCTGAAGCAGTTATAAGTTTCAGTTAACTGCTTGTATATGGTATTTAAGCGTTTCTCAACTTATGTTTGGGCTGTGGTGGCCTGTGGTTCGCATCGCAGGAGAGAGATGATA…
>comp_16_41689_c0_seq1
GCCCGGGACGCCAAACCGCTGTGGAGGCTCCTAGCTAGATCCATTTTACTGTTACTTAATTTCTTGCCCTTCTTACAGATAACTGCGAGAAGTGAGGGCACAAACTCACTTTTCAAGAAGGGTGTCAGAGCAACATACAGTATGACCAGTTTCCTGAGGAAATATCAAAGAATTATGGACTCAATACATTCAAAGGAAGATGAGAGCGAACACAATGCAAGACACAAGAAGGTTGCAAAAAAAAGTTCATAACAAAGTACTACATAGAAAGACAAGCGCATGATTTTTATAACATATACATATTCAGGAAGTTTCAAAAACTTCTGAATGATGTCACACGACTGCAAATAAATGAG
>comp_16_41709_c0_seq1
GGAACAGCAAGTATGACATAAGCCCAGAGAAAAGTTCTCATCAAGCAAGGGAATTTGGTGGATTAGCCAAGCATACTGAAAGCAGCATGACTGAAAATGATTTTACCTTCCCTCGGGAGGGAAGTTGTGAAGATGACGATGTACTTACCGAGTCAAAAATAGAAGCATTTCTTGATGAGAAGGCCCTTGATCTGAAGAAGCTACAAACACCTTTATATGAAGAATTCTACAATACAGCGAATGCTGGGAATTCTCAGGGAGTTGATCAACCTTCCAATGGAAAATTCATAAATAGTCCGAAAC
>comp_16_41802_c0_seq1
GGAAGGTTCTGCAGATGATGAGCCTTGACGCGCGTAAGTCCGTGGAGCGATTCATCGAGACGCACGGGCCCGGTGCCTTGGAGAAGATCATCCAAGCGGCCGAACAGGAAGCCAAGAGAGCCTAGTTTAGCTTGCAGTGAAGTGAAAGGCATTCTTTCAAGTGGGGGAAACGAATGGAAATGGCTGCTGTGTGTATGCTTGAGCAGTTGTAATCCTTGTGCCGTGTGCGTGTGATTAGTCGGTTCGTTGGGCTTGGGAAGATACCTGCATATATAAGAGGGGTTGACACAACACAGCAGGCTACATACTTGGTGTACAATCATGTGAAAATGCTTCTTATCTGACAGACCAAACCAGTCTATGAATGAAAAAAAAAC
>comp_16_41905_c0_seq1
GGGACAATCTAGCTAAGCGACGTCAGGTTGAGGACTTAACCTGTGTGTTCTGTAGTGAGCAAGAAACTACTCTGCATTTACTTTGTACTTGTTCAGTGGCGAATATCATTTGGAAAGCTATTTCTGAGGTGGTAGGGAAGCAAATTGGATCTGATTTCCTGTCTATTGCTAGACTTTGGATTGCTCCTAATTCTTATGGGCATATTAATATGATTTCTGCGGCTACCTTGTGGTGCCTTTGGACTTGCCGTAATGAGATGTGTTTCCCGGGGGTTGTGTGGAGAAATATCAGAGATGTTTGGGACAGATTGGTTGATACGATACATCGATGGGCAATATTATGCAAAGCTGCGCTCGAAGGCACCCTGAAGCAATACGTAAAAGCCATGGAACGCAAAC…
>comp_16_41974_c0_seq1
TGCTGTTTTCATGAAGCCAGCAATCAAGGAGGTTGACGAGTTGCTCTCATATGGAGTTAATGTGACTATCTACAACGGACAGCTTGATGTGATCTGCTCAACGATTGGCGTAGAGGCATGGGTGAAGAAGCTCAAATGGGATGGTCTGAAGAACTTCTTAAGCCTGCCAAGGCAACCTCTTCGTTACTGTGACTCTACTGTGCACTGTTCTAGAGTCATCAAGGCCTATGTTCGATCATACCAGAACCTCCACTTCTACTGGATCCTTGGAGCAGGACACTCGGTGCCTGCAGACCGCCCTGATGTTGCATTAGGAATGATAAGTACAATCACTCAGTCACCTGGCAGTTAGAAAAATATCCCATGTAATAAGTAAGTAAGTTAGAGTAAGTCTTGCTG…
>comp_16_42024_c0_seq1
GGCCAAGGATCTATACCAACTTCGAATTCCTCAAACTTCCGCAGTTTTTCCTCCTTCGACAAGGGTAAATGCTCAGGATTGATCATGCTAACATAATCACAACTGAAGCCAGCATATATCGCTCCAACAATTGTGAGACGGATCACTTCCGGAACGTTCCGACTAGTATGCTCATGCTCAGGATCCATCTCATGTATGTGTCCCTCATTATCCTCGTTCCCAGGTCCCATTTCATATGGTTGTCCCTTCATGTTGCCAAAACCCACATTGTAGACATTATGATGTTTGACGTGGAGATATGTGAATTCATCATTCCTGCCAATAAGTTTGACATGGAACCATTTACAAGGCACTCCACTAGTTTGATGTGGCAGCAGAAAACAGCCCATAATCTTTTTT…
>comp_16_42045_c0_seq1
GCTGCTTCTAGCTTGCCGCCTCCACTTGCAGCAACTGACACGCCGACGCTGAAACCCTAGCCGGGGTAGACACCATAATCGAGGTCGCAGCAATCAGATGGGGTAGGAGCAGCGGTGAGCCGTGATATGGGCAAATGGGGGCGAGGCAAGCTCAGCCGGCGGGCGCACGGCGAGGGCGGGGGATTTGGTCGGATCCCGGATCGGATCGATGCGGGAGCAAGCGGCGGGGCGGTGGTGGTCTTGTAGGGTGGATGGAGGGCCGCAGCCATGGGT
>comp_16_42064_c0_seq1
CGATAGAGATGCACTGTCCAATTTCAGCAAAACTGTAATAGTTGAATCAGCCTCCTCTAGCTTGTTGAGCCGGAGAAGTGCTTCAGACCTCAATGCGAGGAGCAACTGAGAGGCGTCCGCTCCGTTGGCAATGGCGGCGTCGGCTTCCCGCAGTGCGCTCTTCCAGTCTCCGATCCTCCTGGCATCGATGCACTTACCCAAATGGCTCTCCACCTCATTTAGCTTCTGCCACTCAGCAGGGTCAGAAAGATTCACATTCCCGGCCAGCGTAAGCTGCCTCCTTGCCTTCTCAACCATCCCAAACCGGAGGCAGAGCGCGGCGAGGCGGCCGTGCGCACGGAGCGGACG
>comp_16_42229_c0_seq1
AAATGCACCTCATAATTGGTTTGGGGTTGTTGTGGTTGAGGGAATCGCTGAGGAGGTTGTGGTTGTGTGTAGATGGGATGGTTTTGCTGGGTTTGGTGTGGGGTAGGGATCTGTGGTGGAGACTGTTGTGTGAGAGGAGGTGGTGGTAGATAGTGGGTTTGGCTGAAAGGTGGATGGTACTGTGGTGGGTAATATGGGTTTTGGCTGGTGTTGGGGACGGAGGAGGGGTTTGCTTGTTGAGCCGATGTTTGTTGGTACATCTGTGGGTTGGTGTTTGGGTTTGAAACTTGGTGGATGTGATGGATCGGTGGTGATGTGGTGTGTAGGATGGAGGTAGCGACGAGCGGCGCAGTGTATGTGTAAACTGGCGGCGTGGGTGGTGAAAAGGTTGTGGCTTTA…
>comp_16_42585_c0_seq1
GGATGATGTGGTGGCAAGTAAAGGGTATGAGCACCTGAAAAGAGCATGTCCTATGATCTTTGCTGATATATGGGAGAAAGCAGCTAAGATTCGCAAAATGTAATGTGCTTGTGGTGGATTAACTTCAGTGTAGTTACTTCAGTTGAGAGTTGAGACCATGGCAACCTGTGATTTTGCTTGTCTATTTCTCAAGTTCTCAGAGATCTTTTGGGAAAGGGGATTTCAGTGAGATTGTGCATCTGTGGCGTTGACTTGTTTCGTTGTGCGCCACTTGGTTTTCTGCTTCGGTTTCTGGGAGAGCAGTCATCTCGCTTGGACCTGTCTTCGTTGTTAGAAGCCTATAGCCTGGTCAGGCGGCATGAAATACGAGAAACTTCTGGCCTCTTTCATCCGATAAGT…
>comp_16_42730_c0_seq1
GCACGGCAGAGGCAGGGGAAGAGGTAACGAGGGAGATAATAGATTGATTTATTTCTTGATCCGTAACAGACAAGGTGTGAGCACTAAATAGCCCACGTTACAAGACTTGAGGCCTAAGGCAAAAACCCAACTGACTTGGAACATTACTAATTGGAAACTACAGGGAATAAAAACCTGCCAAACTAAAAGGACACGTCTAGTCCTTTCCTTTAGCCACTTTTGCCTATGTCTGGTGGCGTTGGTGCCTCCTCCTGTGCAGGCTTCCTGCGCCTATAAGGAATGCCCCACCTGACATCTCTCCCCCCCTCGCGAGTCAGCTCGTCCTCGAGCTGATAAGCTGGTTAGGGCTGTTAAAAAACAGCCAATATCGGCTGCATTGTCATCATCAAGGAATGGATC…
>comp_16_42786_c0_seq1
GCCTCTACACCCTCTGTACTGACATGCTGTTTAACAACCTTCAGAACAATCTTCATCTCTTCATCTCGTGATTGGATTTCCTTAATTAGGACTTGCAGCACCTCATTCGTTTAGTCGTTGGTATATAGCGCATCCATAAGAGGGATGACAAATAGCCTTCAAGAATCAATGCTACACGCCTCCATTGTTTTCAGGCAAGTACTTATCGTCCATCTTAATGACACATTGTACCTGGTTTGGCATTCAACTTCTCCTGTGACATCACCATGACCTAGAAAGCATTTCCACCTGAACCACATTGCTTTTGTACTGAAAACCGCATCTTTGCTGCAAAGTGTCTCCAGGGCCGTAACCTCCTCTTATCCAAGGTTACAGCACAGGAAAATAAGCTGCAGAATT…
>comp_16_42787_c0_seq1
ATCCCTTGGTTTATCAGCCAACAAACTTGCTACTGTGATGATAGCTAATGGTACACCACCACATTTATGTAAAATCTTTTCAGATAGCTCAATCGATTGAGCGTAAGTGTTTTTGCCTTTACCGATTGATAGCCGTTTATAGAATAATTCCTTCGATCTATTAAAACCAAGTGGTTCTAGCTTGTAAGCATAACCGGCTGTGCTGGCGACTTCAGAAATACGAGTAGTTGCAATTATTATACTTCCACAACAATTATTCTTCAAAGCACAAGTGATTATTTCCCATGACCTTATATCCCATATA
>comp_16_42830_c0_seq1
TGTCCTTCAGCCCGTCCGCGAGGAGGAGCTCGGCCGCCTCCTCCGCTCCGTCGCGGCGGCGTCGGCCTCCGCTAATTCGCCGGTGAACCTGACCGAGGGCATATCGGCCTACGTCGCGGACGCCACGGTGCGCGCCATCGTCGGCAGCCAGTTCAAGCAGCGGGAAGCGTACCTGAAGATGCTGCACGAGGGGCTCGAGATCGTGCCCGGGATGACCCTTCCCGACATTTTCCCCTCCTCGCGCCTCGTGCGGTTCTTCAGTAGCGTCCCCGGCCGGATGTTGCGCCATAGCAAGGGGATGAAACAATTCATGGACACCATAATCCAGGAGCACCAGGAGAGCAGAGTGTCGGGCGACGGCGGCGACAGAGAAGAAAAAGACTTGCTCGACGTGCTCCT…
>comp_16_42990_c0_seq1
AGAGAAGAGGATGGATTGGCGTCAACAGAACAACTGAAGGTGGTATCCTTAGTTGGACCTGGAGGAATAGGCAAGACAACTCTTGCCTACCAATTGTATCAAGCGCTGAAAGTTGAATTCATGTGTGGGGCTTTTGTATCAGTATCGCGAGATCCAGATATGGTGAAAATCCTAAGGGATGTTCTTAATCAAGTTAGCAACCAACTTAATGCCAACACTGGATATCATAGCATACAACAACTAATTTACGAGATCGCTGATTTCCTTAATGACAAAAGGTACTTTATTGTTTTTGACGATATATGGGATGTGGAAACATGGGATGTTATTAAGCGCGCAATCAGCTGTACCAGTTGGGGCAGTAGAATAATGACTACTACTCGTAGGATTGATGTCGCT…
>comp_16_43086_c0_seq1
GCCGAAGATCCTCTAAACTCGGGTGCTCTTCCTACGCTAGTTGATTCCCGTTACATGCCTCTGCTCTCAAAGTTAGTTCAGAAATCACTTGAACTTGGTCGTCATATACAGATTCTGAAAATATACAGAGATATTCGTAGTTCAACTTTGGAACTTACCTTTAAGCAGTTGGAAGTTGAATATGTTACGGCAGAAGAGGTAGAGGCCGTTGAGGCTGAGAACCTGAATGCTAAAGTTGATCAGTGGATCCAATGTTTGCAAATTTCGGTAAAGTTACTCTTCGCAAGTGAACGTGTACTATGTGATCAAATTTTTAAGGGAAATCATGTATTGAAAGACCATTGCTTTGCTGCGGTAACGTCTAAAAGCCTCCTGACTCTACTCAGATTTGGACAAGCT…
>comp_16_43118_c0_seq1
GTGGGATTGTTTGAAGACACTAACTTGTGCGCTATCCACGCCAAGCGTGTGACCATCATGCCTAAGGATATTCAGCTTGCGCGGCGAATTCGTGGAGAGCGTGCTTAAATTACTTGCAGCTGTTCTATTCTTTTGTTTTTTTCATATTGACTCGTGGGATGACTCAAGTTGGTGAATCCCGGAGACTCATGTCTTCTTTTATAGTTAAATTGAGACATCTACTTTCACTGCCAGGGAGAAATGATAAGGATGGATGATGTCCCAGATTTATGATGTTTGGTTTTTAAGACTGGATAAAATTCTTACTGTTCGGTGTGCTTAGTGTGTGTGTTCAGTTTTAAGCTGTTCTTAATTCCCACTTAAGTTTGAGGCCGATATTGTGCACAGCTCTTGGACCTT…
>comp_16_43210_c0_seq1
TCCACAAGTAACTTCAACCACTTTCTCTGCTTAAAGGGTGAAGCTGTTTTATTGACTGAACATATATAGTTCTACAACCTAATATAATGTACAACGCACTAGCAACAGGGACTGGACACATCTAGCGTTGATATGTATTACGAAATGCCTTCAAAGTTGCACGGGAATATTCAAGCTCGGTGATGTTCTCTAGTACTGTAGGTTCAGGGTAGAGCTGAATAATATGAACTATTGATCATGCTAGTTTGGGGACTTCTGAGAGGCAAGCAAGAAGTCCAAGACGACCTGGTTGAACCCATTCGGGTCCTCCATCTGAGGCACATGCCCGGTTTCTTTGAAGATTTCCAGTCTGACATGCTCTCCTAAGCACCTCTTGACAGCAAATGCCTTGTCCAAAGG…
>comp_16_43228_c0_seq1
CAGCAAGAGCCACCGGCAGAGCGCGGTGTTGGAGAACGCGGAGGAGGGCGAGAGGTACAGCCAGCACGCCTTCCGCCGCTACGTGAGCGCACACCGACCGGAGGTCTTCCCCGCCATCAACCGCTTCTTCTCCGAGTCTGGCAAGTGATCCACGATGTTATCTCTGTCCAACAGGGTGCATGAATGACTGAATGTGTGTATATGTGTCCGTGTGAAGATATTATTACGTGCGTGCAGGCGTCACATGCCTGAAGTAAAATTTAGATTGTTGTTTACGTCTTAATTTGCGATTTGTGTTTGTACGTCTGTATCTCTCAAGCAGAGTCATCAAGTGATATGGTAGGTGGTACTTATAACTTCAAATTCATTGAAAGTGATGTCGATCTTCTATCAACAGGC…
>comp_16_43400_c0_seq1
GAAGTTAACCTGCGAGGCCTACATGTATTGCGTACTGGGTCATCTCCTTGCCCCCAATACTACATTAGATATAGATCTAAGGTTCAAGGATCTCGTGGAAGATGATGATTTCAAAGGGTGGAACTTGGTAGATTTAATTGTCAGGTTATTGGTGCAGAGCATCAAAGATATTAACAATAAAAAGGTGTCATATTTGAATGGATCTCCAATGTTGCTGATTGTTATTTTTCTGGACATGATAGATGATGCAGATCTCGAGAAGATCAACAGAAAGATCAAGGAGGACGTGGCCTTAGGTGTTTTCCCACGGATAAACCATGTACGAGATGCCCATTTGAAGTGGTTATCTAGAATGAAAACGTCAGATTTGAACG
>comp_16_43745_c0_seq1
GAGCAGCATGGGAATCCATCCCGACAGTTTATGTGAGAATTTATCGATAAGTGGCCAATGTCAGCGCTCCTGAGTTTTCCAGTTGTAAGAGGCAGGCCTAAGTATTTGATGGGGAAGTGGCAAATCTAGCACTGGAAAAGGTTTGCCACCATGATCTCCACTTCATCTTCACACCTGATGCAGGTGATGGTGCTTTTGCCCAGGTTTATCTGGAGACCTGAGGCATCGCCAAACAGATGCAAAATTTCCTGTATTACCTCACAGTCTGTATTATCTTCACACCTGACGACAGCATCATCCGCGTACAGAGAAGCCCGCGGCACCTGAGATTTCAGTTTGAGCCCAGCAAGGAGATTTTGATCCACAACCCACTGAAGCATTGCTTGCATTGCATCCATT…
>comp_16_43758_c0_seq2
TCACCTGATAATTATAGTTTATACTCCGTAGAAGCCAAGCCATTCCCCGCTCTAGATTCCAATGGCGCCGACGCCTCAAGCCCAGCCGACGACGCTGCTCAGCCTAGCAGATGAGCTCCTCGAGGAAATCTTCCTCCGCCTCCCCGCGGCCGCCGACCTCGCCCGCGCAGCCATGGCCCGCGTCTCCTTCCGCCGCCTCATCACCGGCCACCGCTTCCTCCGCCGCTTCCGCGCTGGCCACCCACGGCCTCTCCTAGGCGTTGTTTCTCCCCGCTACAACTCGG
>comp_16_43764_c0_seq1
GAGCACTGGTGCTCATGTGCCAAAACAACTTCTGTTTTTTATAGAATATATTCTACTTTGAAATATAATTTGAATGATAACCATCTGTTGCATGGGGAGCTATAGAGCCGAGCCTTTCATTGCCCGAAAATGAATAGTGTTTGACAAGCTAACAGACGGATCAGGTTCAAGACATGACACTTCAACGCCACTCGCTGATAGTAAGCAAATGTTATTGACGGATTTTGTGCAAACTTTATGGAATCACGCCAATTTCTTTCGCAACCGCCAGCTTCTTTCTGATGTAATCAGCATATACTAGTGGTTTTGGGAGAATTTTGTTAACTGCCTCTTTGATCAGCACAACAACTTCATCTTCTTG
>comp_16_44035_c0_seq1
GGGGAGCGAGGGCATGACCGACGTGAAGGCGAGGGTGTCGGAGCTGGAGAAGGAGTGCATGAGCATGAAGCAGGAGATCCGGCGGATCGGGAAGCCCAGGAGGTCGTGGAGTCTCCTCACCAGGAAGTGCGGCTTTGGAGCCAAGGTGCAGCAAGCGCAGCCTGCCATGAGCGGCAAATAGAGGCGCCAAAAGTATGAAATCCCAGAC
>comp_16_44107_c0_seq1
GGGCCCTTGCAATGCAATGAGTAGTACAGTACACTTGTGTATTACTAATCCTGCTAAACCGCTAACAACTGTAAGTGCTACTAACAGGACAACACACGATCCAACTATAATCACCATACATAACATCACTCTTCTTTTTCTCCCCATGTTTGAGGTATTTGTATACAAAAACATAGGGCCCTGCTTTATGTGCAAGATGGCACTGCGGTCTTACTGTTCATTAGCTGAACAATAGGTGCCTTGTCTTCATACACCACCATTCCATCCTTTGACACATGCTGATTCCAGTATGGACCGACAAACCATTCAACAGCTATTCCCCCAAGCAAGCCGCCTAAATGAGAACAGTTGTTAATGTAGC
>comp_16_44109_c0_seq1
CGCGACGTGGAAGACTGCGAGGACCTGCTTCTTGGCGTGCACCTCGCCGAGCAGCGTCGGGTCGACTACCTCCGACAGCGGCCGCTCCTCCTTGAAGGCGCGCCGCACCCACGCCTCCAGCTCCAGACCGCCCACGAGCTCCTCCACGAGCCTCACCTTCGGCGTCGCCATTCCCCAAATATCCATGCCGTTCCCACCCTAGGTTAGCCCTCCCCGTCACCAC
>comp_16_44278_c0_seq1
GCGGGTTCTGGATGGGCCCAGCACCGAGCCCTGGTAGCACGGCGGAGTCCTCGGAAGGCGCCGCCGCGTGCAGCCAGGACGTCGTCCCGGCCGCGGCGTTGGGGTACGCGTACGGCGACGAGGAGGAGGACAGCTTCCCGGCGCAGCTGATCGACAACAGGTACTCCGTCTTCTCGCCGCCGACGTTCCTCTACGGCTCGCACAGCGAGTTGTGATCGATCGATCGATCTGTGATCCAGCAGAAACATGTACGTATTGCGCTTAATTGCACGAGGTCTACTTGTATCATATGTGCATGTGTGTGTTCATCCGTACTCCTAGCTAGGTAACTTTATTAGATCCTCTCCCAACAACTTCTGTATTCCTGCTCCAAATTAAAATCATATTGTGTACTACTGCA
>comp_16_44385_c0_seq1
GGGAGGAGGAGGAGGATAAGAGCGGCGGCGAAACGTGGGGGAGAGGAAGGGTAAGGCGAAGGGGATGGAGGGGCAGCACAATCCTCCCGCGCACCAGTTCGTCGACAACCCGAAGCCGAACCACGGCCGGAGGAAAGCGTGTGGAGTGCCAACGAAGATGGGCGCCAGCGACCAAGCCAACCAGCCAGGCGCCAAGGTGGGCGCCGGCGACCAAGCCAACCAGCCGGG
>comp_16_44423_c0_seq2
ATGACTATAGGAGTTCTCTAAAGCCGGCGATGGTGGAGGCATTGGTGTGTGCTTCTAGCTGGCTTAAGGGTGCCCACAATGACAACAAAGTTTCGCTGGGTCCAGAACCAGATGATGGGGATGATGTGGAGTTTATTCCATTTCCAAAAAGCGTGGCTGGGAGCAACTAATTTGTCATGACAGTAAGGGTGTTCTCTGTTCTGAGGGTCCAGGGAGATGGAGCAATGGTTCTTTTGTGGTTGAACGGTCCAGGGAGATGGGACGATGGAAGGATGCTTCTTTTGTTGTTGAAGTTCATGTTAAGACTTGTTGTTTAGTTGAACTAATGTTTTATTTGTCGAACGAACTGCATGTCTTTACGACGTATGACACTATCTATTGAACCTTCGTGTTCAGAAC…
>comp_16_44523_c0_seq1
TACATGGCTCCTGAATATGCAATGGAAGGTGTCTTTTCTACCAAGTCTGACGTCTATAACTTTGGTGTGTTATTACTCGAGGTTGTAACTGGTTCAAGAAGACATTGCAGCAGTCAAACCATTAGCTTCCTTAGCCTCACAGTCCATTCATTGAGTATGTGGAAGGAAGGGAATACCAGGGAATTGCCGGACTCCTCTATCCGAGATGCTTGTCCGCCAGATGAAGTTTTGATTTGCGTCCATGTAGCACTCTTGTGTGTCCAGGAAAACCTGGATGACAGGCCACTCATGTCCTCTGTTG
>comp_16_44581_c0_seq1
GGAGGAGGAGGCTAGGACTAGGGAGGCAGATGATCTGCTATGCTAATACTCCGGAGTATGATCGGCTCCAGAAGACTGAAGCACCAGGGCCGGGACAAGCACAAGAAAATCTTTCTTCCTGGTGGCACAGCGAGAATAGCATCCCAACCCAGATTCAGACTCTCCTAGTTCTCTATGTCATTCTGGTCGCCATGCAGGTGGTGTTTGGTTGGTGGAGGCGCTGCAGGAACAGCGCGTTCATCAAATACTCTCTCCTGTTGGCCTACTCCGTCGCCCAACCGGTAGCAGCCTACACTCTTGTTCTCTTGTATTATTCTTCGTTCAAGAGAAGCGGTTACCTGCTACGGTATATGTCAGTTGTTTTTGCAATGGGATTGGGAAGAGTAAATTCTATGACAG…
>comp_16_44615_c0_seq1
CCCTAGGGGCGGCGGCGCATGGGGGGTTGCTGCGTGGGGGCAGTCGTCGTTGGGGGCAGGAAAGGGAGAAGGTCGTCGCGGACAGGATCCCATCGTCGTGGCTGCACACGAGAACTCCATCCTTCTGCAGCTCACATTTGAGAACACCCAATCAGACTTCTTCGTCTACACTCTCCCCTCCACTGGGCCGCCATCGCTTATGCTTCTCCCCAGCTGCAAGCACAAATTCACAGACGGTATTC
>comp_16_44695_c0_seq1
GTGGTTGAAACTGAAATCGACAGGGATGAAAAGCCGGTGGACGAGAAAGCCATGTTTTCTCTGTTGGGTATAAAAACAAAGGCAGATGTGGGAGTTGTCAACATTCCTATTGTTGCTCCTATTCCTGATTATGAACAACATGATGTCAAAGAGGCAGCTCTTGTTGTTGATGATCAGGCTCCGGAAGAGCCACTTATTGTTTGGGATGAACGAAAGCCATTGATGGATATTGGGACCCCTTATCC
>comp_16_44710_c0_seq1
TTGCCACTGGGCTCTTTAGCTTTCTGGGACTGGACATGGAGCGTGTGCAGTTTGGGGAAACATCTGAGAAAGCCAGGCATTTTCTTGACAGCATTGCGGACTCCGAATCGCACCTCTAGGGCCAAAATGTGGACACTCGGGACAACGTTCTCTTTGCTCCCAGCCACGATGACGGTGTTGCTAATCTCCATCTCATGTTCTCCTGGCTGAATGTATCCCAGCACACGCAGGTTAGGTGCATGGCCAATCTTGATCCTCGAGGAACGGCGGTTGTTGATTGTGTGGGAAGGGCCATTGTCACCCATAAGAGGCATGCCAAAAGTTTCCCATTGAAAGAGTCTCTCCAGGCGAG
>comp_16_44758_c0_seq1
GGCTACAAATACCTCTTTATTAATTTATGAAAATTTACACATAGCGAGCTGAACAGAATGGTTTATAGAAAAGAAATAATGGACAACGGCATGTTGTCATGCCGTCGTCGAATTTGCTATACAGGAAGTAGTATTTCACAGCAACGAGCTTCATCTTCATCCACCACTTTTGTCTTTATGATGAAAGGTAATTACTTTCAGTTGTCCATAGAGAAGAATGCTTCTTTTACTTGGATTACTTCACTGTAAACATCATGCATCGCTGGGCGATCTTTCGGCGATTCCGCTGAGCATAACAGGCCGAGTTTAAGGAGCTGGAGAGCACATATATCCTTCATCGTATATGTCTTGTTGTCTTGTAAGTTTGGGGTATGATTGACATGCGGACCTCTCGTTTCT…
>comp_16_44812_c0_seq1
CGGTTTTGGCCTCTTCGAGAGAGGATTCCCCGTGGTTGGGAGATGCGTTGAGGTTGGCCTGCCGATGCTGATCCTCTTTGTCGTGCTTTCCCAGTATCTGAAGAATGTACAAATAAAAGATATTCCCGTGCTGGAAAGATTCTCCTTGTTCATCTGTATCGCACTGGTTTGGGCCTATGCTCAAATCCTCACTTCTGGTGGCGCCTATAAGCATAGCAGTGAGATCACTCAGATCAACTGCCGCACGGACCGTGCCAATCTGATCTCTTCCGCCCCATGGATCAAGATCCCATATCCACTGCAATGGGGGGCACCAACCTTCAGTGCCGGTCAATCGTTTGGTATGGTGTCTGCTGTTTTGGTCTCGCTAATAGAGTCCACAGCTTCTTACAACGCTGC…
>comp_16_44946_c0_seq1
GACGGAGGAGAGATGGCCGGAGTGGGCGCTGGGACGGGGGCGATGAACTCCCTGCTCGGCAAGCTCGCCGCCTTGCTCGGAGACCAGTACAGGCTGCTCAAGAGGATCCGCAAGGAGGTGGAGTTCCTCCAGCGAGAGATCCGGAGGATGCAAGCCCTGCTCAAGACACTGGCTGACATGCACAAGCTCGAAGAGCTGGAGAAGGACTGGAAATGCAACGTGCGCGAGCTCACCTATGACATCGAAGACTGTATTGATCGCTTCATGGACCGCCTCGGCAAGG
>comp_16_45004_c0_seq1
GGGTCGATACGAGAACCAAAATTAGCAATGTGTCCAGGTAAATTGATACTACTAGTATTACGCACTTGTAGACCATGAGGGTGGCGATGTGAAGGGAGCTGATGTCCAGGAGCTTGGCGTTCTTGGCGGTGTTCATGACGGCCAATTCCTCGAACACCTTGTCGCAAATCCTCAGAACATCCAGCTTGCCTTGAGCTCTCTCCCACATGCGGCTGAAGAACTGCGCCATCCTCCTCC
>comp_16_45008_c0_seq1
GACTGGGTGCCTTGTCGCCCGGCAGTAGGTTGATCGCCTTGAGGACCTCCTCCTCCGTGATCGGATCGCCGAGACCCTCCATGGCCGGATTTTCAAAGTGGAGCTCATCCCACATGAAATCATGGCTTCGAGTAGCACCCTTGCCGATGACCTCCTTGAAGTGACCGTGCACCACCTCCTCCTTCTCTATATGATCTGTAACCCACCCACAC
>comp_16_45015_c1_seq1
ACCAATCAAAGCATGTATGCTTATGCATAAATACATGTTGGCATACACCAGCCCCGGATGGTCAAATTTCTCAATTCGCTATTGCATCTTATCTCAATCTCCAGAGGTTAGTATGTTCTTACAGTGCCGTGGTTCTCGCCGTCTGGAGCTGATTTGGGGTAGACTGATGCCGAGCTCCCTGCGGAAGAAAGAGCGCATTGCAGGAGGAGCAGAAGTGAGACGATTCACTCTTGAAGAAATTATGTATCAACAGCCAAGCAGGGAGATGGGGGCGATTGAAGCAACGCCAGCTCGGAGGTACTCTCCAAAGGTCTGCCTGCTGAACTCGGACTCCTCTTTGGAGAGCAGCTCAGCAGTCATCAGCGAGAACATCTACATCAGTAGAGCGTCTCTGAGAAG…
>comp_16_45162_c0_seq1
CGCTTGTCCGACTTCACCGGCGGAAAATCTGGCTGCCGCTGGAGGCCGCCGTGGGACGCCGGCATATTCGGCCACACCGTCCCTGATATCCTTGTCGTTGCCAGCGCTGTCAGGTTCACCACCGCCATCGGTGTCTGGGAGGATGACGAGCACGATGAGACTGCTGAAGTAGGACAAGCGTAGATGTAATTTTCAGTTTTTGAAGATTTTCAGCGGCAACAGGCACGTCTTTCTGAATATTTCAGCAGCTGTTGGTGTAACCTATCCTCGTGACACTGAAAAAGTTTCAGGCACCGTAACTCTAGAAGTAGGC
>comp_16_45182_c0_seq1
TAGGCGTCGAAAATATTTTTTTGACATAAAAATAGTACAGTACAGTACATAGCATTTTACTGAAACATGAAAGCATTCTTGGTTCTTCCAAATAGCCCATCGTCATTCTTACACAATTATCTCCATGAAAAAGGGCTGATGCAGGCACCGCTTCAAATGAGAAATACATTCACTGTGAGTTTGAGTGGCAGTGATGGTCCCCTCTACCTCTAGACATGCATAGATATTTCCAACTGGCTAGCTTGTCCATATCGTAGGTTTGGTCCCTCTCCCTCACACTGATGATGCATTCTACAGGTTATTCAGCAAGAACACCAGAATGGAGTACCAATTCTTCTTCCGCGCCAGGGGTGCTCTCAGACGTCCTCG
>comp_16_45190_c0_seq1
GGGGAAAGAGCAAGTCTCTGTCCCTGTGCATCAGTTGGTAGATTTGTAGTACCATTATGTCCATCTTGTTGATCAACAGAATTGTTCTCATCAACAGAACCCGGCTGCTCAATATTGCCATTTGGACCATCATGTTCCATATCACCTTCCCCATTGTTTGCTTCATTCATCACCACATCAGCAGCTCTTACAGGTTGAGCACCCTCAACTTCAAACCTCATTCTGTAAAAATCATCTAGCACCCTTATGTCCATCCGAGCAGGGATGAGAGAAGGGTCAAGACAAATAATATACATA
>comp_16_45403_c0_seq1
GGTGGGTCGGGTTTTGGGGCGCCAGGTGGGAGCAGGGGCCGTGGGTCACAGGGAAAATTCGCCATAGCTTCAGGTGGATCTCTCGTCGGTTCAGGGTTGGGCGGGGTAGAAACAAGAGAATCCAGAGGGTTGTTACCGCTAGATATAGCCTTGGCCTGAGCCTCTTTGATACGGAAAGTTTGTTTAACTTTAGTTTTGGATAGACATTGCCTCGAGATATGACCATAATTATAGCAAATTCTGCAACGAATTTTGCTCGTGCAATTCTTGGAAAAGTGTCCAGGTGCAAGACATTTGTAACAACA
>comp_16_45784_c0_seq1
CGCCTCCCGCAACCCCAACGACCACGTCGGCATCTTCTACCGGCGCCTCGACGTCTTCGTCACGTACCGCGACGAGCCCGTCACGGTGCCGATCTCCCTGCCGCCCATGTACCAGGGACACCGGGACGTCACCATCTGGTCCCCCGTGTTGTCCGGGGAGTCCGTGCCCGTGGCCGCGTACGTCGCCGACGCCATGAAGCAGGACATCGCCGCCGGGTACGTCGCGCTGCAGGTCAAGGTCGACGGCCGCGTCAAATGGAAGGTCGGGAGCTGGGTGCCGGG
>comp_16_45789_c0_seq1
GGCCAAACGAACAATTTTATTTTCGGAGGTGCGCAAGCCTGCCTTGGATCACCAAAAGCGAAAACAACATCTATGAACTATGAAGGTTTCTTTTCTTCTGAACTGCACACTGTCAACAGTAACACAAGAGAAGCGGGAGGAAAAAACTCTATTATCAAGGTACTCGCAAAGCAGGATCATCATCAACGTTCGTCATGATCTCCTCTTCCAGCCGCCTGGCGACGCCACGGGCGAGCTTCTCCAGGAAACCCACGAAGCCTTCCAGCGTCCACCCCTTGACCGGATCGGCCTCGAACGACCACGCGACGGCGCACCCGGCCGGGTCGGCCTCGACGCCGATGGTCGCCCGGTACCGGCCGAACCCCTTGTTGGTCTCCACCACCTCGTAGCTGTATGACC…
>comp_16_45843_c0_seq1
CTAACAATATGCTGGTCATCGATGTGGTGAGCGAGGCATACCGCACATACCGTCTAATGCCGGACTATGATGACACTGATGCGGTGATGGACGTGTTCGAGCTGGGCGGGCAGCCGTGCGTTGCAGTGCACGTCCCCATCCCCGGCGATCGCAGCGAGCTCCATATCTGGGTCATGCCGACACCGCAGCTGGTGCAGGGAGG
>comp_16_45935_c0_seq1
TTTTTTCTTTTTTTTGCAGAGAATTTCAATTTTTTAAAAAAATTCAACCTACATTGCACAAATACACTTGGCAATTGAAAGAAAAGAGAATAACACAGGACATTATCAAGCTCAGCCGATCTAATCCACAACAGCTAAAGTACCAGGTTCTGAAGTAATATTACAATAAAAAGGTATGCATAAATGACTTATGGCAATTCAGGTTGATTCTAACGCTGATTCTCCCCCAATTTATGCAGGACATATCTTCTTGCATCATCATCTTCTTTCATAGTCAGGAATACGTGACGAATCTCAAGGGTCTGAACATTAGAGGGGTCCATGAACATATCAATAGCCTGCATAAGATCACTGCCTTTAAAACCAAGTTGCTGAAGTTTGTCAGTGACATCGCCCATA…
>comp_16_46358_c0_seq1
GCATGTCTCATTTAGTATGCCAGAAATAGAAAGGAAGTGAATATCTAGTATATTAATCTTGATTCCAGGCACTTGAGAGTTAGCCTCCTTCAAATCACCAACTTCTCTGAAAATGCACACTAAGTTTTTTATTGGAAAAAACTATCTACTTATGTTTCCTGGTTAACACGGCTGTTACATATTTAAGATAGCACAGTGCATCAAAATTATTTCATTATAGAGTCAAATACAATTCTCCAGGACCTGAAATAAGCATCTGAGCTGTGTTTGATTTATTTCTGCGGTACACCTTCGTCCTTGTTGCACACAATTCAAATGTTGATCACAATCCCTTACACTTACTCTTTGTGGTGCAATCCACATGTACTGCCAAATATTTATCATCTTAATATTACCCGC…
>comp_16_46421_c0_seq1
GCGAGAAGGACCCATCGTTCGCAAGAGGAAGGAACCTCATCACACATGCTGTAGACTTGATCGGTTCCAAGTCGCACGATGACTTCGTTTCCGGAGTAAAGATGTTGTACACAGCCATGTGCCTGGGGGAGAAGAAGCTGAAGAAGGCAAGAGTCGAGGGTACAAAGGATGAGATTCTTTCGCTATGGAATGAGATCATTGGGCAGAACATGATGATGAAAAGTGAGATCATATCTGCATCCTCTTCATCCGTACTACAGAGACTGTTGCAGACGTTGGATCCCCGGGGCTCATTTGACAGAGAGATGAGGAACCAGGGAGCGACAATAGTAGCCCACCTTGCTCTGGTCATCCATTTGGAGCAATTCCCCGGGGCGATTCAGTACATATGTAATCTGA…
>comp_16_46514_c0_seq1
GGCATTGAAGTCTGTAGCATTTGTCATCCACTCTAATATCCATTGCCTTGTGTGTAAAGACCGGACACGGAATTGATAGCCTGTAGGGAGACAGTCGTGGGCCATTCTCCATAATATTACCTTCATTTTATTTGGACAATCAATTGCCCACATCTTCTTCCAAGCTTTCTCCATGTATTTTGTTCTGACATAGCCCCTTTGCCATCTGCACTTTGGTCTCTCCAGAAGTTATG
>comp_16_46561_c0_seq1
GTGGGAGTCCTCTGGTCGCAGCGTGTGGCGGAGCTCGGAAGCCGGGGCGGCGGCCCCGGGTTGATGTGCTGTGGGGTGTGGAGATTGGTTGGTCTCCCAGGGAGGTCGTGATGCAACAGTTGTGGATTGAGGTGCCAAGCGTCTGCTTGGAGAGGTGGTTTGGTGGACGGCGACATGGAGGCTGTGTGCGGCGTGCGATGCTCCGGCGAGCTAGGAACTTCGGTGTCCCGGTTAGCTGGGTTTTGCCCCTTGCTTGGTGGGAGGAGTTACGGGCGAAAGCCTTGCATTGAACTTGTCGGTGCCAGCGGCGGCACACCGGTGTCGCTTCCTCCTTGAGGGCGCTTGTTGTGGAGCTCCGCCTGCACCCGCGAGGGGCTTTGGCTCTCTGGGAGAAATCCC…
>comp_16_46620_c0_seq1
GGGACATGAACAGGAGACCTCGTGCATGGTGATGAGAGTGAACTTTGTGGATGTTGCTGCTACAAAACCTCGATGAGAGGGAGAACAACATGGTGATGTTCAGCCCTCGGTAGGAACTGTACACCGCTGAACTAAAGGTGGATGATGACGGGAAGATGTACCTAGTCATGAGCTACTGCTTTGAGATTAGCAATGACTGGGCCTATCAAGCGTCGGTACTAGCGCTTGCTTGAGGCCGTTATTTTGAAGGTGTTAAGGCGTCA
>comp_16_46644_c0_seq1
GCTCAGTTCGGTAGAGCGACTCGTTTACACGTGCGCCAATGCTTTTTCAAAGGAGCTTATTATGCAATGAACATAATTGATCTTATTGCAAAATCAATGTCTTACTTCATAGATTCGAGAGAATAGGAGAACAGTAGCCTGACAAACAGTCGGTTCAGTCCGATTCAGGTGCCAATTCAGGTGCCTAATCAAATAGAACCCTTATGGATTTGCTAGTTGATAAGGTAAATATCCAACCCACTAAATGCTAGGCGTAATGAGGATAAGGGCCTCCAAAAAATTTCTTTTCGTTCTATGAACTTTAAGGTGTATGAAGTCTCATAGTTAACTCTTGCAGTGGAACGATAGAGACTCCATTTCACTTAGGTTGATTTAATTTAGGCCGGAGGCAGACCTAAG…
>comp_16_46727_c0_seq1
GCCGGAACGCCAGCGCCGATGCCTGCAGCGTGAGCAGCAATGCCGGGCCGAGCCGCGCGAGGGGGAAGACGGCGTTGATCCGCTGCCCCTTGGCGAGGACCAGCAACACCAGCGGCAGCAAGAATGGCCCCGATGGCACCAAGTACTTCCTCTTGATCCTCCCGACGCCACCGGCCGCCGTGGCGCCGCTACCGATCTCTACCACGGCGAAGGCCGCGGCCGAGAGAAGGCAGTAGGCGGCGAA
>comp_16_46746_c0_seq1
GGTTGGGTTAACTGATCAAACGGGGCAAAGGTGATGTCGACGAAGTCACCAGCCCAATGAAGCGGGGGACCATTTGCTCTGATCTTAAGGAAAAGGCCTTAGAGAAGGATGACGCCCTTGTCATGCAAGTACTGAAGGAAAAAGTGGGGGTAGAGGAGATGGAAATGGAGGCAACGACTGAAATCCTAACTGGCAAGGGGGTACTGGTGGTTACTGAGGCAGGAACCATGGTGGGTGCACATGCTGCTAGGAAGGAAGAGGAAAACTACCAAATACAGGCAAAGAAGAATGGTACTTTCAAGCGTATAAAAAGAGCCAATACTTCAAAACCTGAGGAAACAAAAGGGAAGGCAGGAGTGAAAAGGGCCCTGGTCGTCGAAGAGACTGAGGAGGAAGAAG…
>comp_16_46857_c0_seq1
GGTTGTTCTATATGCACTGAATTGAGCTGAGTTTGAAGAGACATCGTTGAGACTGCTGTTGGTTGGCTGTTCTATATGCACTGAATTGATCTAAGTTTGAAGAGAAAATAATGACATCTTTATTTTGTATTTACCAAAGAAAGCATAATATGTAGTCACTTTGTTTTGTGGTGTTGGTGTGGCCACTGTCTGATCTATCTATACCTTCTGTGCTTCTCTGCAGGAACTGAATCAGGCGAAAGATCGAGTAAGCTGCTTTTCCTTATCTGATTTTCAATTGTATATACTCAGCGTGTAGGTTACCGATTTGGGGAGCTATTTGTGGATGCGCATTGCAGCTAAAGGTGCTGCAGCATGAGCTTGCATGTGCAACAATAGTGCGTAAATTAAAGGGTTCAG…
>comp_16_46866_c0_seq1
TGAGGAGCAGCGGCATTGGTGGAGATTAGCCGCTTGCCCGCGAACTCGTTGGAGTGTGTTGGCTTCGCTCTGGGTTGTGCGGATGTTATGGGAGCGCGAACCGCGAAGTGGCGATGGGCAGCGGCCGCGTGGCCCCTATGGCAGCCCCTACGAAGCTACCGTGGCACGGAGACGAGGGGTCGGTCTCTCTTTATCTTGGAAAAAAGTTCAAAACAAGAGGGAAAAACTAAATTGAACGCCCAAATCAATCCTGGAAATTACTACTCGGTCACATAACCTCGTCAAATTTCAATTGCAACCTGAATTACGAGCAAATTTAACGTTTCACAGCATTTTTCTTAGTTGTATCCTCACTTACAACTTCAAAAACTCAGTTGCAACCCTATTCGAAGTGAAAAA…
>comp_16_46943_c0_seq1
CATGTGTGCAACCTCCCAGAGATCCAACTGGAGAAAGACTCGCCATTGGAGCTTCTGTCGGTGTTTTGGTTTGCCTCGTTGGTTTCCTTGGAATAGAAGTGATCCGCCACAAACGAAGTATCAAAAGACAAGCTCTGGATAGACAGAGCGATGAATATTTTAGAAAGCACGGGGGCGAGATACTATCGGAAATGACGAGAGACGGG
>comp_16_47003_c0_seq1
TTAGCTATAGTTGGTGCCTTTCTTCGAATAAGCAAATTATCTGAATCTTCTGTGCATCATTTCAATGGCTGCTCCTTCTTGCATGCATGGACAAATGCGATGTTGTTTGCTGAGAATTACTTCAAATTGGTGTTGAGCTAGACAAGGCGAGATCTAACCAAGTTAGCCATAGTTGGTGCTTCCTTTGAATAACCAAATTATCTGAATCTGGCTATCATTATCAATGTTCTTGTTAATGGATTTGCCTGTAAAGACCCAAAGGGCGTGAAAGCTGAAGACTTCTTCTTGGCGGCCAAGCTCGACATGCCAAGAGACA
>comp_16_47038_c0_seq1
GGGACACGTCCGGCGGTGGCGCCAACTTGCCGATGACCTGAAGTACATCCGTCATGCTTGGGCGACTTGACGGGTTGAGGCTGGTGCAAGCCATGCCGAGCAGCAGTAAACGTTTGGCCTCCTCCACAACATGAGGTTGATCCTTCCCTGAGACAAACATACCATCTAAGGCCTCCAGTAGCGTACCCTCCCGGTGAAGGCGCCGCGCCCAGAGACTGATGTGGCCATCCTCCGCTGGGACGTCTGAACTCTTCTTGCCAGAAACCACCTCAAGGATAAGCACCCCAAATGCATATATGTCAGTCTGTCGTGCGGCCTTGAAGTTATAGAAGCTCTCTGGAGCTATGTAGCCAATGGTTCCGGCGATGCCGGTGATGGAGCTCCTGTCTGCAGCGACTG…
>comp_16_47149_c0_seq1
GGGTCTCGGTCAGGCCTGTCATCGTCATCATCATCATCAGAAGAAAGGTCTAGGAAAAAAAAGAAAAAAAAGTCGGCAGAGAAGTATTTTCATTTCATCCTTCAGAAAGGTGAAAAAAGTGAAGCCCAGCCACTTTCAAAGATGCGCAGATCAGATCTCATGTCCTATCAGGATGTTCCTGGCCAGGAGCGAGTGCCTGGTCAACCAAGACCCAAACATCCAGAAATGACTAAAAAGGGTGTTCAGATCCTGAATGGTTTGAAAGATTTCGTGTTTGAACTGAAAAGCCAGAAGCTTTCACTTGATGGGGATATTTCTTTAAAGAACCTTGTCTGGATACCAAGAAGTAGAAGGATTAAGCTGAGGAAATTGGCAGATGAAGATGTGTTCAAGTTCAGG…
>comp_16_47167_c0_seq1
GTCATCTCAATTCTTTCCCGTGGATCATACATTGACTCATCTCGTATCGCCTGGAGAATTGAATTGGTACCAAGCTCCCTCTTGATTAATATTTTGTAAAGTGTTTTGAGTATTGGGCACAACTCGACAGGAGCAACATGCTTCTTGGTTTCTGGATGCGTCACACTTAAGCTTCCTTGACTCAAGAGTTCATAGAATGCATTGACTGCAGAGACACCCTGTATAGTCCCTTTGCCTTTGATGCTGTCCCCCATTTCCAGAGTTAGTTCTCCCTTAGCCAATTTATGCCCATACCACGCATTACGACCTTTCAGCAGTGTGACGTAAGTATCCGCTAATAATGGTCCAGAAAGTTTCT
>comp_16_47171_c0_seq1
GGCCCTCGCCCTCCCGCTCCCCGCTGCCGTCATCCCCGACGTCCACAACCTCTACAGCCTCGACCCCTGGGACATACCCGGCGCCACCGAGGGGGAGAAGTACTTCTTTGCGGTTCGTCCGGCCACCGATGCTGGCGGTAAGAGCGTCGGCAAGATGACGACGGCGAACGGGTGCTGGAAGCCAGCAGCGAGCGGGAGGCAGAGACCGGTCGTCGTGTCCAGGTGCGGCCGGAATCACCTCGTCGGTGTCAAGAAGTCCATGGCTTTTGTC
>comp_16_47219_c0_seq1
CTCGGATCGTTCAACGATAGCTTTCCTCTTCTTTGATGATACTGAATGAGCGATTTCACCACAGAATTTGCGATTAACCATCATCAACATTTCAAGTTCCTTAACATTGTGAACTAAGACTTTACGGAATCCATTAGGAAGCATGTGTCTGGTTGCTTTGGCTGATCCATAACCAATTTTGGGCATACGCATCTGACCCTTGAACTTCCTTCGAACTCGATTGTCAATACCTTTAGGTTTTCGCCAGTTCCTCTTTATTTTAACATATCGATCACTCTGATGCCGCTTGAAGCGACTTGTCCTTTTTTTGACAATGGTTCCTCTAAATAGAGATGTAACACCCATGGTTAATTAATTAAATTACAATTATAAAAACTAACCAAATTATAAAGTATTAAA…
>comp_16_47348_c0_seq1
TAGGGTTGGTGTGGGCATCATCCAAATGCACCCTATCGCCTGGTTGAAAACAACTCAACCACACGCAGCGCTAGCAATAGTGAAGCTATGTCCACTGAAACTTGAATACGGAGGTAAGTAATAGACCCACTGCCCTGATTATTCATCTCAAATTGCACATATGATCCAATCTTATCCCCCAACACTCTGGCCAAAGTGTCGGTATGATAAGCATAATAATACAAATCTATTGCTCGTGCCCACAGCAGCATTCCATCGAACACCATGTCAGAAGGTTTCAAACTAGCATAGTATTTTTAAACTAGCATACTCCCTCGTATTGACAAGTGCAGTGAATGCAATTTGATACTCCCTCGTAAAGGAGTATACAAGTTGGAAGTTGTGTAAATTACACCTAGC…
>comp_16_47426_c0_seq1
AGCAGATCTAGATCTTGATCTCATCTCATCTTCCCTCATCTCATCCGCGTTGCGTTGCTTGCTTCACAGCCACTCTAATCCCATCCAAACCAAACAAGAGAGAGATCAAGATCTAGATCTGCTGCTGCTGCTGCTTGGGGAATCAGACTCGATGGTGCGTCGCCGGAGCAGAGATCCGTCGCTGAGCCTGGGCTGGCCCGCGTGCTGCCTCGGCTTCCTCCAGGCCTTCGCCGCCGT
>comp_16_47448_c0_seq1
GCTGCATATTGGTGACAGCATGAGAAAGGACTACGCGCCGGCGCGGGCCGTCGGGATGCACGCGCTGCTGCTCGACAGGTTCAGGACCGCCGATGCCGAGAGGTGGCGGCGGTCCGGCGCGCCGGTGCTACCCGACCTCGTCTCTGCCCAGCATTGGCTCACCGCCAGGGATCCTCCGACGACGACAGTGGAGGAACAAAGAACAGCTGAGCGGGATTAATGGCTGAGATTAGGGGACACTTGGAGAGTTGGAGTGGATGTTCCTTCCGCGGAGGAACAGAGAGGAGCTGGGCGGGACTAATGTCTGAAAATCAGGAAGAAGGTGCCATGGCGATCGCTGCAAGCCTGCAAGCTGCAGCTATATGAAATCCGGGAACAAGAGAAATGGTTCTTGGCTGG…
>comp_16_47600_c0_seq1
GTTGGACTAGATTGATCTTTATTTCAAGTGTCAGTGAACTCATCTCTTACAGCACAGCCTAGAAATCATAGTTTCCAATCAGAACAATGCAATATAGACTATAAAATGAGAGAATTACACTGTATCCAGCCCTACTTCTCCCCTGCAATCTTAAACTCAGGCCTCAAATCTGATCTCCATCTCATGCTTGTCAACCATGAGGAAATGAGACCCTCTGTCTATCACCTTGTTGCCATCCTCCCTTACTCTGCTCAGATGCTCACAGGGGCTGATGTCAAACTTGAGGCTGGC
>comp_16_47679_c0_seq1
GGCAGGAGGAGCCTCCCCGGCCTTCCGCCTCCCACTTGTCTTGGCAACAGCAGGCGAACTCGTCACCTGGGACCTCCGGCTTCCTCTCCCGCTGATACCCACCTCCGCCTCCTCGTCTTCCTCGACCTCGAAGGAAACTTTCTTGGCCGCATCGGAATCGCCGCCTGCCGACCGCTTCAAACATCCTTTCCCCACCACCTCCCCGACCGCCTCCTCCGCCGCGCCCAGAAGCCCCA
>comp_16_47750_c0_seq1
CGACGAAGTAGTAGAAGAGCTCCGCCCCAGTCTCCTCCTCCACGCCCACGTACCCTGTTTCGAGGTTGAAGGGCAGAGGCCCATCGTATCCTGGCAGGTGCGTGACCACCGTCGGCGCAGACGCCGAGGCCGGGCGCAAGAACAGCAGAAGCAGGAAGCCGGGGACGAGATGCAGCAGGAGCAGCGGCAACAAGTGGCATTGCCCGGCGGTACGCGCAGAT
>comp_16_47923_c0_seq1
GGAGCTCTTCTTCGCGATGTGGTTCGTGATGGGCAACGTGTGGGTGTTCGACGCGCGGCTTGGGTCGTTCCACCGCGCGCCGAGGCTGTATGCGCTCTGCATCGGCCTGCTAGCGTGGAACGCCGTCGTCTACTCGCTCCCCTTCCTCCTCTTCCTCCTACTCTGCTGCTTCGTCCCGGTCGTCGGGTACGCGCTCGGGTACAACATGAAC
>comp_16_47957_c0_seq1
GGTTCATCGCTTAGCCTGAATTGGTGTAACTTGCTGATCATGGTTGAAACTGATTGTCTTGAGATCGTGAAGATGTTGAGGTCTGAAGGTGTGAATCGGTCCGTTCATGCACCAATGGTAGAGGAGATCAAGTCTCTGCTGAAAGCCCATCAAACTTATATTACTCATGTTAATCTTAGTCAGAATAGTTGTAGTCACTTTTTGGCCAATCACGCTAGAACTTCTTCTCATACGGCC
>comp_16_48081_c0_seq1
GTCTGCTATACCTGGGTCCACGAGGTGATTGAGGTGATCAACGTCAATCTTTGGTTTGTGTAAATTAAGCCTAACCCAACTGCTCTTATTTTGGCTGAATTCGTCCGCCTATGGACCCAGCTATAGCAGACCACACACTGTCTCTCTTTGAAAATGACTTCACCGAATGGAAATTCACTTTGTCTGGCAATTACTCGGCAGTGGTGCAGCTCAGCTACTCTAACCAACTCTGTGAGCAAGGATTGGCGATCCATTCAAATCCTGGCACCCCGGATGATCTGGAAGGTAACAAATGCTCAAATCTTCGATAAAAAAAGGTTGCCTCTGTTGATGACTGCGATAGAATCGTTTAATGTCACTCGCTCTTTCCGGGGTGATTTTTGCAAAGCCTCTCATCAG…
>comp_16_48632_c1_seq1
CGTGGCTGAGCATGAGCTATAGGGCCACCTTTCGTTTCTCTAATATGGCCGAAGCAGCACTAGCAGTGCTCGTCTTCTCCCTGTTGACGATGTGCACCCCTTCCACCTATGCACTACCGCCCGCCTCCCTGAACGGGATGATCAGCCACAACGTGACCAGGGCTGACGAGCATACGCTCCTCTCAGTCAAGTCCATGCTATCTGGAGGCTTGCTGGCCTCGTGGAACGCGTCCAGCAGATACTGTAGCTGGCCGGGGGTCATCTGCGGCGGCCGACGGCATCCTGAGAGGGTCGTTGCGCTGCACCTGGGCTCCCAAAACCTGTCGGGGCGACTCTCGCCATTTTTGGGCAACCTGTCTTTTCTCCGAGAGCTGGATCTTGGCGACAACCATCTCGCTG…
>comp_16_48664_c0_seq1
CTGCTATCAGGCCTGCAAATGCTCAAAAATGTGCTGTAACAGACCATTTCGCAGAGAGAAACGGGTAGAGATTGTTAAGACTCAGCTTTGTGGATGGGGTGCTGTAGCATTGGAAGCAATTGAGAAAGGTGATTTTGTGAAAGAATTTGTTGGAGAAGTTGTAGATGGTGTGACATGTCAAGAAAGGCTCGAGGACATGAAACAGCGAGGAGATGAAAATTTCTACATGTGTAAAGTCAGCAAAAACTTTGTAATAGATGCAACATTCAGAGGAAATGATTGTCGCTTTTTTAACCACAGAG
>comp_16_48805_c0_seq1
GGAAGAGAAAGCAAGATGAAAAGATTAGGGAATCGCAAAGAGGCGATTTGAATAAGTATTTTCCAGTTAAAAGTAATGTTGATGTCAACAACAATAATCAGAGGCCAATATCTGATCCGGGACAAGCTGATGAGGATAATACAGATGGAGATATTGAGGTCCATGAACAGTCCTCAAATAATAATGATGATGATAATGTTAATGAG
>comp_16_48905_c0_seq1
GTCCCTCTCACCTTCCTTCCCCAACTCCAAGCATCCAGTCTTAAGCCAAGCACAACCTCATCCCCAATGGAGCTCCACTTCCAGGTGCAGCCCCCGGTGCTCCAGGTGCAGGACTACTGCTACTACTACTACCAGCACCACCAGGAGCAAGCAGCGGCGGCGCAGGTAGCCCACCCCACCAAGCCGAGGGGCAGGAAGAAGGGCGGCAGCAGCCACAGCAAGTT
>comp_16_49055_c0_seq1
AGAAGAGGAACAGGCCAGAGAGAAGGAGAGACTGGCTAAGGAAAAGGAGGACAGGTCGGCTGAGGCCAGGGAGGCTGAAACGACCGAAGTCCTAGAGGCGCCAGAAGGGTCTGGCGCGAAGAAGGTTCCGTCCAAAACCCAGACCAAGCGTAAAAGAGGCGTCAAGACGCAGGTACCGGTGGGACACCGGCCAGTAACCCGCCAAGCACGGGCCAAAGGCATGGGTTCTTAATGCGTTGTCTCTTTTGGAACATCAGGGGTTTCGGCCGTCGGGGGCGCCGAACTCTCCTCAAAGAATACCTCCGCACTCACCACATCGGTGTGGTGTGCCTACAAGAAACGGTTAAACAAAACTTTACTGATCAGGAACTCCGTAGCTTAGAAATAGGGGAGAATTTC…
>comp_16_49111_c0_seq1
GAAAATGAATCATGCCCTCACCTGTTGGTTTTTTCCATGGATACCATCCCACCGATGAGGGAGCTGAGCATCGATTACGGCATTGATCAGCAAGTAGGTCCGTGAGAGGGTTCAGTGAGAAGTGTGGCTGGATGTGCTGAAGGTACATTGTGAAACTTGTGGCGGCTTCAGACTTTTTTGGTAGTGTTGGTGGTAGTGTTGGTGATGAACTATACTGCTTTTCATTTTGCTGAAGGTTGGAACCCTGAATTCTGAAACAGAGGGGAGCCCCTAGCTTTCCTGTAGACTTTCAGTTGCTAGTTATCCTTCTATTAGTTGTTGTTTGTGCTTGTGGCCTGGCTTACTTGCAGAAAGTATGCTAGATCTTGAACTTATGTTGTACTGGTTATGGTTGGTACA…
>comp_16_49227_c1_seq1
GCGCCCTTGGATTTGGGTCCTTGGCGGGCTAGCATTACCCCATCTTCCCCTTCCCCTCCTCCTCGCCGCCGACGCATCCGCATCCGCCGATCTGAGGCAAGCATGGCCGGCAGCCGACCAGGTGAAAGGAACGGCCGAGCCACCGGCTGCACCCTTATCAACATGTTCAAGCCGTTGCCTAGGAGTTGTATTCGCTTGGCCATGGACTACGACTTCAACGCCATGGGCACCGAGTTGGCTAAAATTTCTTCCCATCTCTCGTATGAGGAGAAGTTGGACTTCGTGAGAGAGAATATGGAACGATTCAAGAAGCCTAATGCCTTTGGAAGATTCCCCAACAAAGGCAAGGTTAAGGCCAAGGAAGAGGAAGAGGAGAGCGATGCCCATGATGAGGATGAA…
>comp_16_49361_c0_seq1
GTCTCAAGTTTCCTGAAGATGAATTGGCAATATTTTGTGCCAATTGCTTCATTCTTGGAATGGAGGGCTGGTGATTCCCAACTTCAAGAATAATGGAGGTCCGAACAATTGTTGGAGGAGCAACTGTAGAACCTTGTAAGTTTGTCAATTTGACATAGAGGTTCTGCAAAGCACGGGAACAAAAATCAACTGAAAAACAAAAAACAAGATATAACAATTCACTTCACATATGATGGCCCTGGC
>comp_16_49520_c0_seq1
GTGGGGTTATGTTATTGTCACCTCCAGTGCATGGGCAGACTGATGCTAATTTGTAATAAATCCTTTTCTCCAGTGTCATGTCTGGTTTGTTATCTCTATGCTGATTGTAGAGCCGTTGTTTGAAGCTGACACATCTGGCCATTCCAATGGTGTGACTACCTGTTGGAATGTAAGATAAAAAAAGTATCCTTGAGCAGGAGAATATGCTAACCCAATAGTAACAACTATATATGTGGAATTACATTTGATATTAAGCTGCCAGTTTCAAATGGTACATTGACAATCTAACTGAAACATCTAATTTGATTGTGATTGTAAGTTTCTATTACCTGTATGTTGCTCAAATAATCCTTTCAATCTATTATTAC
>comp_16_49589_c0_seq1
GGTCTGGTATGGGGGCGGGCTAGCAAAGCGCAAGGCAGGACAGGAAGAGGCTTTCGATCCATCTCTCGTGATCTTCTCTCATCATCACGTACGTGGTTGTGGTGGTGGTGGTGGGGCACGAGAGATCGGGCCGGCCATGACATGGTGCAACAGCTTCAACGACGTGCGCGCCGTGGAGCACAACCTGGCCACGGCGGCGGCCGTCGCGGCGGCCAAGAAGCAGCT
>comp_16_49640_c0_seq1
AGAGGGAGAGGGAGAGGGAGAGCCATGGCGACGTACCGGCCGGATAGCAACACTCTCCTCGCCGACGACTCGGTCCTGGAGTACGTGCTGGACACGACGGTGTACCCGCGGGAGCACGAGCGCGTGCGCGAGCTCCGCCTCATCACACAACAGCATCCCAAATGCAGTTCTTCTCCGTCCTGCTCAAGATGATCGACGCCAGCTGGAACACCATCGAGGT
>comp_16_49715_c0_seq1
TCGTCCGCCAGCTCAACACCTATGTCAGTCACTTGATTACTTCTCTGCTGTGTTATCGGTTGCGATCTTAACAGCCGCCGGCGCTCTGCTGCTGCTCTGGGCTTTCCTCAGGGGGCGAGGATCTGTGTGTGTGAGCCTGTGAGGTGAGATTTGTGGGGCAGTACTTTGTTTTTCTGTGATTCGCTTTTGCTTGTTGTCGGTGGACTGAGAAATTTGGGGAAGTACAAGTACTGTGTATACTTCAGTTACTGTACCTGATGCAGAGTGTTCCAGGAGTTCAGTGCTACGAGCGTAGAACGTGTAGTGGCGAGTTGTGTGCAGATTTGATTCTGGCCGAGTGCCTAGAGCTCGCCTGCACTAGTTTCTCCTCCGCTGACCAAATTATTTCAACTCAATTAA…
>comp_16_49724_c0_seq1
GCTTGCTTGGCCGTTCGCCCAGCGGTGCCCCGATATCCCTTCTTCCCTATCCCAATCCCCATCATCATCCCCATTGCCAATCCCCTCCGCCTCCGACACGGTCCGCCGCCATCCATCCAACCAGGCACTCGTTCCTACCAGATCCAGTCCGGCCCCAGCTTTGAACCTCTCCTCTGACCAGATCGAGGTCCGGCGGTGGCCGGTGCAGGGAAGCGTCCTTCCTTTCCAACTCCTTTTGACCTGATTCGTGATTAATCGGTGCCGGAGGCGGATCCTAAGGCCGGGCGGCTGTCATGTCTTGTTAGATTTTGTCCCGCTAGCAGCGTTAGAAAACATAGATAATGATTGGATCTGTGGTGGAGGAGAATTCCTGATGGTATCTCAATGGAGGTCGGAGCG…
>comp_16_49751_c0_seq1
GGCAATACTTTCTCATCTAATAAACAGTTAGACATACGAAAAAAAACAGATTCATTTCTCAAGCACGTACCAGATCTCCAGATTTAACAAGGGAAATACATGTACCAATCAGCAGCCATGCACAGACAACTAGTAAAATCAGACTGGATTTATCATATCTCAAGTAGGTTACATCTCCAATTGTCACATATACCAAAGACACCACAACAACATCTCTTCTTCCAGCCTGCCCCTTCAGCTAGCTAACCCAGCTGCTACACTAAGAAGCTACTACTATTTGCACAGAATGTAGCTACTTCATGAGTGGAAGGGCCCGAAACCACAAGAAAAACTTGCTTCACCTTGCTGCTGCTGCTGCCAGGGGGCTGCCATCTCCGAGGCTGTTTCAAGAACAACCGG…
>comp_16_49853_c0_seq1
CCCAATAATCAGTGCTATATGCTTCAATATTTGCAATGTCGTCTGTGATGAACCATACTGCTTTATCATCGTTATCGACAAGTGTGGTACTATCATCTTCCTTGAACCGTGTATGGCATATTTTAAGTTGGAATGTTCGTGGCATTAACAGATCAGATAAATGGCCCTCATATTCGTAACAAGCTTGAAGAGAGCAACGCATCTATTGTGTGTTTACAGGAGACAAAACGAG
>comp_16_49979_c0_seq1
GGTGGAAATTCTCTTGGAGGATGATGAGAAGCTCTGCAAGTTAAAAGAAGAGCATGGTGAAGAAATCTATGGCTTGGTAAAAAAAGCTGCTTGAAATCCTGGAGTACGACCCCCATAACCGAGCTGCTGGAAAAGAGCTATGGAACAACAAGGACGGACGGAGAGCAACACTAGAAGAAGCTATCAAGTTCATCGTGAATGAGGG
>comp_16_49980_c0_seq1
GCCCCGTCCGATCAAACGGCGGCGATCCGTTCACGTCTCCCCGAGGCCACCCGCACCAACCAGAACTCGACAGCGAAACCACCCCGGTTTCGCCACACGCTCCATCGCCCGCATCTAAGCATTCCCTCCTCCCCCTCTTCCTCCTCCGACGAGCTCCACACCACACCATATCCCTTCCTCTCCCTCACGTCGCCACCGTAGCAGCTAGCTAGCTAGTGCCTTCGCCGCCGAGTAAGGGACCCGGAAGGAGGCGGAGATGGGGCGCGGGCCGGTGCAGCTGCGGCGGATCGAGAACAAGATAAACCGGCAGGTGACCTTCTCCAAGCG
>comp_16_50143_c0_seq1
AGGGGCTCCTCCCCCTGTTGGTCTAAAAAAAAAACATTGTTCTCGCCAATGTTGGTGTTGATATTTTCTTCTTGCTGACCAAATTCAAAATTTTCATTAGCTTGTTGCTCTTCCTCCACGGCAACTATTGCCAACTCATTATTTGGATTTACCAAAACACCAATATTAGCCCTGAAAAATTTGTGAATGTCTCGTATCAAGGGATCCACTTCTTTTGCTCTCTTCCTTTTAGCATGACCAGATGGACCCTTTCTCAACGAAGACGACATGGTAGCACACAATGCGCTTTCTCACGATCGGGCCCTGGAAATTGAAATCGACGAGGC
>comp_16_50321_c0_seq1
GCCGATCCTGACCCCTCCTCATTATATAACGCAGCTAGGGGGAGGCGCATGACAAATACTCGTACCTAGCAGTAGTTATATAAGCAACCAAGTGGAGAGCTCCAATCCACCAGCACGTCGTACTGTTCCCTCACTCCGACGCACAATCTTCAGCTCGATCAAGTCCAAGCGAGAGGGGGCGACGGCGGTGATCGTCGAGGATGAGCAGGAACGGCGGCAAGGTGTCGAAGCTGGAGAGCCTGAGGCTGAGCCTGTCGCGGGCGCGGGGCGGCGGTGGCGGACAGTCGTCGTCGACTACCACGGCGCGGCCGGGAGGCGGCAGCGGCGCCAACGTTTCGCCGCGACGGCTGTCCTCCTCGTCGTCGTCCACGGCGTCATCGCCGAGCTCGTGCGTGTCGT…
>comp_16_50561_c0_seq1
GCCGGCCTCCACGTTCAGGCTCAGAGCCCATGCACTAGAACCCAAGAAGCCTATGAGGCTGCAGCCACCGCAGCATGGCACCCCAACCCTGAGGCACATGCAGCATTTCTCTCTTCATGCAAGGCAATGCTGCCGGTATCTGCTGCCCTCCTGCTGCAGAGTGGAGACCGGCTCACCTCAGTACAAGTCCACTACATTACCAGCTTATTTTCTCCCAAGCAGCCAACACCTGAGCCAATAAAAATGAAGAACCCTTGCCCCGTGAGGGTAGGAAAGACG
>comp_16_50573_c0_seq1
CGTGCGGTCAGTGGGAGAGCCGCGAGTTCACGCCACGGCACAATGGCTCGGGACATCTCTATACCACGCGCTAAGGTTGAGAAGACGTGGTGGTCGGCTGAGTACTGGCACGGGTCGCTCTACGTGCACTGCCACAGTGGCGTCCTCATGATCTTGCGTTGCTCGGAGAGGACGTACGACATGATTCAGCTCCCACGGCAACCTTCCGAACGCGAGACTGTGTATCAATTGCAACTGCCGACGAGCTACTTGGCAAGCTACGAGAGAGGGATTCGCTATGTGATGATCAACGATTTGCAGCTTGAAGTATGGGAGCTCACGGAATTGTCCGGTGACCGGTTAGAATGGACACTAGCGCACGAGGCCAACTTAAAAGAGCGTGATCACAAGATGAATTAT…
>comp_16_50748_c0_seq1
GCGCACAAGAATAATTCGTAAATGAGCATGTACAAAGTGAGCACAAATGAAATGTGAACTACATCACCATGAACTCAATAAGTTTAGACATCATATATTATAAAAAGGTGCATTGTGCCAATGGAAATTACTTCCAAATAAGTTTCAACGGACTTGTACTAAGCACTGAATACGAACAATCACAACTCCAGCAACAACATACATTAGTCACAGCAGAGTACAAAGAATCAACAAAGGATAAAGATGGTGCCAACACCTTCATCTTGGCTTAGTGATAAAGATCCTCATCCTCCCAATAACCATCATCTTCCTCCAGGTCATCCTCCACAGTATAATTGCACTGCTTGAATAACTTCCAGTGTCCATACAGCATTCCAGTCATTGCAGATTGCTTGAGAA…
>comp_16_50818_c0_seq1
TTCCACTGCCAAAAAAAAGAGCCAACAATATTTTGTACAATTCTGGGATCCAACACATTATGCACTTAGGACACGATGAAAGCTTATACAATTCCAAAACAAATAAAACAAGTAACTTGTCCCTGTAAACTTCTAGATGAGTTGTAGAATGGTAACTTCCATTTCAGAATCCAAAACTAGCTAGATAAATGGTAGCCTACAAGTAGAATCCTTCCTAGTGTGCCGCAACTTTAGTGGGAAGTTCCCCTTTGCAAGCAGCCGTGTACACATCATCAAGGCCTAGAAGAGCATGCCTATGAGCATATATATACCTGTTCTGAAAACACTTGTCAGTAGGCGTGACCATCGTGTAGAAGCTCAGTGTTTTTTGATCAATTCTTTCTCCTGGAGCACCTTCAT…
>comp_16_50893_c0_seq1
GTGCTCCTCCGCCCCAGCATCGAGCAGTCTGGCCTGGAGGTCCGCCTCTTGGAGTTCCCGCTGGAGTATGTATCGGACGGGGCGGACAACATGGACAACATCTCGGCGGAGCGCGTGGTGGGATACTTCCAGGCGGTGGCGCTGCTCCGAGCACCCATCGAGGAGTACCTCCGCACGCACGCGCCGCGCGTGACCTGCATCGTGTCCGACTTCTGCCACCCGTGGACGAGCGCGCTCGCGGCAAGCCTCGGGGTTCCGCGTCTCAGCTT
>comp_16_50907_c1_seq1
CTGCTAAATTGCATAAGTTTGCCAGATAGTCCTCGACTGGAAGGCACATTGTACACTTGGCTGTTCTGGTCCAAGGGGGACACCAAAACCATGAGTCCTATCTGGTGCCCTCATGTCTTCTAGTCATCTGCTGAACTTTTGAGAACAGCTCACTTTCCATATTCAGCAATTTTCGTCTTAATGTACTGCACCATCCCTCCGGCTTGCATAAGTACTTCAATGTCCGCCTTCCCTCTTTCCTTCATCAGTAACAGGTTGCTCCTCAGGCCCATGGCTCCCTCATGCGGAATGTATTTCTTCTTCAGAATCTTGTCAACTTGTTCGAGTTCTGGCTCACTTAATACTGTGAGATACTTTTGCTCTACATTACCCACGTGCAAACCGATAAAATTAATATCA…
>comp_16_51024_c0_seq1
TTCAGCATGGTGTTCCAGAATGCAAGGTTCAATGGGTCCACACTTGAAGTGATGGGGACTTTTTATGACGACGTGGATGGCCAGATGGCAATTGTGGGTGGTACAGGAGAATTTATTTCGGCACATGGCGTCATCAAGTACAGAAATGTTCAGTTCATTCCCAGTGTGGAGAGCTACAGAGAGTTCAATATCAGTGCATTCTATGCCCCAACAAGTGGATATATATGTGGCACTGACATCCTATGAATCGCTCAATTTGTGTGACTCTAGCAAACCCATTATGTGTTTGGATGAAGTTAATTGGTTGTGGAATTGAATTGGAG
>comp_16_51231_c0_seq1
GGTTGGAGCTCGACTGCCCATTCTGCGACGTGGCCGGTGACATTAGGGTTGCGCAGAACTTCCTCCAGGGGGTAGGAGGTGACCACCGTTATGGGGTGGCCCTGGAAGTAATGGCGCAGCTTCCTTGAGGCGATGAGGAGCGTGTAGAGGAGCTTCTGTTGCATGGTGTAGCGCTCGCGAACGTCACGCAGCACCATGCTGACAAAGTAGATGGGGTGCTACACGAGGGCTGGTTCCCCGGGAGGGGATTCCTCCGGAGGCCTTGGCTGTCCGTCGACATTTCCTTTTTCGGTGAGGT
>comp_16_51420_c0_seq1
AATCTGTGTCTTCAAGAATCTATGTTTTTAGCTTTTGAAAATTCCTAATAGATTTTTGTAGTCCTTCACATCGGTCAAAGTTCAAAACTTGAGGTTGAATAACTCCCCAAGTGAATGTGGAATAACCTTACTAGCAAGGTTTGATAAATCCAAGATGAAGATCGTACCTTGCATTCTTCTAGGACAGAGAACCAAACGGTCGATGGTATACTTGAGTCAAAACATAGGATGTGGTTGAAGCCTTAGATGTATCTATGCTTAATGTAAGGTTGTCATTGCATTTGTGCACCCCAATTCGAAGAGAACCCGATCCCGTCGGTACCACTCCA
>comp_16_51478_c0_seq1
CCCAGGAAGCACACCAACACAAAAAGGTACCCACGACTGAAGAAGAATAGTTCTTCCTTTCACGATGGTGGCGAGGAGTGGCAGCATCGCCTTTTTCGGAACCTACAGGCCGCCGGTGCCCCTAGACATATTTTCCCGCTCTGCTAGCACGCAGGCGTCGTCCCGGGGCGAGGATGAGCTGCTCCTCACCGACGGCGAGTCGTACAACCAGAACGGGCAGCCTATACCGGAGGGGGCGCTGGGCGAGCTCTTCTCGTTCCTGGTCGGCAAAAAACCCGAGCTTGTATCCGACTGCGGGACTAGCAGGCCGGACGAGGGCCTGCTGTTCGTCTCCGAGAGGGACAACGGCCTGGAGACGCTGCACGTAGCGCTGCGCTTCAACGACGGCGGCAATGCAGC…
>comp_16_51506_c0_seq1
CGTGGGAGAGTGTCTCGGTCGATACAGTTGCCGATGCTTTATCTTGCGCTGATGTATACAGTTGCCAGGAGTTGAGGAGCAGGTGCATTGACTTCATTATGGCGGAGAAAAATTTCAAGAAGACCGTGTTGACTGATAGTTTCATGAGCTTGATGCAGAATTTCCCATCTATTCTTGCCGAGCTGAGAGCAAAAGTTGGGG
>comp_16_51529_c0_seq1
GTGGAAAGTAGCAGATAGCTTGCATGCCAGACATGGTGGTTCTGGTGGTAGCGGCCTTGTTCCTCGCCATGGGAGGCAGCATCAATGCGGCGGTGGTGGAGCACACCTTCCTTGTGAGCGAGGTTACCTTGAGGCACTTGTGCCGCGATACGGTGGCGACGGTGGTGAACGGGAGATTACCAGGCCCGCCGCTGGAGGTGACAGAAGGAGACTCTGTGGTAGTTCACGTGGTGAACCAGTCACCCTTTGGAGTAACGATCCATTGGCACGGCGTGAAGCAGCGACTCACCTGCTGGGCGGACGGAGCTGGGATGGTGACGCAGTGCCCCATCGCGCCCAACACCACCTTCACCTACCGGTTCGACGTGGTCGGGCAGGAGGGCACTCTGTGGTGGCACG…
>comp_16_51538_c0_seq1
TGACGATATACCCAATAACATCGATTTTCATCGTGGTGTATGGGCTATGCCCGGTGATGTGGCTTCTACCTGGAGAGTTCTACATCCAGAGGCCGTTTACTCTGTATGTCATGTATGTCCTCATGATAATCTCGATGATCCACATCATTGGTGTGTTTGAGTTGAAGTGGGCAGGGATCACATGGACCAACTGGTGGAGCAACGAGCAGTTCTTCATGATCAGAGCAG
>comp_16_51608_c0_seq1
CTGCCGGGGAGGGGCACCATGGACTCCATATGGCTCCTGAGCTGCTTTTGCAGGTCAAAGTCTAGTACTTTGGCTCTGCCCATGGCATCGGCCAAGTTCGTGTTGCTGATGTCCCATCCACCAAACACAATGTCGTTCGGGTTCACCATGGGTACAAGGCTCCTGAAAGGTGCGTAGACCTCCTCCCCATTGTAGCTGCCAACTCTGACTGTGGAAGCCTGGGTTAGGGAGCCGAAATAGTTAGCCTTGTGCACCTTCTCCTTGGTTGACCATGAAATGCCCAATTTGTTTGCG
>comp_16_51742_c0_seq1
TTATTGAGCAATATAATCTTCCAGATCAGTACTGCGATGGAACAGGAGAAGCTGCATGGCGAGCGCCAGGGAGACGCATCAGTTGCTAGACTTTATCGCCGAGCATGGCATGACTGCGGATGTCAAGCTGATCGGCGTGCCAGAGGTGAACAGCGGCAGAAGCAACTTAAATAACGCGTAGCGGAATACTCTTATGAGTACATACATAGCTAATCACCGACCTGGTGAGATCTGCTCAGTTAGCATTCTGTCAAATAAATATCCCATCCAAGTGCCGGCGCATGACAGTTAGCCTTCGTGGGACGTTGGACACCACCCGTCAACCATACATATACAACAGACCTGGGCGTCCGGTCATGCATGGCTTTGTCTCATGATGTTTTAGGCTCACTAAGGATG…
>comp_16_51760_c0_seq1
GCCTTGTCTTTGTCTTTTGATAGGATTAGAGTCCATTTCTTTGGGGCTGCGGTTGATAAAATCGAATGGGAACAAAGCGTATGTTGATAGGATATTGCATGGACATAAACTTGCAGTGGTCTTCGCTAATTTGTTGTAGGTTTGATGCATGATCTTCTATTATAAGGTCCCTACATTCCAATATCACCAACTACTAACCCAACAACTTCAGATGCGACTGGTGCGCTATATATATCTCCATGGGCATCAGGAATACCATACAACCTTATGGAG
>comp_16_51778_c0_seq1
TGTGGATGATGTTCCTCTGACTCCATCACACCGAAGAGAGTGCTCTTCTTTAGTTGACCCCGGAACTCATTGAACACAGCCCTCGTGTATACCTTGCTCAACTGGTGCTTGAAACCATAGAAGGTCCTTGTCTGCAATGGAGCCAAAGAAACCATTGTCTTCTCATGCTCTTTCATTCGGCGATCTTGAATGCAATTGTTAACCTCCTCCACGAATCTGTGCAGATTAAGTTTAATATGCTTGGACAAATACCCCCTTTTCAGTATAGCATTCATACTTTCACTGCGCTGTGTAGATGTCATGCGTGCATAGAATACCTCCTTGAAATATGATGAAATCCAGTCTTTCCTATCATGCCACATCTGTTAATATTATCG
>comp_16_51936_c0_seq1
AGAGCATGGAGTAGTTTGGGTGATAAAATAGGGAAGAATGACACAACTTCTTAACATGCTTTGACTTCAGAGAGCACCTTCCTTCCGATGTTGTAACCTCTTTGGGGACCGTAAATTGCTCGGAGACACGATACACACATGTCTTTCAAGAAGCAATTAGCTACAGTTTTGCTATTTATCTCTCGACTGATTTCTTTTTCGTCGACAGTCAGATTTTTTGTCCGCTCA
>comp_16_51974_c0_seq1
CTGGTTGTAGTTGACCAAATTGAAAACTTTTCTTAAGTTTTCTTAGTTTTGACTTTCTCGTGTTGACAATTTGCTCTTCTTCCTCTCGCAGGGCTCTTCACGGCCGCGCTGGCGCTCTTCACGGAGCTGGACATCCTGCTCAACCTCGTCTGCATCGGCACGCTCTTCGTCTTCTACATGGTGTCCAACGCCGTCGTGTATCGCCGCTACGTCGTCGGCTCGCACACCACCGG
>comp_16_51985_c0_seq1
GGGGGCGTCAGCGGTGTTCGAGAGGGCGGAGAGGGTGGCCGGGATCGAGCGGGGGAGCATCAGGGCGACGGTGCTGGTGGAGACGCTGCCGGTGGTGTTCCAGATGGACGAGATCCTGCACGAGCTGCGGGACCACTCGGCGGGGCTCAACTGCGGGAGGTGGGACTACATCTTCAGCTACGTCAAGACCTTCCGCGCCCACCCGGACCGCCTCCTCCCCGACTGCGCCCTCGTCGGCATGGCGCAGCACTTCATGCGCTCCTACTCCCACCTCCTCATCCGCACCTGCCACCGCCGCCAAGTCCACGCCATGGGCGGCATGGCGGCTCAGATTCCGATCAAGGACGACGCGGCGGCGAACGAGGCGGCGCTGGAGCTGGTGCGCGGGGACAAGCTGAG…
>comp_16_51986_c0_seq1
CGATCTCTGGGAGGTTCAAGGAGACAAAGCGCACCGATGGTATCTCGACACAGACATCATCATGAGGATCTTGAAGGACTATAACCAGTACATCATGCGGAATTTGACCCGGGGTTACTCTCGGAAAGACCTTGGTGTGAGCTATGTCAAGGAGAAGCAATTGAGAGTGAACATGGGGATTAGCAAACTAAAAGAGAAGGTGAAGGAGCATCAAGAGAAGTTGCACAGTGCGGCAAAGATTGCTGGAAGCAACCCCGTGGAGTGGATGGAGAATGCCGATCGTTGGATTGTCGGGTTTCTTGCAAAGTTTGAGGAAGGATGCCACATGATGGAAACTGCGATTAAAGATCGAATTCAGGAGGGGCTGAAGAGGCAAGCCAAGTCAGAACCAAACCTTTC…
>comp_16_52025_c0_seq1
CAGGCGTCACCGAGCAATGCTCATTCTAGTTGCATGAATAGATAAAGATCGATAACATTTGTGTCCTGACACGGAAATGCAACCATAAATAGAGAACTAGCAAAAATAGATACGGAGTACTATAATTACTAGATGACATGGAGATAAGTACCCACACATACTAGTACTAAATTCCCATGATAATATCCTTGGCTGCTATCAGTTCAACAGGCAGGAGTCTGGCAACCAGCTCTTTGAGAGCAGATGGGCAGCTGTTTTTCAGGTGCTAGTAACCATCACTTGCGATCATGGCCTTCAAATTGGACGGAGAACCAAGGAACTTAAAGCAAGCCTCCTTCAGTCCATGGCAACCGTGCTGCTCAGCCAAAGCCAAACTAGTTGCCACCATGTTGGAGTCAA…
>comp_16_52034_c0_seq1
GCTCAAGTAGGCTGTTTTCCTCGCTCATCGGCGATGGAGGCAAGGTGACTGGCGGCTGGTGCGTGAAGGTCTTGAAGCCAATAGCCTGCGTCGGAGAGGTGGACGGAGCTTGATCTCTGTGGTGAGGAACTGCTTCGTGGTTTCCGTCTTGCGCAACCTGAAGTGAATTGTGGCCGTCTTGATGATCTAGATGCAGGGGAACAGCACGCGCTGGTGCGAGGCCATCTGCCTGGGGACGGACTCCATCTGCCTGAGGACGAGGTCATCTGCGTG
>comp_16_52039_c0_seq2
GTCAAGAATGGAAATGTGGCACTTGCTGAAGGGAGGCGTCTTGACCTTGCATGCGGCGGGCAGCTGCAGGGCCTTGGTCATGTTGAGGGCGACGCCGTAGTCCTGGCCGCCCTGGAACGCCTGGCAGAGGCAGGCCACCTCCTTCTTGACCACGTCCTTGAGCCCCGAGCAGCACGACTTCTCCGGCGTCGCCACCGTGCTCCCCTCCTGCACGTAGCTCAGGCAGCCCACCAGGCTGATCAGGGCGTCGCTGCAGTCCACAGCCAGCGCCGGCGCAGCCGCGCTGCCGCTGCCGCCGGTTGCACCGTCGATGTGTGCCAGTGCGGTGGCTAGCGCCGAGAGAAGCAGCAGCGCACCATGGAGAA
>comp_16_52218_c0_seq1
ACTGGTGCAGTGGTGCACAAGCCGATCGATGCCGTCGGCGAGATGCTGAAGCGGCTCCGACATGGGCCATCGTTGATGAATCTCAATGAGTTCATCCACAGTCGCCTTGGCTAGTTTCATCAGATCCACAGCAGACTGCGCGTAAGGCTCGTTCTTGGAACCAGGGTTCCAAGCCTCCGAGTCTCTTGCTCTCCTAACACACTCTGCCCCAATCCGTAGCCGATCATCCATCCACTCGGTGACGAGACCAACAACGATGGAGTCGACATCATAAGGGATCAGCTGCTTGCCGCCATGGCCATCACCATTATCAGCATCATGTGCCATCAG
>comp_16_52223_c0_seq1
GGGAGGCCACTTCCATAAAGATGGCTTCGCAATGTCCCCTTGGCCATGTATTCATAGACCAGAATCATCTCCTTCTGCTCTTCACAATATCCAATCATTGCAACAAGGTGCCGGTGCCTGAGCTTGGAGAGCATCTCAATCTCTGTTTCAAATTCTTTCAGACCCTGGCCACATAATGAATTAGCACGCTTGATTGCCACTGTGATGCCGTCATCAACCTCACCCTTGTAAACCTTGCCAAAACCCCCA
>comp_16_52251_c0_seq1
GTGGGTCTTTACCAACTTCCAAATCCAAGATTTAGGGACAAAAAATAGGGGCAGGGCACTCTTCATTCTTCATTCAAAACTCATGAATGTCGGGTCGGAGGTTTTTGCCTTGTTATCAAAAAGGGGAGTTGGGTAAAGCAAACTCCCTCCTTGGACGAGCACGGGGCTTAGTCAAGTAGAACCGGGTTGCGTTGCTTGATGCTCCGATCGAAAACAAATCAGTGGGGCCATGCCGGTACGACAGAATATGCGTTAGAAAGGTTAATTCCTCCCCCCCCTTTTTTTTTATTTAAAACCGGG
>comp_16_52289_c0_seq1
GACCAATCATCTGTAGAGCAACATCAGGCTGATCAACAGGTACTGTGTGTCCGGCTCCAAGGATCCAGTAAAAGTGCAGATTTTGATAGGTTTTCATAAATGCCCTAACAGCTCCACCACTGCAGTGCACAGAAGTGTCACAGACAAACACATCCTGCCTTGGCAGGCTCAAGAAGTTCTTCAGACCATCCCATGTGCAAACTAACAAAATGTGTGGGTCAAGATTTCTTACTTCAGTTTCCTCACCCAGCCTTCTACGCCAACCGTCGAGCAGATCAGATCAAACTGGCCATTGTAAATGGCGACAACCACACCGTATGCTAGCAGTTCGTCAACCTGAGAATACACAATCGAATGCATCAACAACAACAACAACTAAGCCTT
>comp_16_52436_c0_seq1
TCAAGTGCAACAGCGCCGTCTGGAGGGCGCTCCGATCCGTCAACCCGGCCAGGGAGAGCGACATGGCCGGGAACCCCTGGGCCGACGAGATCCACAGATTCCCCGTACCTGTGCCCAAGGTCTCCGCCATTGATCCCACCACCACCAATTAGAAGACACGTACATCAACTCGTATTTTGGTCGAAACTGTTGCGAGATAGCTAGCTGCTTCATTGGTACTACAGTACTAGTAGAATTAAGCTAGGTAGTAGTAGGATATTTGGCATTGGGTCTGATTGATTAAAACCTGTATATTGATTGATTTCTCTCTTCTTCTGTGATGTGTTCCACTGGTCCGGCCGGGGACAGAGACAGACATACACAGGGTGCATCTGCAT
>comp_16_52486_c0_seq1
CGTGTCTTTCTTTTGGACACCGTTTCTCCTCATCCATCTTGGTGGTCAGGACACCATTAGTGCCTTCTCCATTGAGGACAACAACTTGTGGTTGAGGCATTTGCTGAATCTGGTGGTGCAAGTTGTCCTCGCTTTTCATGTTTTCTGGAGGTCCATCGGAAGACACGGCGTGGGGCTTCTAGTTTCAGGTCTCCTTGTGTTCGTTGCTGGAATTATCAAGTATGGAGAAAGAACGTGGTGTCTCAAGTGTGGGAGCCTTAAAAACTTTGAGAGCTCAACAAGAAACATGACACAATCGACTGCAGAAATTAATGTGCATGCCGGCAGTGGCTATTCGAGGACTGTCCTTGAAGCTCTCGG
>comp_16_52731_c0_seq1
CCGACGTCGAGACAGAGCAAGCGAAGGAGGCAGAAGAGTTGGTCAACGTCGAGCAGGAGCAGGACGAGAGCGTTGTACCTCAGGAGCCAGAGGAGGCCACATCAGCGGCCGCGTCGAGAAACGATGACGGGGAATCTGACGGAAAACAAGCCGTTGCTTTGAATGATGCCGCAAACACAGATCAGCTAACAGAAGGGGAGGAGCCGTCCGTGGAAGAGAAAAGGGACGACGAAGAACCAGCCGTCGCTCCAATCGAGTCGTCATTGAGTTGAAATTGAGAGGTGTGATCATCGCAACAGCCAACTCAGATGTATTTGTGCGTTTATGATTTATGAATGTCCAGTTTGCTACTCCGCTCTGTTCCTTCCATCGGCATGAAAGGTGCATGCAAACATTCAA…
>comp_16_52810_c0_seq1
GCAATTTGTTCAGCTGGGTACCCAGTTTTTTCAGAACATGGCCTTTTACGGTGCGCTGCTCTTCTTCTGGGGGATGAAGAGATCCATCGCAGAGAGGACAGCTTTGATGGATCCCAAGAGGGATTTGCAGTAGGATTTGGGCTTTGAGGGAGAGCGCATTTCTTGGCTGAGCATCACATGGACTGAGAAGTGACTTATTTGATGAGGATATGAAATGAGAATGCTACTACTAAAGCTATTTTGCCACTTAATCTCTGTAGCATATCATGGCTTTAGCTCAGAATATTTGTTTAGAGTGTTGTCCCATCTGAGTTCAGGCTTCCGTTTAGTGCAGCTTCAATGTTTGTGATATACATGGGGCATAGTCTCGATT
>comp_16_52826_c0_seq1
GTCTTCTTCGGTACCTTCAGCCTGCATGGATCACAATTCACAACTTTGCCTTGGCCGTCTCCGACGCGCCGCCGCCGGTGGTGGCGTTCTTGCCAGTCTCCACTGCTCTGTTCTTTGCCTCCCCTGCCTGCGACCCAACGTCCCTGGCCTTCTCCACCGTGCGTCCAGCTGCGTCCGTCACCGAGTCCTTGATGTACGCGGCCGTGTCAGTAACCTTCTGCGCCATGGCTCCGGCCGAGTCCTTCACCTGGGCAGTCACGCCTCCGGTCCTATCCCAGTATCCCCCATG
>comp_16_52893_c0_seq2
AGCCCATCAAGCCAGCGGTTCTACCAGAACTTTGCCGTGCGCCCGTCGCCGAGAGACATGGTCGTTGAGGCAAAGAAAAGGGCTCCTTGAGATATTGACAGACAAAAATATATAAAGCATCGATTAGAACACATAAAAAAGTTAATAGAAAATAGTAAATCAGCCAAAACAGATTATGAATAGAGTGAACAATTCACTTGTTCTAGTATCATGTGAATTAAATCAATCACAAAATCCTAGATCAGGGCAAGAGTATGAATTGACAAAGATCTCTAGCGGTGCACTTTAAGAGATTGAAACACAATGCGCACCAATCGTAACAAAAAGAAAGATGGGTTATAGCATTTATCAAC
>comp_16_52953_c0_seq2
GCCTTCCGCCGCCGCTTCCAGGCGGTCCACCCGCCCCAAGTACTTGGATTTTTCATCGAACCCTGCCACGACGCCTTACCAACCTTCGCCCCCTTCCGCAGCCGCTCCGACCAGGACCTTGCCGCTGCCGTCCGCGGCTCTGATTTCTTCCTCACGCGCCTCCCAGAGAACAGCTCCGATTCCCACTCTAGGTGGGACTTAGCGAGCTGCCACAGTGGCTACGCTGTCTTCATCAACCTCACCACCGAGCAGATCGCTGCCTACAACCCCCTAACGCAGGCACTGGATATCTTTCCCCTGCCACCCGAGGAGGCCGCTGTCTCCCCATTCTTTGACTTCCACATTGTCATTTCCGTAGAGGACCAGAGGGCATTCCGGATGGTCTTTGTCCAACGCCGG…
>comp_16_53260_c0_seq1
CGACACCATGGACGCGCTCCAGGAGGCCCTGCCCTACAGGAAAGGGGTATCCAAGTTCTACAACGGCAAGTCCGGATCTTTTGCAAAGCCTCCAGCTGCTGTGATACTGTCTCCTCCATCTGTCAAGGGCCTTCCAAAGCCAGAAACCCCATCCCCTAGGAAGCGGAAAGGTCTTCTTCCATTCAGTTTCAAGTGGGGCAAAGCACAGAACAAAGAGGTATACCCTGAAGATGATGTTGTGGACAGCCCCAGCCCCATGGCTTGCAGGAT
>comp_16_53266_c0_seq1
GCCGAAACTGAAGCTTTCCATAGAGAATCTCATACTTTATTTATGCTTGACTGCCCTGTTTATTCATTGATTACGGCTTAATATTTCGTTATTGGTCCTTAGGTGAAGAGGTACAGAGCGATCTCAGCCATTGTTGTGACCAAAGCGTTAGGGGTACAAAATTAGTCTCATGTGAAATTTGTATTTTCCTGTGAACGTGAATTTCACGTTCAAACTAGTTTGTGTCTTTGAATGGATTATGATTTGGCTTCATTCATCAAGATTATGAAGCTTGTACCGCTCCAACGTTGGTAGTACCATCTGGCTCTGTGGATCCTCTGTCGTGACCAGCAGCTTCTCCCTCTCCAGTGACGTTCTTGTCGACAGCGCGGCCGCGAAGACAGAAGAAATAGTACATGC…
>comp_16_53270_c0_seq1
GGCATGATGGAAGTAGTGTTCTTAGCTGACACAGTCACACAAGAGAGTGATGTACGAACTATTATATATAATTGAACCAGAGTTCTTGCAGTACATGAACAGTAATCATCCTAGGTAGTCTATCAACATGGAGAGAGGGACCAAGCAAAGCCCTTTCTTCCTCAGATCATTACACTCGTACAACTGTTTTTCATTGTTATTTCCGCCGCTGATCACTTCTTGAACCGCACCAGTCGCCTGCTGCGGTGAACCAGCGTCAAGGAAATACTTGGCCAGCTGGGTTGTGTCCATCTTTTTTGCATCCATCGTTATAATTGACTTCATCCACATATCATACATGCCGGTTACCTTAGGGCCAGCCGCGGAG
>comp_16_53578_c0_seq1
TCCTGGCACGACGGTGAGGGCTGCCGTGGCAGCGTCCGGCGGGACATCGAACCCGAACAGCCGGATGGGAACGGGGCTGGAGCTTGTCGGCCGCGGATGCTTCTCGATCTCGCGTGCCTGGCGGATGAACGGCAACTGCGAGAACGAGTCGATGCTGCCGGCGGTGTCGTCCGGCATGCCGTGCACATCTCTCCCGGTGCTCATCGATCGTAAGCCTCGTGAAGATCTAAAGGGGCGTAGGGTTAGGGTTTGATTTGGGAGACGAGAAGCCGCGCCGCGGTGTTGCTCGCGTGCATAGGAGATTTTTGTTCATGGGAACGGGGAAATGCTTTGGAGGGGCTTCACTTTGGTTGTGGG
>comp_16_53847_c0_seq1
GCCAGGAAAGAATGGTATGATGTTAAAGCACCATCCATGTTTTCGGTTCCACATATCGGCAAGACAATTGTTAATCGGACACAAGGTACCAAAATCGCTAGTGAAGGATTAAAGGGACGAGTGTTTGAATGTTCCCTTGCTGATCTTCAAAATGATGAAGTAGCCTTCCGTAAATTTCGTCTGGTTGCTGAAGAAGTCCAAGGAAAGAATGTATTAACTAATTTCCATGGAATGAATCTTACAACAGACAAATTGCGATCAATGGTACGAAAATGGCAAACATTAATTGAAGCTAGTATCGATG
>comp_16_53871_c0_seq1
GTTGGACGTGGATATGTGTGCACTAATATTTTTTAAAGGAAAATAGAGAAGTCTCGTATGAAAGGTCTAGCAATATTGTTTTCATTTTAACCACAATAATAATCACATTGATAGTCAAATTTAGAGAAGATTTAACGGTAGGCTTTCTAGATGTTTTGGAATAGTGACTTAATTAGTTTTTATTGTGCTACATGCTTCTCAGATTGTGTTTGAAACCCTAGTAAGGGCTCTCATAGGATTAGAGCTAGGTCAGGAGATGCATTTCCTCAAGGAACAATTCCATGAATTCATTGCTGGCTTGATATCCCTTCCCATTAAGCTCCCAGGGGCTCAGCTCTACAGATCCATCAAGGCTAAGAAAAGGATGGCGAAGTTGATCCAAAAGATCATCCAAGAGAA…
>comp_16_54009_c1_seq1
ATAATGAGGTAGTATTGGAAACATGAACTACTCTAAGGAACCTCTCACATATTCTTCCCAATTTGTCAACATAACCCAAGCAAAGAGCAAGTTGTTCTTTCTGAGATATATCACTGTCGGTATCGGATTGGATCGGAGGTGTGGAATCAAGGCACGCCAACCAAAGCCCATCGTCTTTGATTTGTTCATCATCTACTGTCAAAGGTGTTCAAAAAGATGCAATTTTCTTTGCTTCATGTTTCTCGAAA
>comp_16_54106_c0_seq1
TGGCCGAACACGTAGTAGCATCCCAGGTTGATGTACGCCACGAGCGCCTGCCAGCCGCCGCCGATGGCCACGCCCGAGATCACCGGCTGCACGCTGTTGAGCCGCAAACCCACGTTCCTTCATTTGCCTCCACTCACACACACCAACACAACACCCATTCCATTCCGTTCTCTCCTCCTCGCCGCGCGCTCTTGCCGGCTGTGCAAACCCTAGCCGCTCGCTCTTGCCGGCGCTCCCCACCCAGCCTCGCCTACCTACAGATGTATGCTACATCTTGGATTTGTTATACATATAATAATCGCGACCTAATGGATGGATAACACAGCATTTCAAAACTCACCAGTCCTGCCAGTCCATACCACAACCAGGCTG
>comp_16_54332_c0_seq1
GGGGGTTCGGTGTGGGAGTAGAATTTATGAAAGTTCCGCATCGAGTGTGGTTTCTGCAATATTTGACGCATCTTGTTAGGGTATCAAGTATATGAGTAAATACTAATCATGTTCTCGTCCCTGTAGTTGAGGAGAGGCACAGACAGAGCATGCATCCACTGCATCGCCTTCTCTCCCGATTCCAAATGGTTGGTTGTCACCAGCGACAAGGCAACCGTGCACGTGTTCAGCGTCAATGTGGATTCGCCAAGCCTGACACCGGAGGACGGCGACGGTCCTGATGCACTACAAGCAGAAGCAGGAGCAGGAGCTGCAACCGCAGCGCCGCCTCCAGCAGTGGCTAAACCCAACAAGAGGTCGTCGCTATCGTTCCTCGGAGGATTCCTGCCGGGCTATTTCA
>comp_16_54368_c0_seq1
GAATGCTCAAATTCGATTTATATCTCAGGCCAAGACCAAGGCCTTTCTGTGTGTGACACAAGTACCAAAGCCAACGTGGGTAGTGTGTTTCTTTTGCTAAAACACATCAGCAGCGTCAGTATGCATGACACTAAGAAACAGACTATTCAAGGTATACACTACAGAACTCAGTATTCATCCCCCTGTGGCCTGCTAACATCACAATCGAAAGTATGTGATTTTTTTTGATTACATGCCCTCAAACAGTGGGGAGCGATCAGAATCATTAAAGAAAGCGTGGGATGCCACACTCTCCTTCAGGACATGGACCGGAGACGTACCCCGGTAACCTTCACAGAGCACTTCCAGTTCCCCATACTGGTCACAATACAGTAGCTTCCCTGGGGTCTTCTCTTCACT…
>comp_16_54447_c0_seq1
CGCGTGGCTGGCGGCCGCGCTGAACTCATCCCCACACCACGCGCCGCCCACCCCAGCTCCATCCACGGCGCAGCTGCTCATCCCTGTGTCGCTCCCTCCATGGCTTGGCAGCCTGGCGGCCCTGCTCCGCTCCTCACGACGCCCCTGTTGCTCAACTGTCTCCCGCAGGTGGTGGCGTGGGGGCGCGGGTGGCTGCAAGGGAAA
>comp_16_54643_c0_seq1
ATTGGAGTCTGCCTCGACGGCTACCTTCAGTTTATGGGCGTCTGCAAGATGTCTCCATAGACGAGAAGTGCCATGTTTTCTTGAGTCAGATGCGTAGTCCTTGCTGCAATGTTTGCAATACGCCCGAGCTCCAACCTTCATGAAGTGTTGCCATACTTCTGATTTTGCCCTTGATTTATCTGCATTCTTAGTTTCTCCAGATAATTTGTATTGAACATCTGTACTTACTACAGTATTGCAAGTACTGTACCCAAGTGATTCACAATGCCTACTCTGTGAATTCTTGGAATTTGTTTCCTTCAACTCTTCTTTCTCAGTCACTGCCATATCACTGGTATGAAGAGAATTGGAGTCTACCTCGACGGCTACCTTCAGGTTATGGGCATCAGCAAGAT
>comp_16_54879_c0_seq1
CTGAAAGCATCGAACATTCTTTGCTGTTCTGTCAGTTGGTGTGGGTGTTTTGGCGAGAGTTCAAGCTGCATGTCCCTCTGAAACTCAATGGGAAAAATTTCTTGACATGCAAAGGATGGCTTTTCGACTTCTTGGGCCGATGTTCTGAACTAAGCTACGGTTCTGACTGTTGGCTTTGGCATATATGGGAGGCTCGTAACGAGTCTCGCACTTCGGAGGTCAAGCCAAATCCTAGTCGTCCAGGGTGCAAGGCTATTGCTTATGTTGAGCTGATCAGAGTACATATTTTCAAGCCAAGTCCGGTGAAAAGGTGAGTCCAGGTTGTCCACCAAAATGGTCTCCACCGCCGCAAG
>comp_16_54906_c0_seq1
CTTTGAGTTCTGCACCCTGTGAGGCTGCGATGAACATCCAGAGGCCAAGGCACGAGGAGGTGATGTCGGCCATGAGTGATGAGAAGGCCACCAATAGAAAAATCGATCATCTCCTTGTACCTGAGTATGCGAGTACATTTTCTGAAGGAAACGCAGAGGACGTGACCTGCCTGCATCCAGATGGACCAGAGCCCTGTTCCGAGCGTGGACGCCCACGAGTGTACAGCAAGGTTGCAGTGATCCCTAGGATGGTGCTGAAACCCTGAGCCAGACTAATCACCTGTCAAAGCTGCAGAGTCCATCTTCGACCTGCTCACGGCTCACCTACATCATGGGCACCATCATCTCTGACCCCAGGGATTTCAGAGAGCTCTTCGTGTTGTCCTTCCTGGTGACCTA…
>comp_16_54981_c0_seq1
GCAGCACCTCCAATGGATATGAGACCCAGACAGCCGCCACGGTCCGTGTTTGGAGCTAACATGAACAATTCTTCTGCAGCTCTGCGAAATATGATAATCTCACCAGTGAAGCGTCCTCAGCTTTCCCGTAACCGACCACAGCTGTTCACGTTGTAGAGCTGAAAGAGCTGAGGAGACGTTCTGCTTCTGAATCTGTCTTAACCTTGTCATGGAAGTGAGGAATTGTTCAGTGTAAATTCTGTAAGACCAATCTGTCTCACTCCCACCCTGTTGTTTTGGCGTGTCGTCTCGCGTACAAGTGTTCTAGGTAGGAGATCAGTCGGTCACATAGTCGTGTCCTGGGTATATGGTCTTGACATAATCAAGATATATAGATGCACTTCCTCCTGGT
>comp_16_55072_c0_seq2
CTCCATCACCTCCCCCCTGCCCTTCTCTCCCTCCACGCACAGCCACACCACTCTCCCTCCCCCCCTCTTTCGCTCTCTCCTTGACCCCTATCGCTCTTCTCGTCCCCTTCTCTCCCGCCCGATCGACCCAAGAACTGCCGATTTCGCCGGTTCTTGGCTCGATCTCTCCCCGCTGGCTCCCGTCTGGCCATAAGGGTTCCCTATCCCCACCTGTTTCCCGGTTCGATCTCCCAAACCGATTTGAGTGCATCACACGAAACAAGGAAGAATTTTCTTGTTTACATCTGGCCTTGTTCCCGAGCGATTGGATCGTCACATGCTCCCATGCTCTACTGCGACGTGGATAACACAGGCATTCCCCATCTGGATTCCATCGGATTGTGTCATAATTGGCGAAAG…
>comp_16_55097_c1_seq1
ACTGCATATTTGACCATGTGAAAGCACGTCCCTTAATTGGCAATTCCAATAAACCCAAATGACCAATAATATCGTTAAACAGAAACATATCATGCACATCACCTCCAGGCTTGTTTCTATTTTCATGTGATCTGATAAAGTTAAAATCCCCTAGGACTAGCCAATTTTCTCCTGGTGGAATGATCAAATTATAGAGCCAAGCCACAAAATTATCACGATCCACCCCTTTGCAAGGGCCATAAACACATACCAATGTCCACTGTTCATTATTATGCATGGAAGTGAAATTTATTATGAGACCAAATTTCTGTGATTGCACCAGAAAACCTTTAAACACTGATGAATTCCATACAACCAAAATACCACCAGAAGCTCCTTGAGAAGGTGCATATGCAAAAG…
>comp_16_55108_c0_seq1
TCCCTCCAGCCCAAATTAATTGACACATATCAGATACATTTGAACTCTGACATAATATATGACACCGCTAAGAGCTAATTAATTTGAGTCGGAGTACCAATTTACACTATTTCTAAATTCTAAGCAAGGAAGCGTGTAGTACTTGTTACTTTCACCGGTCTCATACAAACAACAGCTTCCCGTTAGAACTAGTTATTATTAAATTAGTTATTCGAGGGAAATATGTTTTGATGACTGTTGTCCATCACATCGCCGAGAAGGCTATATAAGATGGAATTATTCAAGCAAGGAGCATGCGTTTGTGTGGTGGAGTATAACATTTAGCTGACAGTGTGCCGCAGTGGTGAGCAGGTTAATTCACAGCATAAATGTCCTCCGGTTGATATCGAACTTGTCGGA…
>comp_16_55133_c0_seq1
CAGGGGACTTGGGCTCGGTCCGTTGCTCACGGCCGACGAGCTCTTCTCCGACGGCATTGTGCTCCCGCTACACACCCTCCAGGCCCCTTGCCTAACCGGCGACCAAGACGAAGAAGAAGAAGCTGATGAAGACGCCGAAGAGGAAGACGCAGGCCAGGCGAAGGAGGATTCCTGTGAGGGCGAAGGGGAGTTCCCCGCGCAGCCGCTCGCGGAGTCCTGCACCGTTCCGGCGCCGGACCTCCCCGCGGTGACCTTCAAGTGGAAGGACATCTTCAAGGCGACCGGTGAGTCCAAGGACCGCGGCGGCAAGAAGAACGAGCGGCGCGTGAGCAGCGTCAGCGGCAGCTCCGAGCTCATCAACATCAACATTTGGCCCTTCTCCAGG
>comp_16_55168_c0_seq1
GTGCAAGTGGCACGTGCTTCGTAAAGCAAAGGAGTCATTAGGGCCAATATACAGCAAGAACTCGGCATTTAAAAGAGATCTTCATGAGCTGCTTGACCAGGTAGTTGAGGTTGAGGAGTTTGAGACACGTTGGGCAGAAATTGTTACTGAACATGGGCTTGGTGAAAACGAGTTCTTGACTAGAGCATACGAGAACCGTGACATGTGGGCTAAACCATACTTCAAAGATACATTCTGCGCTGGTATGACAAGCACACAAAGAAGCGAGAGTGCAAACCACGTGCTAAAGACTTATATACCGCGATCAGCACCTATGCATCTTTTTGTTACACAGTTTGACAGGCTAGTTACAGACCGTGTGGCGGACCAGGGAAGGGAAGAGCATGCAACTAAGCAGGT…
>comp_16_55215_c0_seq1
CGTCGGTGTCGACGCCGAGACGGCCGGCTAGGGGGTAGAAGGCCACCAGAGCCTTTGCCAGCGCCGCCTTCAGCCTGGCCACGTCGAAGAAGTCGACGGCACCACCGGAGTCGGAGCGATACAAGTGCACGGTCGGGGTGTGGCCTGTGCTCGCCCACGTGAGGTCGATTGGGGTAAGCCACATACCATGCCTGGGCGTCTCCTCGCTGGACGTCACCATGCACCACTCTGCCACCCTCACTTCCTCATACACACCCATTTTGCTTGTGCTGAGAGCTAAGGTTGGCCGAGAAGAGGAAGAAGAAGAGATAGTGGTATGGCCCTGACAGGAGGG
>comp_16_55553_c0_seq1
AGTGCAGGTGGCGCCTTAGACGACGGTGAGGAGGAACATGAGGTCGCAGTCGTGGTACTGCGGCAGCCACGAACGATCAGGCTGCTGGCCTAGGTCGTAGACCCTTCTTGCCGCCCACAGGAGGTGTTGTCACCCCAGACATGTACTGGATCAGATGCCAGCACAGGCCGCTTAGCACCTGATAGTTAGGGGGGTTATTTGGACT
>comp_16_55613_c0_seq1
AACTGGGCAAAACCTAGAGATGCACCCACGGTGAAAAATTCCCCACACCTCAGCCGCCACACCTCATCCTCTCTCCTTCTCTCTCTGCTCCTCCTCCTTCCCGGTGCAGCTCCTGCCCAGTTTCGTCGTGCCGTGCCTCGCCGTTGCAGCACCCCGCCTCCTCCTGGCGCACGCGCGCCTCGGCCACTTCGACGAGGTCCTCCTCTCCAAGCTCTCCGCACATGACCACGCGGCGCCCCGGGACTTGTACCCAGTCGCCGTCTCCTCCCTCAGCGCCGCCCGCGAGATCGTCCTGATGGTAGCTTCCCCGCTGGGCGTGACCTCCG
>comp_16_55705_c0_seq1
GTGGGAAGACGGAAATGTGCATTTGCCATTTTTAAAGGTCAATATCAAAAGCATTTGAATTATTATCTTTCTTACAGTTTGGTGCTTTTCTAATATTCACTTACAAAAAATGATAAATGTACAGGACGGATATGAACTCAGGAAACAAATTTTGGGACAGCTGCTAACATTCAATGAGAACGAATGTGAAGACAATATGCCTACCGGTGTGCTGGATTTCATCAGTTGTATCAGGAAAATAAAAGCCAATATAAATTTGAGGACCTGAAGATCAAAAGTCGACCAAAAACTATGAAGAAGCTGCATTGCAAACTCCAACTCCAGCTGCTGCCCCAAAACAGTCACCACGCTTCTACAGGCTGTCATAGTCCTAAAAATTAGTTTTCCCCAGCTTTCGGG…
>comp_16_55724_c0_seq1
AGACCTCATTTCTGGGATATCCTCTGGGTTCTTTCGTTTCACCCTATCAACAACCTTGTCCATTGAGTTGCCTTCACCAACAGTCCTAGCCCTCTTTCTTCTATTCTCACCCACCACCAATAGTACAATATTTTGATCAGCCTGATCAGTAGTCTGAGTGACATCTTCCATTTGCTGATCTCGTAAACCTACCACTCCTTCCATCTCCTGGTCCTCCAAACCTACCACTGGTTCCATCTCCTGCTCAAAACCTTCCTTGTTCATCAGAGGGCCCAGACAAGTTTTGTTAGAAAAATCGTCTAGGATATCCATGTTATCCGTATCTTCATCATCATCATCATCA
>comp_16_55854_c0_seq1
GGGAGCTCGAGGGGTTTGACGCCGAGCGTGCCGCGCCGCTACACCATCTCGCAAGGTTCATTGCCTACAGGCAGAACTGATGGGAGCAGAAAATGGAATATGGTTGCCGTAGTCTCGACGTACATACTGAGCCAATTCAAGAAGAACAAAATTCGGAATTTGTCACTGCTCCTCGGCGCCGATGCGTTCGACCACGCGGGGCAGGGTTGCTCCTTAGATGAAAAATCC
>comp_16_56059_c0_seq1
GTCATTGCGTTTTCTCGAAAAAAAGGGGTTCTCAATGAAATGCAGGATCTCTCCGGCATGCCAACTTGCATATCTCCTTGGTTATTTGTCCTCCAAGAAGCCTGTGGAAAGAAGAACGGCGCCGGTGCAGGGGAGTGGCTATCCACCGATGATCTACATGGTAATCTGGTGCATCATAGGCTGGAACAAAGGCAAGCACACGCACCACTGTCTCAAGCGTCCAGATGTTGGCCTTGCACCTGCAGTTCGAAGTCTACGATCAAGTCAAGATGCTTCCCAGTTTCCTCAGATGCT
>comp_16_56116_c0_seq1
GTGGTTTCACTTCCTCTTTTACTTTTTTTGTTTTTTGCTTTTAACTGTTGGATCAGTGATCGCGACCACGCTGCAGTATTCCAAGAATGCAACTTGGAAATTTCATGTCGCCCCTGTTCTTCGATCCTCATGTGAATTGAAAGCTTCTAGCTTTTGATGCGTTTGATACATGATTGACAAGTCTTTCTGTGCAGGTTACGTTCTGCCCAAGATTTACGAAAAGATGCATTGGTGCGTGGGCTGCGCCATCCACCAGCACAAAGTGCGTGTCCGCTCCCTTGCAGACCGGAAGAACCGGGCACCTCCGCAGCAACGCTTCCGTCCTAGGGAGGAAAGACCTGGGGG
>comp_16_56320_c0_seq1
CTACTATATTCTTGATTCAGATACATCCATGATTCAGATATAACAACAGAAGAATTAAAGATGGATCCCCGGCAAGAAAGAATTAAAGATTAATGTTTCTAATTTTGAAAAGATGATGATGTACTATTTATGTAGATTAAGCTACTACTGCTTGAGAGAAAGAGGAGAGTCTTGAAGATGCCCACATGAACACCAATAATTGAAAACACCGTGACGATAGCTCTGCAGTTTTTGTAGACGAACCGGTGCACCTTTATCCACATCCACCTGTTGAGCTTGTAGGCCTGAACCTCTGCCATGATGTGAACGTAGAGAGG
>comp_16_56416_c0_seq1
TGGACACACAAAGATCTTCTTCCGAGCTGGTATTTTGGGTCGTCTTGAAGAGATGAGAGATGAGAGGTTAAGTAAAATCATTACATGGTTACAAGCTTGGATTCGATGGTGGTTTGTTAAGAAGACCTTTAAACGACTTCAAGAACAACGTATTGCTTTACTTGTTATCCAAAGGAATCTACGAAAATTCTTGACTCTTCGCAATTGGCTTTGGTGGAAGTTGTACTCTAAGGTTAAGCCTTTGTTGACCATGGCCAAGGTTGAAGATGAAATTAAAGCCTTGGAAGAAAAATTGAAGAAAGAAACTGAAGAAAAGGAAAAGGAAGCCAAACTTCGTAAAGATTTGGAAGTTCAAAATGTTAAACTTTTACAAGAAAAGAATGATCTCTTCCTTCAATT…
>comp_16_56529_c0_seq1
GGGGGTGTAGCTTAGGAGGCCCCTCTTGGTCAGCAGGTTCTGGAAGTAGTGCTTATCGAACGCGTCGGCGGAGTTGGAGTCGAGGGCGGTGGTCTGGTTACCGTCCCCGCCGGCGCAGAGGCTCTGCAGGACAGCGGCCATGGTGGAGTCCAGCGAAGGGTCCGCCGAGGACGCGGTGGACGTCAGGCGGTTGCTGAACAGCACGCACCGGGCTCGGCCGATCGTTTTGCACGTGAGAAATGAAGTTTCGGGAATGACAAGAGTCTTTTAACTCTGAATTAAGCATGGTCACCCCGGACAATTTCAGGGAAGTTGCACAGGATTAAAATCTAGTAGTACTTGCAAACGTTGATTTAGATAGTAGATAAGTTTTGTGATTAATGGGTCAACCGGTGTACC…
>comp_16_56539_c0_seq1
GACCAAAACAAGTTACAGCGATGCATGATGCAGTAGTTCACCATACCAAAATGTTGGCACCAACAGCAAATATATCAAATGTCACTCTTCGCGAAGGGATTTGCGAATGATATGGACATTCATCACATACTTCTTATTTTTCAGAAGCTCAAAGAGGCAGACATCTCCGAGATGCAAATTGTTTCCACGCGCAAACTGCTTCCACCCTGTCAAAAATCTTTTGGATTTTCCCGCCTTGGCGCGACAACGCACTTCCCACTTCTTGCCATGATTCTGAAGCGTCAACATTTGCTCCTCAAATGGAAGGTAGACCTCAGCATATTCTCTAGAAATTTCCTGTGAAAGTTCCAAGCATAACTTTCACCCCCAGCTTATATGAAAGGCGTGAGATCCTGAAAG…
>comp_16_56642_c0_seq1
GCTTGAGAGTGCCCATCCTAAGATATCAGAGCCAGTGGAACTGATCATATACAGGGAATTAGTTGTAGCAAGCAAATTGACATACAACATTGCCAGTGGCAGCTAGCTTACTTGAAAGACTTGAGCGTCCCGAGGAAAGTGGCAAGTCCAACAATGACCGTCACCACTGCGATGAGGGTGGCACGGTTCCTGTAAACAAACTTGTACCCCTTGATCCACTTCCGCCTGTCGATCTTGTAGTTTTCAATATGTACAATGGTGTTAAAATAGGAATTTCCGGGGCGCAGGTGCTTCTCGAGGCTGGTGAACAAGTCGAGCGCGTCCTTGTTGGTGAGCCCTGCTCCTCCTTGCAGGATATGCTTCTTTCGCAGCTCCTGTACATCTCCCTCACTGTCCGTG…
>comp_16_56686_c0_seq1
GGGGAAGGGAAGCACCTACTGACCTACACCATGGCGCTCACCGGCCAGACTGAGAGCACCGACCAGGTCTTGCTTGACGCCGAGCTTGCGCTCTACACCAATACCTTCTCCTACATGAAGTCCATGGCGGTCAAGTGTGCCCTGGACCTCCGCCTCGCCGACGCAATCCACCACCACGGCGGCGCTGCCACCTTTCCCCAGATAGTCACCAGAGTCACGGTACACCCTTCCAAGATCCCCTGCCTGCGCCGCCTCATGCGCGTGCTCACAGTCTCGGGCGTCTTCAGCGTCCAACAGCAACAGGACCCGGCCGCCGGCGCCGAGCCGTTGTACGCTCTCACGTCGGTGTCCCGTCTCCTCTTTGGCTCCCAGAACCTAGTTTCTACCATGGCCTTGGCG…
>comp_16_56774_c0_seq1
GGCTGCTTCCTTCTGCAGTATATGCTGTTCTGGTGCTGCATGGGCAGCGGTGAAGGCACAGTCGATCCGTTGCTGTGGAGTGCTTTCAGCTCCAATGACCGCCGCATCTTCAGTGACATCGTGCTGCTTGAGAACCAGCTCCCTTGGGTGGTGGTTAAAAAGCTCATGAGCTTCATGCCCACACCCGTGGACATGGAAGCGTTCATTGGAAGCGTGAAGCTGTCTCTGCAAACTCGCCAAGATATTCTTTTTGATCCTCCTACAATGGATAGTAGCTACACACCTCCGCATCTCCTCGGCCTCCTACGATACTACATTGTAGGGAGCAATCATATTAGTGCTACTACTCAAGTGTCCGAGACCAGCCTATCAGAAAAAGCCAAGAAAGTATCATTGTCT…
>comp_16_56861_c0_seq1
TCAGAGGCGGAGAATGTCATGGAAGCCGGAAATTGAGGACTAGTATTGGTGGTTCGAGTCTTTGCGGCGATACGGAATTGGCTTGGTGGTTTGGTGTTTTGTAGCAACGGTATGCAAGTGGGGGCGACATCACAGGTGAAGTTCAAAGTCTTAGCTGAGATGGAGCTGCAGTCAACGGCGGGCGATGAGGTAGGGAAGATGGCACTGGCAGTGCAGGGGAGCAGGATGCCATCGGGCAAGATGGTGTGGACGCGGTCCGGGCTGGAGGAAGGGAGACCGCTGCCGTGGCGGCGCTAGCTAGCTCTTG
>comp_16_57072_c0_seq1
CAGTACGCGAGTTGTGAATGGTGTTGTCATGAATGGTGGCCGCTTTCAGTATGCACGAGGTGCACAAAATGTCAGAGGACAGGGGGGTGGTTATGGCAACGATGCAAACTATCGTGGTGCTGAGAACTTCAACAGGTGGGATGATGGCAACCGGAGGAACGATGACGGCTACCGACATCAGAACGAGTTCTCAGGTCGTGGGAGAGGGTCGCCCCAGGGGAATGGTTATCACCAAAACGGGAATGGCTTCCATCAGAACGGGAATGAGAGATATGCCCGCGTCAACAACGGTCCCAAGCATCCTAAGGAAACACCTGTTGC
>comp_16_57202_c0_seq1
TCTTCTTTATCATCCTCGTTGTATCTTCTTCGAATCATCAACTCTAATAAAGTAGAATCAAATAGCAATCTGACAAAATGCAAACGACCCAACAGGGCATCGCTTTAGCATGATCCCTTAGCCTCGCCCATGATGCACGAAAAAAAAACACAATCCATGCAACACACGGTCTGACGGGGGTGCCCCAGGGCGTGAATCATGAGACTAGTAGTTATAACTTTCTTTTAGATTAAATCTAATTCAGAATTTTCTGGCCTTAGCTGAGCCAGGACCACTTGTAACCAATACAGATATGACCGCCAGTTCACCATACAGAATTGCACTAATAAAAACCACAACAACCACCAGACTGCACACAGGCAACCTGCAAAAGACATATCAACACACTAAACAAACATG…
>comp_16_57219_c0_seq2
GCTATATAGATTGATACTCCATACAAATTCATATTTATACTTACTAAACTGACCAACTAATGACCACAAACAACACTACTGTTCTCCTATATATCTCAGAGACTAATAGTGTAAACAGATTGGGCAATGATCCCCACGTAATCAAGTTCGACCGACCCCAACCACAACTTTCCATCTAGCTCCATCACCTCACTCAGGGTGACACCCTTGGCCGCCGTCAATTCCTCAACCCCCATGCCATCGCGGTTGAGCCTTACCCCAACCAGGTG
>comp_16_57268_c0_seq1
GAGAGAGTTAGCGGGGGTGTTAAAAAAACATAAATCAGGGAAGGTGAGAAAAAAATCCTTAAATTCACACGATCATCTTACAAATAATGAAACACTTGAGTCTGCCACATATTTCCATTTGTCATATTACGACTAGATATCTTTTGAATCTTTGTTGAATTGCTTTGTGCAGTTGGATATAGACTTTATGAAGAAAAGAACTACAAACTCTTCAAATGTTGTTATGCTGAAACATTCCAGGCTGGAGAATGAATCCTTTGTTGCCATCGGTTTATTAAATTGAAGAGAGCTACGGTTTTAGATCCCTCAGCGTGTCGAGGAGCACGTACACTGCTATTGGCTTGGAATATCAAATAAACCGAGAGCAGACTTGCCGATCAGAAACTGCTGCATGCAACA…
>comp_16_57397_c0_seq1
GCCCTAGGTACCCGTGCTCCACCGCGTAGCGCCGCCGGTAGTAGAGGGCCAGGACGAGGAAGATGGCGAGGCAGGGGAAGACGGGCATGCAGGTCACCGGAAGGTGGGAGCCGAAGAGCGGGAGGGCGGTGTTGAGCGTGTAGGCCTGCTGCACGGAGAGCGTGAGGAACTCGGTGAGCACGACGCTGAGCATCACCGTGCACGTCGGCACCGGCAGCAGCCGCACCAGGATC
>comp_16_57708_c0_seq1
GTCAATTTGTGTTTCTTTAGGGTGATCCGATATCCATATTCATTATTTTTAGTTTATTTTTGGGGGGAAGATTATTGTCAGTTTGTTATTCAATGCTTGTGCATCATGAACAGTTTTTTGTCATGTTTTCTGAAGAAAAAATTCCACCCATGAATCATGATATAGAAATTACTAGGTTTAAAATATTTTTGGAGGCTATTTTCTTTTGCTAATATTGTTCATATCAGGCGCAAGATGCACTGGAATTCTCTGGTATTTTGACCGTCATGACCTTGGGAATGCTAGTAAAATTTGTCTCCACATCTTATTGGAATATATTTTTATATTATTCCTCCAGACTCCAGTGTTAACTTAGCTATGTCTGGTAGGTTCTATGCAGCTTTTGCAAAAACTGCTTTT…
>comp_16_57805_c1_seq1
CGGCGGTCCCGGTGTGGCTCGATACGGGGTATTCCTCCGATTTGGTACCCCACGGGAGAAGGTCAATGGAACTTATCTATTTGGTATTTTAGCATGAAGATCCCTGGATTCCTATTCCCCTCACGCCTCGTGTCGGACACCAAGCTGCTGGCCGCCGGCAACGCCTCATCGTTGTTTGGCTCCGTCAGCATCGGCATGCTTTTCCTAGACGTGGGCGCCGACTGCCAGAGAGTGGTCACCAACCTGTGCCG
>comp_16_57884_c0_seq1
GCCTGTAGCGCCTTAATGGCATTGTCGAGGTGCATGGCGATCGGAGCGGCGTCCTTGGCGTACGGGTTGGCGTCGAGCTCCTCCTTGTCATCGTCGGCAGCGGAGGGCACCCGATCTATTTTGTTCTCCTCGAACTCCTGGGCCTGCTTGCTGCAGGTCTTCATGCGCGCGGTGTCGTAGAGGTAGATGGGCTGATCGTCCTTTTCTTCTTCGCCCTTGCCGGCGGCGCGCTGGCGGCCGTGGGAACACTCGACTGCAAGGGCGTAGGGGCGACCCAGGTTCTTGTAGTCCTGTTCGTTGGCCATGTGCTTGATCAGCTTGAGCAGCTCGTTGCGGAGAACGCGCACCATGTTCTCCCTTTCTCGGCTGTCCAGCGCGACGTTCTCCAGGGCGTTGAGC…
>comp_16_57901_c0_seq1
GGCCTGAGCCATAGGACCCTTGTCTAATCCTTTTGACAGTAGAGCTCTAGCAGTGTTGTATCTCTCGTGATCTCCAACTAATCTTCCACTGATTTTTAGTTACCCGAGGCATATGTACATACATATGCATCCACACAGGCAGAAACAGCAAGTTAGTACTTAGTACTAGGAACATGCATGTAAGATGATTGGCAAAGAACATCAGGGAAGGGGTTGGTGCACAATAAGACAAACTACAAAACTACTTTACAAAATAAACCTATACATGAAATGATCCTTAGATCGATTAGTAGATCAAAATATAGATATTAAGAGAAAGGTCTTTAATTACAGAAGCATCTGGCTCCATGACTCCGGACTCTGGCCCTCCTCCTCCCCACCG
>comp_16_57916_c0_seq1
GCCCCGCCGCATAGCGCTTGAGAAAATTTCCAAGTCTTTCTCTTCGATGCCCGCAAAGATGAGCGGGGCAGTATGGATCGTTTTTCTCCGCTCAAGCCACGGGGCATGCTTTCTCCAAACTAGTGGACTTATGAATTTTAAGGAGGATTTATCCGATTCTCCGAGGCAGGCACACAATTCGATTCAGACAGAAAACATGAAACTAGCGCGGCAACAGCTACTCCCTACGACACAGACACCTTGAAGCCAAAGGAAAGGAGCACTCGATCGGGAGTACAATTACACGTTGTACTGAACTTTCAGTCCTTGTCAAAAGCTGACGGAAATGATCTTTCTGATAGCGAATCCGCGATGCAACAGCAGAGACCTGAAGAGTGGAGAGTGGACACGTTTCGCTGA…
>comp_16_58093_c0_seq1
GGGGTCCGGAGTCGACGCTTGTCCGGGGATGGCTGTCGTGATTCCATGGCGATGCCCAGCCCGGATGGTGCAACATGGGTTGATTGTTCAGCCATAGTAGATGTTGCTGATGCCGTCTTTTTCTCACAAATCTTCTTATTGTGGCCGTATTCTTTGCAACGAGAGCATTTTATTTTTGTACCAACCCTTGACATCTTTGAAGCTTTTGAAATTTTGGGTTTTTCATGTGGTTCCCTCCTC
>comp_16_58114_c0_seq1
GTTGGATTGCTTGTGTCGGTTTATATCACATTGATTGTTCATCTATTTATATTAGTTGGTAATTTTAATTTAATAAATTAATTAATTTATCAAGATGGAAGACGATAGTGCAGCCGCCGATTTAAAGAAAAAGCGTCAGTTCAGGAAATATTCATACCGAGGAGTTGATTTGGATCAACTTCTGGATATGGACATGGCTGACCTCAAAGAGCTCTTCCATGCTAGAGCTAAACGTAGACTCAATCGTGG
>comp_16_58228_c0_seq1
GGGCCGGCTTGGTCGGATAACCGGGATGTCGACATCTTTAACTCCAGGTCAGCCATCTGAAGGTGAACCTGAGGCTGAGACATCAAGCTTAGGGAGGAACAAGGGGCCTGTGAGGCAACACCATCACTACCCTTTGATGCATTGCTCAATAAGTTCAAGCATGGAGGCGGCCGAACAGCCTCCTTCAATTGCGGTTCAGATAATGCTGATGTCCTTGCTATTGCAGACTTCTTGGCACCTTCCACCTGC
>comp_16_58332_c0_seq2
GATCCATACTTGCAGAGAATCAAATTAAGGCCATGGCGTCAAGAACCCAGTGTCGCCTCTGCGTGCTCGTCGCGTTGTTCCTCATCGTCGCCTCTGAGGTTGCTGCTGCAAGGAACCTAGGTGGCACGGGTGACTACACTGGAACGTGGCCTGGGGGAGGTTACGGCAAGCCACCATAAAATTGGAGTTTGCATCCTACTTATGACGGGGAGGTCTACAAACTTATTCCCTTCAATATATCCTTGGTGAAATTGTTGGTACTTTTGCCTTGTGCAATCGATGGCTCTAGTATATCAAGTTCCTACATACATGCATAGTATACCTTAAAAAAGTTTCTAAATACAAGTTGAAAGATCGAGTGAAATTGCCTCTTCACGGACAGGCTCTTTGTTGTTGGGA…
>comp_16_58485_c0_seq1
GTATTGAGCCAAGGCTGCCGTAGAAGCACCTCCTCTAATGACCTTGACCCAGCGATTGCGGTGCAAACCCTGGGCAACCGTGATGCCCGAGTCTCGAACGAAGGAGGCCAACAGAGGGGAAGGAGTCAGAGATCGAGGACCTATTAGGAAGCCACCCATTTGGCAGTCCAGAAGCGCACTCGCTTGCTGTTGCCAAGATGGACGTGGGAGGCGGCTCTGACTAAGACAGAAGCATCCTTATCATTCGGCATGGGGACATGCTCTATATTATCATCCGTCAGGTGTAATTTGGAAGAAGAGGACAAAGATCTTTGGTTCAAGTTCAATGTTACTGAATTATGTATTGCATTGACTAAAATTATGTATCCTTTGGGGAGTAATGTGTGCATGATGTAGTCA…
>comp_16_58518_c0_seq1
GGGCAGTGGTGATGGTTCAGAGGCCACCTGATTTGGACTCAGCTTGAGCTCTGGCCCTGTTGCAAGAAGAAGTGGCACACAGTCTCAAGCCGGTTAATTACAGACAACTCGATCCAGAGGATACAGAAACAGGCAATTTCAGCACCCTGCGGCTCCTATTCGACCACCCGTGCAGAACATCACCAATACTATTGCTGATCGAAGACCAATTGATACAGCAAGGTACAACTCTGAACAAGGCTCTTAACTACAAACTCTACATGATTATCGAAGAGCTCGGGCTTATGTGCTTCAAATGTGGAGAGAAATGGGGGAGAGAGAGCATACTAGCCCAACAACAAATCATTTGCACATTGTTGAAGAGTTGTTGGAATTCATGGGAGGTGATGCTTTGGGAAT…
>comp_16_58665_c0_seq1
AGCGACGAACCGGCTCTCAACTGTCATTCTAATGGTTGAAATGAGCTTAGAACTGGATAGAGTCAAAAAGAAGAAGAAGGAACACCTAAGAACAATAGGCATGGGAGGCACCGGTAAAACTTTGAAACTGATATTGATCCCCAGTTTTAGAGGGTAAGACTAGTTTAAGCTTTCCTCCATGTTCCCATTCCCAATGCACTTAGGCGATCTTTTGCTTCCTC
>comp_16_58977_c0_seq1
CTGCCTAACTATGCCTCCTCTCTAGTTTTCATAGGCCGGGACAAGTGACGCCCCTTATCAGATCTGTTAATCTGTTGGGAATTTTCTGCGTGTGCTCGGTTTTTACAGTCATTTCGTCACCTGAATGTATGTTAGGGTGCTGCCTGCAACGTTTGTGGGATCTAGCTTCTAACTACAAATATTGCTGTATTTGTGATTTTCTCAGAGAAGTGCCTTTGTTCACTGTCACATTACCTAATTTTACTAGTTGGCTAAATCGTTTGAATTACAAAGCTCATAATTCAGAAAAATCGGGGTCTTGTGTTTGTTTGTTTTGTAAAATAATCCCAATGCTTGCTGTTGTATTCGATGGTTAGTTTCCGAATTTGCAACTCGCTTTTTCTCAGGTTACAGAATCAA…
>comp_16_58980_c0_seq1
AAGATTTCGTATGCAGATTTCCTGCGGCTGATGGCTCTCAGCAACGGCGTACACCCTACCTGCATGTTCAAACACATTGGTGTTGCTGATGTTCTTGTTCACCTTGCCAAACCTCAGCTGCATTGCATGTCCACTCACTTCATGTTAGGGTTTCCGAGAAATAGCATATACAATGTGGGTTTGCAGTGTCACTTACATAGTTAAGAATGTAGGCGACGATGATGGCTGGAGAGTCGCCTTCGATTGCAGGGAGGAAGCATGGCTTCTGACGGGCTTGTTCGATCTTCAATGTTTCGGATTGCACATAGCGGTTGGCATAGGAGACTGACCAAGAAGCTGAACGGCTCTTGGTGAAGTAGACGGCATGGAGCATTCCCTCGCCCTCAACCCATATTTCAC…
>comp_16_59095_c0_seq1
GTCAAGATTGAGCAGACTATTGTTGTTTCCAGCATTGGACTGTGACACCATCATCCTCAGTTGGCTCACTTCTTCCATTAGCGCATCAATCTGGGATTTTTGAGATTTTGCATTATATGTAATTTCATCTACTTTCTCTTTTAGAAGTTCATTCGCCCTCCAAGCTTTCTCAGCCTCTAGCTCAGCCATCTGCAGCTTCGTCGATTTCAGCCTTTGAGCTCCAAGCATGCCTAGAGTACCAGCATTGGGTCCTAGGCCTACACACCGAACATAGCCATTCTTCTCTTTTCCTA
>comp_16_59122_c0_seq1
AAAGGTGGATGAGATGATTGGTGCGGGAGAAGAGAGACTGCATAATCGGTTGTGGTTGCATTCGTGATAGTGATTTGTCAGGCTTTGGCTTGTTCTATGTATACTGTTTATTTATGCACAACATTTTCTACTTTCCGGTGGATCTTGGATCTATCATGTTTCACCAAATCTTTTGTTTGACGTGGAAATGGAGGACAATGTTAAGCTGATCAGCATGCTTGCTTACTACTCTCCCAGGCAGAAGCCATCTCTGCCGAATTTTGTTCATTTGGTGAGCCAAACTGGGCATGTTTAGTGATGTAAAGCACTAGATTGAATTGATTTTCCTGTTAAGGCCTG
>comp_16_59218_c0_seq1
GGTGAAGCAGCCGTCGCCCTCGTCGTGCGGCCTAATGTGAACAAGGACGAAAGAATCATCGATGTCACGAACACGCAGCGGGCTCCGCTCCAGGGCTGCGACATGGTCATGGCGGCGAAGGAACATAGCATAGCAGGAGCCAGAGGATGAGGAGGCGAAGCGCACGGCTGGATTCCCGAGCTTTTGATGAAAAACCCTCCGAAGCCATGGAATGGGGTTGTGTCTAGGTGGTTGAATGTCAACGAGGCAGGCGAGGGCGTGAGGGTCTTGGACAGGCGGGCAGTGGATGTCGAGAGAGGTGGGGCGGCCATGGATCACAGGTTCCATCGCGCTGCGCGCAGCGGTGGATTGGCGACGAAGGGCAAGGAGGGTTTGGCACTGGTTGCGTTTGTGGCCGCA…
>comp_16_59260_c0_seq1
TGATTGGATCAGGAGAGAGAAGAAGCTTGTCACTTTCAGCTTATCTGAGCCTCATGATCTTGAGGAGTGCCGCTTGATCCGGATCAAAGCCTTGGATGTTATGTCAACCATACTGCAAGGCTCTTCCTTTCCTTGTCTCAAGATGCGGGATGATGATGCTATGACATGTGACTTTCCACTGCAGATGGATGATGATGCAATGGCATGTGAGTAATCGAAGGGCAAGGATGGGGACCCCATGGATTAGAAATTCCTTTTAACTGGAGCATTAGTCTTAGGAGATCAAATAGATACATTCTTATGCTTCCGAGATCTGCCTTTGCGCTGCTACTTGGTTTGTCCTCACTGGCTCATGCGTTCCCGAGAAAATTACATAAAATTACCACAATTCGGGTTAGG…
>comp_16_59481_c0_seq1
GGAGCACTGCCGCCTAACAAGGACCAGCACCGATTCTTGAAGTGGCCCAAGGTTGTGTGCGGCCAAGATGGCTGCGCCAAATGCATTCTCTGGCCACCTAGAGAAATGGCTATATGAGAAAACCAAGGATTCAATATTCTTTATCAATATCCTACCCAGGCCTGATCAACATGGGGCAATTCATGATCTTATGAAGACAGCAGACCATGTCGAGGAAGGTGAAAGAGAGGCATTGGTCAATGGGGATGGTCATTGTGCAACTGGGTTTGTTGTTGAAAATGGGCCAGATCACCTGAAGATACTGACATGCGCTCACATTATAGAACATGTTTACTCAGCTACCGATCCTGTGTCCACCGATGATTGCAATAGGGTATTTATTACACAGGTACTATGTGA…
>comp_16_59521_c0_seq1
GACGCCAGCTTTGTCTACATGCGCTGCCCACCGCCGGACTTGGTGACGACGACGGCGGGGCAGAGCTCCTGCAGATGATGTACCGGCGGTCCGAGCGGGGGCGGACGCGGATGTGGACGCGCCCTTGGAGCACGCCCTGCGGTGACCGCACGTCCCGATCGCCACCCACTCGAGTGGCTCCATGCACACCGCGCAGTCGGACGGCTCAGGAGGCGCGACGTCGACGACGTGGCTTAGGGGGATCGGAGAGGCAAGCTGGTCGGCCAGAAAGCCCCGTAGACATCGAGGTCGTGGCTGCCGTTGTGGGCGAGAGGCAACGTAGGTTCGGCTCCGTCGTTGTCGATGACGTGACTGCCGTTGCCGCCGGCGGGCTGAGCCATGGTCGAGCGATGGGGAGCA…
>comp_16_59676_c0_seq1
ACCGCGGCCCCCGCCGGCTCTTCTCGCCTGCGCGCCGTCGTGGACCGTCGACGACGACGTGCTCGGCGGCGGCGCGTTCCGCCTGGAGGAGCCGCTGCTGTGGGAGTACTGATGGTTCATGAGTCGATGGATGAATCAACGCCGCCGCAGAGTCCGGTTCCCGCATGCACCTAGTTTCTGTTTCATCTTGTCACTCCGCCGCTGTGTTTCTGCCCTGCTTTCTCCGCTGTTTTTTCTTTTACTACTTTTTTGTTACTACCAGATTTAGGAAGAGGGGACCTGTATAAAGCCAATTTCTTTTTCGTTTTCAGTTGCTTGATATGGTGGAGGAGAATAATAGAGTATGTATAATTAAACAAGCATATAATAGAGTACCTATTCTGTTTATAGTGGTAAAAA…
>comp_16_59747_c0_seq1
GCCGACAGTTCATTAGATGCTCTAATGCTTGGTAAGATTATATTAATGTTCCCTCAATGATGTATTAATGCTAAGAATACCGAGTATTTATCCTGACTCCACTATTGCTGTGAACTTGTATCCCCGTCCCAATATTACCCACTATCTTGATCCTACTTGAGCCATTTCCTTTTCAACATCTACAAACGTAACACATTGAATAATTCAAATCAAACGTCCAGCTCGAACTGGAACATGGGAGCGGCGTACGCGCCCAGGTCCCCGAACAAGAAGGTGTCAACCTCCCCGTAGCCGACGCCACCGTCATGGTCCTCGCACCCGAAGTAGGTCTGCACGTCGTCCGGGAAGCTGCATCGCGCCGATGAAGGGCCACCGCTATATTCAGGTTCCTGCTGTTGC…
>comp_16_59777_c0_seq1
AGCCACCTTCAGCACCTACACCAGCTTGCTACTCAATAGAGTCTAGCTAACTCACTGAGCTTGATTACAGCCATGGACGAGCTGTTTCTACTTTCGGTGCTGCTGGCGGCGGCAGCTGTTGCGCTGCTGCAGGTGCTGAAGGTGGCTCTGAACCCAGTCAGCGAGAGGGCGCCGCCAGGCCCATGGAAGCTGCCGGTGATCGGCAGCATGCACCACCTGGTGAATGTGCTGCCGCACCGGGCGCTGAAGGACCTCGCCGACGTGCACGGCCCGCTGATGATGCTGCAGATGGGGCAGACGCCGCTGGTTGTGGCGTCATCCAAGGAGACGGCACGGCTAGTTCTCAAGACACACGACACCAACTTCGCCACGCGGCCAAAGCTCCTCGCCGGTGAGATC…
>comp_16_59830_c0_seq1
GGAATTGTTGCACTTTGTTCTTCATGTATATCCTTTCATGTCTGTTATACTAGTACCTACTGCCAGTTTTGTTGGTATATAACTAGGTAAATATACAGTGTTAAAGAAACCCAGTCTGGAGTTTTTGTTTTCTAACTGATAATTCATTTACTGAAGTCTCAAACTTTGATTTTTGACGATCTAATTCTTGGAGTATTTCAGCCTGTGGAGCTAGGAGAGATTCGGGACGAAGCTACCTAGGAGAAAAATGGCTGGACGCGGCGGCATTAAGAGGAGCATCTGGCAGTTACTCTGTGGCTGCTCGTCATCTAGCACGGAAGAATGACTACATGCGAACGCAAAACGAGATCTCAACAGGGTGCAATGTTTCCAAGAACTTTATTAAAATGTTTATCTCTG…
>comp_16_59893_c0_seq1
GGTGAACTGACGGCATTTAAAACAGAGGAAAACATCACATGATACTGCCAATGAACACTACAATCGCCATGAGCTACACATTAGTAACAATTAAACACAACACGAGATTACACGATGAGTACTCACTCCTGCACGGACACACTGAATAACTGAAATATACATCTTCTCCTCAGTGCAAACTTGATGGAGCGGCCATCTTCATCTGTTTCTCTTTGCCATCCTCGACGGAAGACACCGAATAGTCCTCGTCCTTCACGGCCAAGAACACCAAGACCGCGAGCAGCGGGTAGCTGATGGTGGTCAACCCCCAGTTCACGATCAGCTGAGACAGCAGGGATGTCTTGTGGGTATCGACTTGCCATGCCACGGCTGCCCCTGCACTCTGCACTCCCTTGTAGA…
>comp_16_59935_c0_seq1
GTACTCATAGTAGATAAACTGAGAGCCTTGCACAAACAGGCGTGGATGAGAGACTTATTCTACCCGAGAAGGGTAAGCTTATTGAATCTACAGATGCGTGATCGAAGGAGCTACATGCACTAGTAGTTCCTGCTACAGTCGTTGTCATTGGCCATGTCGATGGCTGGCCTCTCGACGTCCTCCATCTCCTCCTCCCGGACGAACACCGCCTGGTCCAGCACCGATA
>comp_16_59951_c0_seq1
CCACCGCAATCAGCCCGGACGGATCAAGCGGCGCGCCGCCGCTCACCTTGGTGTAGGCGATGGCGGAGCCGACGCCGGCGAAGACGAAGATGAGGGTGGAGATGAACTCGGCGACGTAGGCCTTGAGAGAGGCCACGCTGAAGGAGTCATCGAAACGACCGAATGCGATGCAGCCCGGCATGGTGGCTGTGACGGGTTAGGATCGTCGGAACTGAGTGGGGAGGACAAGAGAAGAGATGGCTGAGAAGGCCGGG
>comp_16_60053_c0_seq1
TATCCCTCCCTTCCGATTCCAGTGCAATCCCAAAGAAAAAAAAAATTACATAGGGGGGATGGGGTTACGTTACACGACTTGATGTGTACAAGATAACAACATCCTGGTTGCCGTGCAAGAAGTGTAACCAACTTGACATATATCTAGCTACTCTGAAGTTGTATATATAAGGTGGTTGGTTTAATTCTGACTGAATAATGTGGCCACAATGTCAATGCAGTTCTAACCATCTGCAAAGCTAGACCACATTTCATACCATCCAGTGCATCATCTACATCTGCATACTCAATGGCCATCATACCAAAAAAATATCACCGGTAGTAGCTCGAAACGGCACGCGCGTTGCTACCACGGCGCAGTTGCCAACTGCTGCAGCATCTCGCCCCTCCGTTTCACGCT…
>comp_16_60083_c0_seq1
GAAGCACGAAAATTGTAATGATAAAACATGAAGAAGAGAACAAGTAAAGCCACTGAAGAAAGCCAAACGCATAATGGAAGAAGCTATACCATGGTGTCTTTTCTTCTAACTTTATAACTTGGCACTGGGGTCACGGGCCCATACTTGCATCTTCAAATAACTCTCTGGCCAATTTTTCCGAACATGATGCTCAAGATCGAGTTCTTTGACACCATTCAGTCGGTCCTTTGCTGTTATTTCCATGGTCATCTCTTGTGGGATATACTCATTCTCATGCTCAAGTATATCTCTGAATTCAGTTAGCAGCTTGCGGAAAGTGGTAGGCTTTTTGGTTCTTCTCTTCCCATCAATCCACTCCGGCCTTTCTCCCTCCCTCATGTTCACATCTAAATACTCCTC…
>comp_16_60126_c0_seq1
GGGGGAAGCTGGCCACACCACGTCGCCCACGGGTTCATCGGCGTGAGGAGGAACTGCAGCAAATTTTGGTGGACCGATCGCAGCGGAGCACCAGCATCGTCATCAGCCCCGACCTCCAGAGCCAACAAAGGTACAAAACCATCACCAGTTTCATGAGGAGCATGGGAGTAGGCGTACTTGGATGCTGAAAATGGATTTTCCGAAATTTGATGGGGAGGGTGTTCGGATTTGGTTGGATAATTGTGAGGCATATTTTCAGTTATACAACATTGCTGATATACAACATCGGCATCCCTGAACCTGCTGGGGAACGCAGCACACTGGTGCCACTCTGTTAAACTGACATCAGTCTGTGAGACTTGGACTTCTTTCTGTAGTGCTGCGTTGCAAGAGTTTGAT…
>comp_16_60171_c0_seq1
GCAGGCGTTCTTCGCGACGCAGAGAGCGGTGGCTACCTTCCCGTCGGTCCGGCTGCGCACGGTTGCAAAGAGATTCCAGATTGCTTGCTCGGCGAAACAGGGCACTATTGACAAGGTTTGTGGAATAGTGAAGAAGCAGCTAGCCGTCGCTGAAGACACGCCTGTAAACGGAGAAACAAAGTTCGCTGACCTTGGGGCTGATTCGCTCGACACGGTTGAAATTGTGATGGGTCTCGAGGAGGCATTCGGTATCACGGTGGACGAGTCGAGCACCCAGGAGATCAAGACAGTGGAGGACGCTGCCACTCTTATCGATAAGCTTGTGATCGATAAGGAAGGTTGAAATGACGGCACATTTTCGTTTCTACGAGATAGTTTTGAGGGGTGCCGACTGCCGAG…
>comp_16_60214_c0_seq1
TTGTGGTTCAGCATCTCCTTGGTCACCTTCTGGAACCCATCGAACTGTCACCGGAACACGAGCGCACAGATCAGAGGCTAGAGCCTGCCGAATCCGGCAGATCGCGGTAAAGGGGGGTTGAGGGATTGGGGTGGCTCACATCATTGACGGTGTTGACGGGGGGTAAGTTGAGGGCGAGCAGGTTGGTGTCGGTGGCGACGATGCCGCTGAACTCGTTGCATGTGGCGGCGAAGTGGTTCTCGAGGTCGGAGGTGTTCAGCCTCATCTTGTCGACGGCGT
>comp_16_60292_c0_seq1
CGGTGGAGTACCCAGCTCAATGAGCATTAGAAAGGCAAAGTCATTTATATTGTCATTTCGTATCAAGTCGATAGGAAGGTCCGTCTCAACTATGCTTTCAGTTGACAATGGCCGACCAAAATGTTGTTGGACACATAGGTGGTCCGTGTGAAACAAGGGGAACTCCAGTGCGCCTTCGGAGTTGACAATATGGTCTGTAGTGAATGTGCCCAATATCAAAAATGTAAGTGCCTGATTATTAATTTTTCTTTTGCAACACAGTAGAAACATTTTTGAAAAAAAATAATATTTTCTGCTATTACTATTTGAAATACGACACCCCATGGATATTGGATTTACGCTACTAGTTGCTCAGCCGGTTG
>comp_16_60377_c0_seq1
ACTTCCTCCCCATTCGGCCTCGCCACTCCTCTCAAGTCTCAACCCTGGACGACAACACACAGCAGGACCTGTTCTAGGGTCGCGCCGCCGCCTCATCCCTAAACCCATCCGCCTGGAACTGCGAGCGCTGCCGGCCCGCCGCCACCTCGCCGCCGCCGCCACCATCCAGCGGTCCGGCCGACCGGCCAGAACTCGAGCAGCATCTCCTTCCACACCCCATCTCCAATCCCGCGCCGGCAGCACGCCACAACTGGGATCCGGCGACGCGGCAAACGACACGCTGCTCGGTTGGCTGGGGAAACAATCTTCTAGAGCAATGGTCCCCAATACTTCCATTCTCCAATTGTTCTCCCCCCACGTCACGATCCGCCGCAGGACCTCGACCGCTGCCAACAGCGT…
>comp_16_60395_c0_seq1
AGTACACGCAATTGGAAGAGCCTTCGATTCATAGAGACACAATATTACTCCCAACAATTTACACCAAATCCATCAATCAGTTTGACTATTCTTCTCAACATAAACGCTAGTGTAAATGGATGAAAAAAGTGAGCCAAACCATGCATTGACTTCAGGTGCATATGCCTGAACATTACAAACAACTTCCACAAGATTGCACAGTGTCCTTATGTGCATGTTCAATTCAGGAGACACAATACTCGCAGCAATTTACACCAAATCCATATCAATCGGTCTGACTGTTCTCCACATAAACACTAACCTAAATATTAGTTCAGATGCATAAAATTACACATGAAGATTAACTTCCACACGATTCTCCGGTGGTTCTTCTACGCTTGCATGTCCTCGATGATCAGC…
>comp_16_60600_c0_seq2
GCCTTCATCTGGGACGAAAGAGAGGCCAGCGAGAGGAGGCATCAGCTGAAAATGGAGACGGGCACGATTGTGTTGTTCGTCGTGGTGGGATTCTTTGGGTTGGGAAGCGCCGTTCTCGGCTTCATCGCCGAGGGGACAAAGCTAACCCGAGGAGACATCGAGGTGTCCATGACCAAGTGCATCTACCCTGCTAACCCCGCTTTTGCGCTTGGGTTAGTAGCGGCCATCCTGCTGCTCGTAGCTCAGATCATCGTCTCGGCCGTCACCGGCTGCTGCGGCTGCTGCAAGCCTCGGGGCGGCGGCTTTTCCGGGTCCAAGCGGACCATGGGCGTCGTCTTCTCTGTCCTCTCATGGATAGCGGCGGCGATCGCGGAGCTCTACTTCGTGCAGGGCGCGGCG…
>comp_16_60605_c0_seq1
GACCCTGAATGGAAAAAGGGCAGTTGTAAGCCATGGCTGTTGAGAGTAAAACTCCACCACCTGCAACTTTGACTGATCTTTGCTTTGATGTTGTCATCGGAATGTGATTCTTTACTGCAAAGTCATAGTCCATAAATGTGGTTGTGCTTCCTGTATCTGCCAGAGCCACTGCCGTTGCATTATGTGTTTTCAAGGACAGGGAAATGGTGGACTCACTGAAATGCCCACCATAAGCAGCGGCTGATATGCTCATCACTTGTTCGACCTGTTCATCCTGGTCTGGTGGCTGTTGTTGAGCTGCTTCTTGAGGTAGAGCTAGTTGCAAGAGATGCACTTGGTTCTGTTCTCCCTCGGCCACCTCATCATCTGAGTGGTCTTGCATTTGTATTTGATTGAGGG…
>comp_16_60609_c0_seq1
GTCAGTTGTAAGCGTCCTTCCGAACAGACGCATCTGTTTTAAGCGCCTGTTCGGTGCTATATATAGCACTATTCAACATCAATGGAAACACAGTTTCATTTGTCTCTCATTTACATCTGAATTCGAACAGAAATCAAGTTTCAATCTCAATATTTAACCAAACAGTGCCATTTGTTGATATGCATTTCAAACACCAAGCACACACAGAAAGAAGAACAAACGCGCTCTGACTATGAAGCGACAAAGCCATCGCTCAAGGAGAGAGCGGCCAGCTGATCGGCTGAGGCATTGGCCTGCTGCTGGGCACTGCAGAGAACCTCCATAGCTTCTGCCACCTTGGCCTTTAGAGCATCAGGAGACTCGATAAGATGAAGAACCTCAGTCTGGTCCATCTCAAGT…
>comp_16_60910_c0_seq1
ATATATTTCCTTTATCGAAAAAAAAATCTATCTTCTTAATTATAATCTCCCTTTCTCCAAAACCTTCTTTTATGTTGCGAGCCAGATGGACAAGTGTGGATTGGTCGTTCTCCTTCGCTGATATCATCGCCACCGCCGTGGCACAGTCCATCTCCAGGTCGATTGGCTCCGTCGACCAATTCAGGGCTATTCACAATCCCTCGTCGCACGCTGACATTTCTGCTTCAAGCGCTGAAGCTCAGTTCAGTAAACTTCTACAGGCTGTAAAGATCACACTTCCTTTGTCATCTCGAAGTATCATTCCAGCTCCTACTTCTCCTGACCGCTCA
>comp_16_60968_c0_seq1
GAGCTTTTGATAATAAATCCATATTACATCCATGCTGAATGCAAAGAGTTAGGAAAGCAAGGGGCTGGGAATTCTAGGTACAATCAGGTTGCTTAGCTAAGGCATTTTTTAGCAGTAACATGAGCTGCCATGTTCGCCTCTCTTAATTTTAACATGCTTCAAACAAATAATATCTGGAACATAGTAGAACTACCTGGTTCAGGATTGGAGTAATGTCTACTCTACTATACTCCCCTGAGTTCCACAGCCCCACCAGGATTTACAAGTAGTCTGTTTCAAAGATCACCGTGTTCAGGGCGACATGGTGCACTAGCTGAAACACTTCCCTCCATGCCATCACCTCCGCTGTGAGAGCATTCTAAAAAGCTGGGTACCAACGCTACTTTGCCGCAATGATGC…
>comp_16_61055_c0_seq1
GCGCCGTACTCGTCAACGCAATAACTTCCCCAATCCTGCCGCCGCTCCTCTCGCCGCCGGTGAGCTCTGCCACCATGTCCACCAAATCCACAAAAGGCTCTGAGGCTTCCCTGCGCTCCGCGCGCCTGGCGGCCAAGCCATCGGCAGGACTCTCGACGATGGATAAAATCAAGATTGTGCTACTGAAGAAGAACGGTCAAGAGGTGGATGAAGCAAATCCGAAGGACGACCTCAAGAGATACAACGACATCTACAAGAAGCAGCTAACGCCGACGTACATTAAAGCAGTTGCATCTCTGGTGGATGCTACCAAGCCTGGACGGAAAGGGGGAGCCCCTGCTCTGCAGCCGGCCATGGCCTCCGCATAGCTTTGCTCTTGGTCAGTGCTGAGTTTCTTCA…
>comp_16_61093_c0_seq1
GCTGGGGATGACGGAGTGCCTCAGAAACACATACTGAAGTCAAGCTTTTTAGGGTATAGTCATTATGATGAAGTACCTCTCACAGATGACATTATACTCCCACGGAAAAGGGCCGGTGGCTGGATGGAGGTGGAGCTCGGCGAGTTCTACAACGAGGAAGGCTTCGACGAGGATGTGTCTGTCAGCCTAATGGAGACAAAAATGTGGAAGCATGGTCTTGTTGTATGGGGCATCGAGTTTAGAGTTAAGCAATGAGTTTGATGAACTTGTAGAATTAAGAACCATCGTACATTTCTTTCTACAAAAACAACATTGGTACTCTTGAGTATTAGTTGAGCAAAAAGAAGTTTGTTGGCGTAGCCTTCCTCATTGTAGAACATGTTGGTTTGAGTTGTTGCA…
>comp_16_61140_c0_seq1
GGATGCGTGCGAGGCCATGGGGTGGCGGGCGCCTACCAAGATCCAGTCCGAGGCCATCCCCCACGCCCTCGAGGGGAGGGACTTGGTCGGGCTGGGGCAGACGGGATCAGGGAAGACGGGTGCCTTCGCTCTGCCGATCATCCAGGCGCTCCTCGACGACCGCCGGCCCTTCTTCGCTCTCGTGCTTTCGCCCACAAGGGAGCTTGCGATTCAGATTGCAGAGCAATTCGAGGCGCTCGGGTCGGCCATCGGCTTGGTTTGCGCAGTGCTTGTTGGAGGAGTTGATCGGATGAAGCAAGTGATATCGCTTGCAAAACGTCCACATATTGTGAGCTGCTGCAAGGGCAATCACACCCTTGTAAGACCCAGAAGGCACCATCCACTGGGTTCGGTTTAGGC…
>comp_16_61205_c0_seq2
GAACTTACTAAAGACACCAGGGAAGATAATATTTTGGCCGAGGATGTGAGATGTTATTTATGGATGAGTTACGGGAATGCCATTCTACAATATGAGAATGAATAAGAAAATCAGTAACTTTTAAAAGCATTGAGCGAAGTGCAAAGCCTATGAAACTACCGATGCGGACATACACAAAGAAGTTTGGATCCGTTGGAAGATCTATAGATGTGACACGGTACAGAGATTACCGTGAGCTGAGATCGGCCATAGCATCCATGTTTGGACTCCAGGGGAAGCTTGAGCATCCTGCAAGTTCAGATTGTAAGCTTGTTTATGTTGACTACGAAAACAATGTCCTTCTCGTCGGCGATGATCCATGGGAAGAATTCATCAACTGCGTCTGATGCATCCGGATC
>comp_16_61359_c0_seq1
GAGACCTTAGAGTTAAGGCGGAGCAACGTAAGAAGGCTGCCTCGAGCTGCATCCCGGTTACGAAAATTAGCCCGCCTGCTAACCAAACTTCTGGATGACATACCGGACGGCCTAGAAAAGATGCAGGCCTTGCAGGAGTTGTCAATGATCAACCTCAACAGTCGCCGCTCGCTCGATCTTATGGTGGAGCTGGTCAAGCTGAGGCAGCTGAGGGCTCTCGGTCTGAAATGGTGTTTCCGGG
>comp_16_61468_c0_seq1
CACGGCAGTTTCCTGTCGTGCGCCAAAGCGAACAGCACGCCGGGGTACGAGTACACCTGCGTCAGCCAACACAGCGAGTGCGTCAACTCCACCAATGGCCCCGGATATGTCTGCAACTGCACCAAAGGCTACGAGGGCAACCCGTATCTTGACGAAGGGTGCACAAATATAGATGAATGTTCACGTCCATTGGAGTTTCCGTGCAATGGTTTATGCCACGATACTGCTGGTTCATATGATTGCGAATGCGGCACGGGCTACGAGAGTACCGGTGATCCAAAAGAAACTCCATGCAATCCAAAATTCCCATTTGAAGCAAGAATTGCTTTAGGTATCAGCTTAGGTGTGTTCTTCTTGGTTGTTTCACTACTGTTGGCATTCATTATGCATCAAAAGAAA…
>comp_16_61479_c0_seq1
GCCAGAAAACAAAGGGAAGCTCATCGTGACCATTCATCCGAGCGCAGGGGAGCGGTACTTGTCGTCGGCGCTTTTTGAGGGTCTGAGGAAGGAAGCCGAGGCCATGCAACCAGTGCCAGTAGACTAAGTTGCAACTGCAGAATGAATGCATACAGAATAAAATTCACTGGCTTACCATGTTGCAAAGTGCTAGTTGAACCTCATTTGCAATCTACAGTTTGTGCCTCATGTGGACCTTGTGTAAACAACAGTTATAATGGTTGAAAAAGGATTTTACTTTTCTGGAGATTTACGAT
>comp_16_61753_c0_seq1
GGTGGCTCTTGTGGTAATCTCAAGGTTTCTTTGATCAAGGATAGGGTTTTTTCATTCTGTGTGGCTAATAAGAAGGTGGGTTTTCATATCTTAAAGTTAAGAAGGTTCTCTTGTCAGCAGTTTAAATGTCATTTTTATCTTTGGGGTAGAGGAGGCCCTAATTGGCAATGGGAATTCTCTAATTGGAAGAAGCAATGTGATGATGACTGGATTCTTGTTAGCCCTTCGAAGAGAACTATGCAGAAGGGCTTGGAAGCGCTGCAGAAAAAGGCTCAACATTCTATTTTATCCACGGGGCATAATGTTAAAAAGAAATTGCAGTTTGCTGACTCTATTGCATATGAGGCTTGTTCAGGTTACAAACCTCCAAACCTCCCCGCTTCTACTTTTGAGAAGGGT…
>comp_16_61755_c0_seq1
TACAAATCAGCCATAACCCTGAACTTAAGCAGTGGTGTGAGTTTTTCTTGGATGACAAAGAAATAGTGTGAACCAGATGAGAACAAATAAATTGTTGCTTAAACTAAAGAAGGCGGGAGAAGTGAAAGCTATGGAGGATTTTGAGTCAGCGCCTCAGCGGTCCACTGGTGAGTGGTGACATGATTCATAAATTATGACCAAGAGGAACTCCAGGTTGTAACAGGAAAAACTGGAGCTAACTTACAGGACGTAGCTTCACACAAAAGTGCATGTCATGGTTGAGCAGAACTTACAGATACTTGAAAGGTGCTGTACAGATGTCTG
>comp_16_61784_c0_seq1
GGGGGCGGCGCGGCGTCCGGGCAGGCCCGGTCCACACATATTCAGGGCCCCGGGGCAAGACCAAAAAAAGGGCCCTTATCGACAAACAAATTTTTTGAGTGTACTGCATTTTAAAAGGAATCTAATACATATCAAGGATAGATGAATTTGAACTATAAAATCCACACAATCATGAAATTTACCTCCCCATTGCTAAATTTGTGGAATAGTAAGTTTGTGAATAATGTCCAGAATTACTATCTGATAGGAGGACAATATTATGTTCTCTTACGGGTCCTTCTCAACTAAAAATATCCCTACCCTTGTCATTCAAATTGTCTAGTTTCGTGGATTGAGAATATCAAGAATAAAATGTTGTTGTTCATCGACACTATCAAATTCTGAATTTTGGTAATCAAC…
>comp_16_61897_c0_seq1
CTAAATCTGGAAACAAGATGAGAAACGAGTAGAAGGATTATTGACAGAGCCATGCATTTGAAGCTCCTCCTAAAGCTCATCATCATCGTGGCCACCGGCGGGGAACCTCTGGTGCACGGCCAACACGACAGGGTAGCACACGTCGACCAGTTCCCTAAGATTCTCCTCATAGCCCTCCTTCCCGGCGACCGGGTTGACGTCGAACCATTCCCTCGCTTTCGTCACCGCATCCTCGACCTTCTCCTCCTCCTCAGGCTCCATCTTTGCAACGCCTCCCACTCGCGGGCCATCGGGTCGATCTCCTCGGGACTCAGCCGGCCACTGCGGTTGATGATGGCGCTCTCCGACTTCCCGGACCTCTTGTCCGTCGCCTCGACGAGGAGCTCGCCGTGCTCGTCC…
>comp_16_62053_c0_seq1
TTGGTTTAATGAAAATGCCCTCTGGCGCTACAACAAAAATGTATATATGTAGGAAAATTGTACTACAGTACTTAATTTGTCAGCAAACAACTGGTACAGTATGCTCAGTGGAGTGTGATCTCCGTGTGGTATCTAACTTTTCACCTAGATACTAGCTAGAGAGGAAAAACATAAAATAAAATAAAAAGCTACCCTAAATCAGATGATAAATACAACAAGATGAGGCTGATATCTAACTAGCTAGCTAGCTCTATGACTAAACCTACTTAGTTGTGCTTTTTCGGGTGAGGAATAGGACCTCCTCCGCGGCGAGCAGCCTTGTTAGATTCAACACCAAGGCTACCTCCATTGCGAGTGTTTGATCCAAAAGATTCTTGTGCACCTTCTCCATTTGGCATC…
>comp_16_62104_c0_seq2
AGAATTACAAGAGCGCGTTGCCTAAGTGGACGCTCCCACATGACCATGAAGGCCATACACAGTATTTCACTGATTCATATTGAAAAATGACTTATGTGAGGTTCAGGCTGTTGAAAAAGGCATGTGAGGAGATCTACGAACTGATGAAATTTAACATCCACATGAATATCAAGGGCCGGTCAATTGGACAAACATTTAAGAGTATCTGTCAAGCTGCACGCATGATGCTGAAGGTCAAGATTAGCATTTTCCTGAAATTTTCATTAGCTGATGGTAATTTTTTATAGGTCTCGGGATACCCGATCAGTTGAAATCTAAGAATGCGCGCAGGTACAGTCGTTTTGTTGTTCATAGGGTAAATAATAAGAATGGATACAGTTTTTTATGCACGTTACATGT…
>comp_16_62239_c0_seq1
GTGCCAAAAAATTATACGGAAAAGAACCAAGTCAGGATCTACTCCTTTTGGAACGCTGACAATCTGATTGCTGATATCAGGCAAGGAGAGTGCAACTTTCTTAGCACTCTCTAAGTAGCCCTCAAACTTATTATGTTTGACATCAGGCTTGCCCATCTTATCTGCAAGCTTCGGCTGGTCATTTTGGTTATGCAATGGTTCTGTCCCAAGAGACAATTCTTCCCTCATGATGTGGTACTTGATTGCCTCTTTCCGAAATGTCCAATTGCTGGTGATCCAGTTGAATCTGTACAGCGGGAGGAAGCGGTGACCAAATTCCGCTATGAATTCGATTGCAGAGAGAATGAATCTGAACTCCTCTGTGGAGAGGTAATAAGTAAAGCTCAACCTGGTCCATCC…
>comp_16_62281_c0_seq1
GATGCAGTTCTTATCTGATTGTAATGACACATTCAGAAACAGCAAGGTAAAGAACAACCAAACTCAGTGAATGAAATCGCTCATCAATTGGATATATATACTGCTCCGCAATGAGAACCGAGCATACAACCAGATCAACCAGCAATAATAAGATAAGAAAGTAAAAAAAGAATAGTACTAATAATAAACCGGTCGAAACAAATCGATCGGCAGCCATGGCGGGGAGCAAGAACTCACGGTTCATGTCCCAGTTTCCTATCTCTAGTATGGTGTACCATCCTGCTGTCAGCTAATCCTGTTTAGTAGGCCTTGGTGGCGTTGGTGGTGAGGCCGTAGCCGAGCGGGAAGAGCGGGTCATAGTGCGCGTCGCCGTAGTTCATCGGCAGCTGGTCCACCGA
>comp_16_62284_c0_seq1
GTCCAGAGTATAGACACTGCCAATAAGCAAATTAATGTGACTTGTGAGGTACAACAATTATTAGGAAATAATCGAGTTAGAGCTGTAGCTATGAGTGCTACAGACGGGTTGATGAGAGGAATGGAAGTGATTGACACGGGAGCTCCTCTCAGTGTTCCGGTCGGCGGAGCTACTCTCGGACGAATTTTCAACGTTCTTGGGGAGCCTGTTGACAATTTGGGTCCTGTAGATAGTAGTGCGACGTTCCCTATTCATAGATCTGCACCCGCCTTTATCGAGTTAGATACGAAATTATCCATCTTTGAAACAGGTATTAAGGTCGTCGATCTTTTAGCTCCTTATCGACGTGGAGGAAAAATAGGACTATTCGGGGGGGCCGGAGTAGGTAAAACAGTACTC…
>comp_16_62318_c0_seq2
TTCACGCAGGGATACATCCTCAGGGCAACCATTTCTGATGATTTTTGAAGTTGGACAACAAAAATATCCTTTTGGCGGTTTTAGGGGAAGCCTCTTTCATGCCCTGAAATTCACTCACTTTTACCATGATACTGTTCACCAGTTTGCGCCGACATATCATGAATATGTGCTCTACAGCAAAGAGGGAGAGGATCAACCGACAAAATATAGCCCTGGCAGTATCGTGCCATCTGGACAGGACATGCAGCTAGTTGAAATATCTGTTGTGGATGCGGAAGTTCCAGTTTCATCAAGTTTATTATCTTCTGATGCCAAACCATGCCCTCTCAAGTCGTGGATGGATATCTAAGGAGAAGTTAATATGGTGACCTCCGAGCTCATGTGCTATTAACTGTATGC…
>comp_16_62480_c0_seq1
CGGGGCTGTCGCTGACATATATGGAGAGCTCATGGACATGTAAGGAGAGTTTGGTTCACTCCCATCTATCGGAATACTAGAATCGTTTGGCAATATCTGGTGGGAGAACAATGAAGTATTCCTTGCCATGAAAGTATAAGGAGATATAGATCTCAGATGTTTATCTGAACTCTGGTTATTTCCGGAGAAGTTTCCAACTGCATCAGTTGGTGAATAGCTTGCACTAGGTATTGTGTGTGGAAAGATGTCTTGCTGTTGACCATGCAAACTTCCCACCATCGCAGCAAGGCTTTGGTTGATTCTTGAGTTATCTTCAGTTAGTGCATCACAGAAGGCTCGATGTGTGATGAAGCTATCTTTTCTGTAACAATATTGTAACAGAAAGAAAGTTAGTTTCCA…
>comp_16_62605_c0_seq1
GACTGCACATGTTGCTGATTTCGGAGTTTCCAAGCTGCTGTTTGGGGATGACAATTCTATTGTGTTAACAAGCATGCCCGGCACCGTAGGATATATGGCACCAGGTAATTTCCCTTAAAAAAATCTGATAAATGTTTCATATCGTTTTCATATGATGTAGCTCACCAGTTTCCTTTTGGCACGGAACAGAGTTTGGATCAACAGGGAAAGCATCACGGAGGAGTGACGTTTACAGCTTTGGGATTGTTCTCCTTGAGGTCTTCACAAGGAAAAGTCCGACGAATCCAATGTTTGTTGGTGAGTTGAGCTTAAGGCAATGGGTTAGTCGAGCCGTCCCTCACGAACTCTCAAGTGTCACTGACTGTAGCCTACTGCGAGATGAACCAGGGAATGGTACAA…
>comp_16_62799_c0_seq1
CGCTGAAGCACATGAAGACGAGCAACTCAAACATGGCGCGCCGCAGCAACGGACTCATCGTCACAGTCTCCTCCCGCCCTGCCGCTCTTGCTCTCTAAATAAGCTGGAGAGGAGGCCGTCGCGCGCCGACCTCCTGACGGCCACGAAGCGCGTGACACGGGCCGGGCTAACCACCGCATCAGGCTGGGGACCGGTTCCTCCGGCGCCTCT
>comp_16_62831_c0_seq1
GTCAGCTATTATTTTACCTGAACAAATACGGAAAATTACATATACGGAAAGTTACAATATGTTAGTACGTTACATATAGAAAGACTTGGGGAGGGATCAGATTTACATCCCTAATCACAGTGACAGTCCATTTCTTTACTGCAAGTTCCATATTTGCAGTTCTTGGAGGCAAACAAACATCAGGATTCATGACATGGCTTATCTGAATGAATATCCATGGATGAATCATTTGATGCTGCAGGATTCAAGTCATCGCTTGCAGTACAAACCATACCGTCTGCAAAGTATCCTGTCCCACTATCTTGCTGTAAATGGTACGGTTGCAGGCTCTGTCGTGTAGGGCTGGATACTGCACTGCAAAAGACCATTTGAGTTCTTCGGTTGCAAATTGCAATCCTG…
>comp_16_62896_c0_seq1
GGAGGTATCTGACATTTGTGTTCTTTGTGGCATGGAACCGGAGGACACATACCACACATTTTGCAGGTGTCCGATGGCGAGGGCGCTCTGGGATGCGATGAGAGAAGTATGGCCGTTGAAGGAGCATATCCCCAATACTGGCAAGGAGTGGCTATTCCAGGCACTCGATCAAGCAACAGAGCAAGAGAGAATGATGATGTTGATGACCTTTTGGAGAATTTGGCATGTTAGGAATGAGGTTATACATCAGAAAGAAGCACCACCAGTGGAGGCGTCCAGAAGATTTCTCTGCAGCTATGTTGACTCATTGCTCATGATCAAGCAAAACCCTCAGGCGGATCTATCAAAAGGGAAAACGGTCATTGTATATGATCATATGCAGAGTAAGGGTCAAAGGAG…
>comp_16_62976_c0_seq1
GTCTCGTTTATGTCTAGAGCTTTTTTTTTATTGTTGTAGAAAACTTCTAAATTTATTGATTAGATAGATAGTAAATAAATTGTTGTGAGTTCCAAAAAATACTTGTATCCTTTAAAAAATTAAATGTATAAAGTCATTCACCTTTAAAAGAAGATACTAAGTTGTTACAAAGAGATGAAAAACAAAGGCAAACCCTAGTCACCCCAAGAAAACAAAAGAAAAAGATACATGGCCGAAAAATCAGCTAGGGTCAAAAGGGGTCGTCACTCCTGCCATGTTCCAAAGGGTTGCCTCATCTCGGATACGCATGACTAGGGTTTGAACTGAAAGTTCCTCCTGTTGGAAAATACATATGTTTGCTCCCGCCAAATCTCCCATGCAACCTGGAATAGGAGGGAT…
>comp_16_62985_c0_seq1
GGACCGTTGCTCCGTTAGGCGGCAGCAAATTGATAATTCTTCAAATTATAAATTCGAACAGTAAACGGCGACGGAAGAGAAGAGATTACCGTCGGGGAGTCGTCGAGGCCGTGGAGCATCCGGCGGTGGTCGTTGGCCAGAGCGCCGAGCTTGCTGAATTCGGTCTTGGCCTTGGTGGTCTTCTGCTGCTGGTGGTGATCCGTCGGAGAAAACGAAGGCGATGCGCGGCCGGAGAAAGAGTGGAACGGGAACTGAATATCTACCAAGCCCGTCGGCGGCGACTGGTCCTCCAGCCTCCTCGATCCGTCGCTCTCTCCGACGGTCTCTCTACCATGACCAAGTCTCTCGCCCTCCTCCCCTATCTCCGTCTCAGAAAGAAAAAAAGTTGGGTGAGGAATG…
>comp_16_63081_c0_seq1
CCCGCACTTGAAGCACATCATGCCCTGCCCTGGAACAGGACGTATCATAGTAGACACTGCAGAACGTGGTGCTGAAGAAGACTGAGACCCTGACCGCTTAGGCTTGGACGATTGATGAGGCCTTTGTTCGGGCTTAAACTTCTTGAAATCAGAATGCTGAGTAGACACATTCCCATCCTGGTAAGTCCTCTTGCGGTCTCCACTCGTGCCACTAGTGCCTCCAGTATGACCTTGACGAGATGCAGTGAGCCGAAACTCCAACTCCATCCTTCTAGCTTGCTCAATCACTTCAGAGTAGACAGTTTGTGGCTTTATTGCCATCACCTCCCTGTATTTAGAGTGGAGTCCCCGGAAAAACGCTTTGGCCTTATGTGCCTCGTTCCCATTCACCCTATCCAC…
>comp_16_63225_c0_seq1
TTCCACGCCTAAATATACACGCCCATCAAATAAGTTATGGCCTCACACAACATCTCCTCAGTCTTCTGGTGTTCTCCTTGATCGCCAAATCTATGTCCTTCCCAGGAAATAACTTTTGGCAAAAATCTTGGGTTCATTTGAGATCTCCTGCGGATGATCGATGGGTTTGCTGTCATGTGCATGCGTGCGGATGGGCGTGGTAACTGATGGAGGGGGTGGGCGTCAGTGCCTGCACATCTCCTTGTACGTGCAGGGCCGGGTGTAGGAGCATCCTTGGCACGGGGCGGCGCAATTTCGCACGCACACCTGCCTGTCCTTGTCGAGGCCCGATTCGCCGATGCCGCCGCCGAGGAGGCCGGCAGACCAACTCAGCTCCGGCGCCACCTCGTCGTCCAGCCG…
>comp_16_63328_c0_seq2
TGTGCATCACATTCAAATCAATTTATCTGCTACGCATTCATCATAAGCTTGAACTCGTCGAAACAAACCACCCCATCTCCATTCAGATCAAAACTTTGGATCATGGCCCGACACTCATCGATGTCCTGGTGTGAACCCAGCCTGTTGAGCATTAGCATCAGGCTCGCCGGCGTGATGCACCCTTCGCCGTTCACCTGGTACATCCCGAACGCCTCCCTCAGCCCACTGAACCCATCTACGTCGCCGGCCTCCTCCGCTGTCTCCGTGTCCACCAATCTGAGAA
>comp_16_63328_c0_seq3
GAGCAGGAGCAGGAGCAGGAGCAGGGAGCCACGGAATTGATCCAGCGAAGTCACATTACACCGGGAGTTCCTTGTTTGGATCTTCATGCGCGGATGTTGCTGTTGCAGCCGAATCCAGCGCCGGACGCCATCATGATCTTGAACTCGTCGAAGCTGAGCACGCCATCCCCATCCAAATCAAACCTGCAGATCATGGCGCGGCATTCGCCGATGCCCCGCTCGTTCCCGAGCCTGCCGAGCATCCGCCCGAGGCTCGCCGGCGTGATGCACCCTTCGCCGTTCACCTGGTACATCCCGAACGCCTCCCTCAGCCCACTGAACCCATCTACGTCGCCGGCCTCCTCCGCTGTCTCCGTGTCCACCAATCTGAGAA
>comp_16_63341_c0_seq1
ACCGTCTACTGATCCTCCGGTTCGCGTCTGCGCAACCGCGGGGGACGGCGGCGTGATGTTCCTGCTGAAGAAGAGGCCGCCGGTGCACCGCACGGCCTTGGGCGCCCACACGGTAGTCGCCGCCGAGGACGGCGCCGCTGGAGGAGGCTTGGAGCTGGACGGCGCCAGAGCCGCGGTTGATGAGCCGTAGCTGGTAGGGGTTTCCGGCATGGCGACGATGGTCCTGGTGGCTGGTCGGAAGGCACCGAGAACTGGG
>comp_16_64297_c0_seq1
AGGGCATCTGGGTGTGGCAAGACTTCAGTGAGTAACCAGAACAAACCAGTCTAGCATCTTTGAAGAACTCAAATGAAATTGACGGCAGGCAGTACATCGCTAGAAACTTTGTAATAGGAGCACATGAAATTTAGAATCAAATTAGAAATAAAATCAATACTTCTGATTAGAGTTGACAACAATCACCTTTTATTGGACGCACTTTTCTATACTTGCAGGGATGTTGCTTCCAGGGCCAACAAGTAAACACTGGTGTAGTACCTTTACAAAAAGAGTTGTATTCTGCATTCAAAAAAATGTTAGCTGACTAAGAATAAGTTCACTGCACAGAACATCCATGGAAACCTTGAAGTTTCAAAGCATTACATCCAAGGATTCTTTGTTGGCTTAAGGATAAAC…
>comp_16_64387_c0_seq1
GATGTCGTATGGCACGTCGTACACGTCCGTGTACACCACCTGCACGCCGCCCCCGAGCTCGCCGTCGAGCCTGCCAATGGCGGCCTTGAGCTCGGCGTTGTACCTCAGAGCCACCCGGTTGTACTCCTCGTTGCATTCCCCCGGAGCGTTGTGGTTCATCGTCCTCATCGCCGGTACGCACCCGAAGGGCGGGATTCCACCGAACATGATCTTGCGTGCGCCGAGCTCGTGGACGTCGCGGACGGCGGCTTCGGCGAGGCCGACCAGGTAGTTGATGTACTCTTCCGGCGTGTACTCCGCGGGGCGGAGAGGCATGAAGAAGTAGTTCACCATGAAGTCGTT
>comp_16_64421_c0_seq1
ATGCGCGCACGCGCTGGCCGACGACGGGAAGGAATGGTGGTTGGAGGACCTGGAGCGGGAACTGGGCCTGTGGGGGCCCATGGAGGACTACCAGTACCAAGCCCTTTCGGGTCTCGTGGGCCCGCCCTCTGCCAGAGTGGACGACGCAGTGTCGTGCTACTTCCAAGCTGGCTCCGTGGAACCTGAAGCCTCTACGATTCTCACCCACAGATATCCTGATGGATTTATGAGAGATCG
>comp_16_64480_c0_seq1
GACTGGGCCGCTATCTTTACCAAAGCAGAGTTTAGCGACTATAAGATTGTCAATAAGCTGGGAGTTCGAGGTGTCATCGAGGTCTATCCATAATCTTGTGCTCCAAATATTTTGAGGGAGTGGTATTGTATCAAGTGTGCTATATAACATATAAATAAGGACAGGGCCTCGGTCTGGAATAATGAAAAGCTAATGGAACATCAGAACCGGTGTATGTTACTTTGGTTTCAAGAAGTATTGAAG
>comp_16_64495_c0_seq1
CTCTGATAGTCGAGCCGTCAGCGAGATGGAGGATCTTGGCCTCGCTGCCGGTGTCTTGGTCGATGGAAACAATCTTTGAGGAGTAGCGGATGGTGCCTCTCGGCAGCTCCTCTTCCAGTGCCTGGAGCAGAACATTGCGCTGCACGCACCGGGCTTCGTGAGGCCCCCGCTTTCCCTGCACCCGTATATCGATTTCTCGAACTACTTCGCCGGTAATCGAAGACATGACACGCACCCCCTGAACCTGCACATGCTGGCTCCTCATCTTTTCTCCTACCCCAAGGGCA
>comp_16_64496_c0_seq1
ATATCCGGTTAGAATAATAAGAAAGAATCAAAGTCCAGGTTGGTTGGTGAGCCTAGTGATAGGAGACTATCTAGCTTGGTTCGGAGAGCACTTGTTGGGTTTAAGATTCGTTTTTTGCTAAATGTTACGGCCTAAATGCTGAACTATTGACTCTACTTGTTCGGATGGGTGTTTACCCCAAAGTGTTCTTGGACTGCATGCATACATCCGTAAGTAACTTAGTGCAACATGGCAAATTTCATTGAGAGGAATCAGCAAA
>comp_16_64515_c0_seq1
AGGGCTTCTTGGACGACATGGCAGCCCGTCGAACTCGCGCCAGCCCCTTTTTCTTCTTCTGTGCCTGTCCCATGGCGGTGATCGTGGAGGCGGAGGGCGCAGTGGTGGTGGCGGCGACGTCAGGCGCGGCAGGGAGGAGGAAGCGGCGCAGAACAAGGAGCGTGAAGAACGTGGAGGAGGTGGAGACCCAGCGGATGACCCACATCGCCGTCGAGCGCAACTGCCGTAAGCAGATGAACGAGTACCTCGCCGTGCTCCGCTCCACGACCACCG
>comp_16_64565_c0_seq1
GTCTCTTCCTTGCATCCTCCAATGCTTTCTCCGGCTTCCTCCAATGCGAGTACTAGTCTCCGGCTTCCCTCCAATTCCCAAAAACCACCCAGGCGTAAAGACCCCCAAAGCTCACGCCTTCCACGCGGTGGCACCTGATGGCGGCCGCCTCCGGCGATCTGGAGGGTCGGTTGATGTCTGCGGTGAAGGCCTCAGCGGCGCGCGGCGACCCCCCACTTCTCCAGGCCGCCGAG
>comp_16_64785_c0_seq1
CCCCTCCTCCGCCGCCGCAGTACCACGCCCCCTTCCACCCGCCGCCGCCGCCGATGTGGGCTCCTCCGGGGCCGCACCCCTACGTTCTCCTCGATATGGAAGGCCCCCACAAGCGGATGCGCGTGGGCGACGCGCCTCCGTTCGATCCGTACGCCGCTCCCAATCCGCCGATGCCGGGCAGGGCTTCCGTGGAGGGCGGCCGGCTGCTCGGCCTGATCCG
>comp_16_64821_c0_seq1
GTCGAGGGCTTCTTGTCGCGGTGGCTCTTCCGGCCCCACGACGCGACGCTCTGCTCCAGCTCGCTGAGCTCGCGCAGCAGGCCGGAGAAGCTCTGCGTGGCCACCGAGCTATCCATCTCGTCGTTGCAGTCGAGCTCTGCCACGGCGTCCTCCCAGACGAAGGACGACGAGGAAGCAGAGGTCAGGGATGTCAGCGTGTCCGTCGTGGTCGACGCCGACGGGTTCC
>comp_16_65186_c0_seq1
GTCCCCATTAGATCCCCTCCACCACCCCGCCGTCCCCAAATGTCCCAGCCAAGCCGTCACCACCACCACCGCCACCCCCACCTCCCGCCGCTCGCCGTCGCCGTGGCCGTCGCGGCCGCGCTGGCCCTGCTCCCTCCGCCGTCCGCCGCCGACCCGTACGACGAGGTGTGCTTGACGAGCCTCCAGCAGTCGCTCTCCCTGCGCAACTGGACCAAGTCCTCCTTCGCCGCCCCCTGCGACGGCTTCATCTCCAAACTGCAGGGCGTGACCTGCAACAACGGGCGCGTCTACAAGCT
>comp_16_65339_c0_seq1
CGTTCCACCAGCCGACGTACGGCCCGCAGGCGCCGCCGCTGGTGGCCCCGAACGCGGACGTGGGGATGGACGGGGTGGTGATCAACCTCGCCACGCTGCTCGCCGGGGCCGTGACCAACCCGTACGGCGGCGGGTACTTCCAGGGCCCCGCCGAGGCGCCGCTGGAGGCCGTGACGGCGTGCACCGGGGTGTTCGGCGCCGGCGCCTACCCGGGGTACCCCGGGCAGCTGTCTGTGGACGCTGCCACCGGGGCCAGTTTCAACTG
>comp_16_65517_c0_seq1
GGTTCGACCAACCCGCACATGGACCTGGCCAAGGGGCTCAAGAAGCTGCTGAGCTTCGTGAGGAGGAGCAAGAGCGGCGAGCGTCCGCACGGCGGCGGCGGACGTGACTCCGGCGACGGGAAGCCCGTGAAGGAGTGGGCGAGGGCGGCAGCCTGCTCCGGCCTTGATGATGGCCCGTTCGATCGTGCGAGGCTGGAGGGGCACCGGTTCCCCATGACACGGGCAGTCGGCACCTCTCGGCG
>comp_16_65733_c0_seq1
GTCTAAATTATTGTTGGCATTGGATTGTAAAGGGAGACCTGGAGGATTTTTTGTTGGTGTCAATACTCAATACCAGCATCTATGGACTTGTTAGCCATTCATGAAGGTGATTTTCATACTACCCGATCTATAATAAGTGTCGGGATCATATTTCAACAAATGCCCGGTATGGATCGGAGGGAGTATTAAATTTCACCTGTGAAATAATGCTAACAATTTCAGTTGGGGTCTCATTGCAGTTTATGGTGCTGCGCAACATATTCTTAGGGCTTTGTTCCTAAACGAAAAATTGGCCAATTGTTGTAAAGATAATGTGTATCCCACGATGGTTGGTG
>comp_16_65788_c0_seq1
AGGAGCGACGAGGAATTCGCCAGGGAAATGCTCGCTGGTCTCAATCCTGTTGCGATCAAGAGATTACAAAAGTTTCCACCGGTTAGCAGTGGTGGGAAGAAGAGCTCGATAACGGCCCAACATGTTGAGAGCCAGTTTGCAGATGTAACCATTGAAATGGCAATGCGGCAGAACCGGCTGTACATCCTGGATCACCACGACTACCTGATGCCGTACCTGAGGCGCATCAACACGCTGGGCGTCTGCATCTACGCGTCGCGCACCCTGCTCTTCCTCAAGTCCGACGGCACCCTGAAGCCAGTCGTGATAGAGCTAAGCCTGCCTGCTACCGACGGCGGCGACGGCGAGATCAGCAG
>comp_16_65837_c0_seq1
GTTTGCCTGTGAGAAGTTTAGATCTTATATTACTGACTCGAAAGTTAGAGTCTATACTGATCGTAAAGGCTTAAAAGAAATCCTAGAAAGGACAAATGTTAAGCCTAGAATGATTCGTTGGATTTTGCTTTTGCAAGAATTTAATTTACAGATCATACAAAGAAGTGAAGAACAACTTGAATATCAAGAGCCTTCGGATGAAGAAATACCACAGCATAAGGTAGCCACATTTTTTGTACCCCCAGGTACTCTCCGCTCTTATGAAGATGTTCCCCCTATTCTTTGTATGGTGCTAGCAAACATTTGTTACCCACCATATACGAAGGGAAAGGGAGAACGACATGAGAGTCCAAAAGGTAAGAGATCTTAACCAAAAACCATTGTAAGTAAGTCTGAGGT…
>comp_16_65846_c0_seq1
GGAGGCGCGACATCACACTCCACTGTTCGACACTCGCACTCGCAGCTCACATCGCAGATTAAGTAATCAAACAAAAATGGCCGTGGAGAACGGGGCTGCCGCAATGGCCGTCACGGTCACCGGCACCCGCACGGTGGCGCCGGCCAAGACCAAGGTCACCCTCGCCACCTTCGACCTCCCCTACATCACCTTCTACTACAACCAGAAGCTGCTCCTCTACCGCCTCGCCCCCGGG
>comp_16_66073_c0_seq1
GCGGGAGGAAGACAACGCCCATCGATGCAAGAGCTCCTCAAGAAACAATACATCTTCCGCAGGGAGCTCGTGAAGGATATGTTCGACCAGCTGATAGAGCATCGAGCGTTGAACCTGCCGGAACCTCGGAGGCCCGATCAGGTAAGGATGACTGATAATGCTTTATTCTGCCCATATCATAGGTACGTGGGGCACGTCATCGAGGACTGCGTCGCCTTCAAGGAATGGCTCCAAAGAGCCGTTAACGAGAA
>comp_16_66170_c0_seq1
GTCCCGTCCGGCCGCACCAGGTAGATGCTGAACACGGCGGCATTGGCAGGGTCGTGCCGGTTGGAGGAGAACGCGATCAGGCTCCCGTCCGGCGACCAGCTGGGCATCGTGTCGATCCACTCGCCGTCGGTGAGCCTCCGTATCGTGTCCTCGCCGCGCGCCGCGTCGACGATGTACAGGTTCTTGTGGCCCGAGCGGCCGGACCGGAACACGACCCACCGCCCGCACGGCGACACCGCCGGGAACGCAAACCGGACGTGCAGGAGGCGG
>comp_16_66237_c0_seq1
GTCAGCTTCGTCCGCTTCTTCCTCTCGACGAAGTATGCGAGTGGCGCGAGGACGACGGAGGCGAAGAGGTAGCGGTAGGCGATGAGGACCCGCATGTCCATGCCGTCGCACACCGCCAGCTTGTAGAAGATGTTGACGCCGGCGAAGACGAACTGCACCACCACCATCCCCGCCACCGGCTTCATCCCCTCCATCACGCCCCACCCAGCGCCGCCCATCGTCCTTTCTCGATCTCCTCCCAACCTTCGTCCGCCCCTCTCGATCGATCGCTCGTTCGGTCTAGCTGTTGATCGATCAACGCCGGCGATCGGAGGTGGACTCGTTGTTAATTGTTTG
>comp_16_66262_c0_seq1
AGGTCAGACAGCTGCCGCATCATCCAGCTTGTTTTGGGCCTCCACTAGCTCGTGCTGAGCACTGGCAAGCTGCTTGCAGTCTGCCATGGTTCTCCCCTCCTCAATCATCCTTGCCATCTGCAGACGGGCCTCCTCCGCTCCCGTGTGACGTGTCCATATCCTCGGTGTCTAAGACTTTTACGTCCTTGCTGCACCACACAGCTAGTGAGCGTGCCATGAGGATGAGGCGCAACAAACCGCTAAGAGCTGCATGCCTCCTAGCTGCTCTTCGCCAGCACCTGTGC
>comp_16_66367_c0_seq1
GAGCTGGCGGTGGAGCGCGCCAAGCGGAACGGCGGCCTGGGCGCGTCGGTGCCGTCCAAGGGCCTCCCCAAGGCGTTCGTCGTCGTCGGCATCAACACGGCCTTCAGCAGCAAGAAGCGGCGCGACTCGCTCCGCGACACCTGGGTGCCCCGAGGCGAGAAGCTCCGGCGGCTGGAGAAGGAGAAGGGGATCGTGGTCCGTTTCGTGATCGGCCACAGCGCGACGCCCGGCGGCGCGCTGGACCGGGCCATCGACGTGGAGGAGGCGGAGACGCGGGACTTCATGCGGCTGGACCACGTGGAGGGGTACCACGAGCTGTCGTCCAAGACCAGGATCTACTTCGCCGCCGCCGTCGCCACCTGGGACGCCGCCTTCTACGTCAAGGTCGACGACGACGTC…
>comp_16_66481_c0_seq1
GTCCTCGTCCTCTCCCTCCGGGCGCCAAGTCGGCGTCCAGTAAGAGCATCTTGAGGAGGTGCCACCGGCTGAGGCGCCCAAGGATGGCCGGCAGGGCGAGGGCGTGTGGCTCGGTCGCCGTCCTCGCGAGGGCCATGGTGAGGAAGAGGACCAGTGTGTTGAAAACGATCGTGCCGGGAGCGGAGGGGCTCGACGATGAGTGCACGTTGCTTGGTGAAACTGTCGACTATGCCGTGTGTCTCAAAGCTCAGGTCGATGTAATGCAGCTTCTGGTGAGGGCTCTTCAAGCTGCAAAACCCTAGCAAAGTCGATCTCCTGTTTACCTTCTGTTGCGTGTACGGAGTTCATGTGGAGAC
>comp_16_66564_c0_seq1
GTTTGGCGTTACCTTATCCTTGAGTGGCTTCTTGAGTGGTGAGCTTGACGTAGCCATGCCTGCAGCTTTGACGTTCTTGACACGGTTCACCGAGGGCGATGGAAACCGCTGCGGAGTAGGTGGTGTTGCCTTCACCTCCCTCAACACAGAGGGTGATCTTTGCTTCCCTGCCTCCACCTTCAACCCAATCTTCTTTCCCTTCAATGGGCTTGGACTCTTTTCCACTGCTTCTTGCCTCGCCACCTTCTTCACAGCCTCCGGCGCAATCCGGCCACCACCATTACTGCTG
>comp_16_66572_c0_seq1
GGACGAGGAAGGAGAGAGAGAGACTTGCAAATCGCAGCCGGCGCGCGGTGGGAAGCGATATGCAAGGGCTAGGGCGGCAAGAAAGCTGGATGGAGAAGGTGAAGCTGAAAATCGACCAGGAAGCTGGTGGCGTTTCCTTGAGCATCCCTCCCTACTTCCGAAGGTTCGACCGAATCAATAACGAAGAGTGCCCGTCCATCTTCATGTGGCCTCGCCGCCAAGTAGCTGACGCTGTCGCCGCAGCAGCTCCCATGCTCATGACCGCTGCACAGACGCCTTCCCAGCAACC
>comp_16_66574_c0_seq1
CACCCAGCCGCCGCGCACGACCCGGAGGACGGCTCCACCAGCACGGGCAGGTTGTACCCGTCCACGAGGCTGACGTCGTAGAAGTCCTTGCCGCCGTCGCCGTCGAGCGTGAACTCGGCGAGCGTGGCGGGCGGGGTGGCCCCGGCGCCGCGGCACTCGACCTCGCCGGAGCCGCAGTCCCCCGTGGCGCAGGTGCCCTTGCCGCGGCCGTCGAAGTCGCAGCCGGAGCGGCCCCAGAAGCGGCCCGACCAGCCCGTGGGCCCGTAGAGCGAGCGCGACTGCCCCGGCGGCAGCGCGAAGCCGGTGGTCTCCAGCGGCGGCGAGCCCGAGCCCGAGAGCAGCCCCGGCCACACCGTGTGGCCGCAGTTGTTGGTCATGGTGAACGTCGCCGACCACGCG…
>comp_16_66594_c0_seq1
GGTTGCTTGGCCGGATCGAACGCATGACGGTGCCGTTCCGGATGTCCTCAGGGTCCACGTGCAGGAACTCCACCAAGGGCTCTACCTCGATCTCCGCGTCTCCCATCGGGTCGTCTTTGCTGAAGGTGTCCTTGTCAAACACCGCAAGCTTGATTGGTGCATTAGGATTTGTGATCGACAAGGACAGCTCTTCATGCCAGATAGGGTTCACAGATCTCTTCTTCACGCTTGTCTTCACTTTCTGCTTGCCGAGGCGAAGGACAACATATGGATCACTGCCTCTTGCGTCGCGGTAGGCAAGGTTGATCCCACGC
>comp_16_66648_c0_seq1
CCCGACCTCCCTTCACTCTGGTCGCTGCCCAGCCAGCTCCGGCAGCCTCCAGGGAGGGTGCCGACCACATCCGTCCTCGAGCCCTCCCGTCCTGGCGCTCTCCGGCCGCCGCCGAGGTAGCCCCAGTCTCCTTGCAGCTCTGGCCGCGCCCCGGGCGCCGCCCAGGAAGCTCCAGCCTCCGCCCCGCTCTAGTCGTGCTCCGTCCGCCTCCCATGAGCGTGTGCACCGCGTCCGTGCTCGAGGCCGACGAGGGATGCTGCTAAGCGGATGGCTTCAGCGAGATCCGTGTTGAAAAATTCGCGCAGATGCTGGTGCTTGACGTCTGCCTCGTGCTTGAGTTCTTCCCG
>comp_16_66770_c0_seq1
GAGGGAAGCAATGCTTGAAGAGATGAGAGCCTTGGAGAAGAACAAGACTTGGGAGCTCGTGCATCTACCACCAGGTAAACAACTTGTAGGTTGTAAGTGGGTATTCACAATTAAGCATACACCTGATGGCAAGGTTGATAGATATAAAGCTCGTCTTGTTGCAAAGGGATATACTCAAATTTATGGAATTGATTATGAGGAAACCTTTTGCACCGGTGGCGAAGATGAATTCCGTAAGAATCTTGATATCATGTGCAGTAAACCTAGATTGGGAGATATATCAAATGGATGTGAAGAATGCATTTCTTCAT
>comp_16_66821_c0_seq2
ACTCCATCCATTCGTATAATAAGTTGCTATTACAATCAATACGCAATATTATAATTGAGTAGCTGGTTCCAATAACATCTCAATTATAATATTATCATACAGTATTATTATAGGACTGAGGGAGTACATAATAATAGTTGATCTTTATTTGAAAGAAAACCTGCATACTTTTACCCAAGGGGACTAACGAGCCATCGTCCCCAAACTCCCCATGCCGACTTTGTTTACCACTAGTTCTCTGAAGCTGCAGCGGCCGCGGCAGCCAGTGCCTGCCTCTTCTGGATGAACTCCACCATCCTGTCAATGTCCGGCAAGGCCACCTTGGCGCTATCAAGTTCTCTGAAGCGCTCCGCCCATGCCGTTAGGAGCGGAGTCTTGACGTGGTCAAAGATCTTTGCG…
>comp_16_66913_c0_seq2
ACTTGTTAAAAGCAAAGGAGTATGCTTCTGCTTGACACCAATCTTCTCGCTACGTAAGAGGGCAAAGATTTTCCGGATATCCTTCCCACATATACTGTGTGCCCCAATTATCTGAATCAACTCTGCAATTTCGATAACTGTGTCATCCTTTTCCTCTATTGAAAACCAATCCAGAAGAACACTAAGCATCCCTGCTCTGAAACAGCAAGTTCTATTTGAAATGGATTGCTTGAGCAACTGCTGCAATACAACAAGCCCATAATGCTGAAGTGATGTGCTGCTCTTTTGTAAAACGTTCAAAAATAATACAACAACGTCCTCATTCTTTATTGTTGTTTTCTCATTTATCTCAAACTTCCCATCAACTAGCATACTAAGCAATGCATCCAACAGTCTCCC…
>comp_16_66924_c0_seq1
GGCCAGCGCGACGCTTTCAATGTTTTGTATGCAAAAGAGGGGTACCCAGCTAGAGATCTGGGAGCAGCGAGAGGAACAACCCAATGAGGATAGAGGTTCGGCATGGGTATGCACCAGTACAGTCGAGCTAAAACAGCCCTGGGAGAAGATGGAGAATGAAGCAAGGGAGCTATATGTCTTGGGAGACAAGTGCGGCACATTACTCGTCAACGACACCATCCAAGGCGTTTACACCGCTGACCTACAAACCGGGATGATGGAGGAGGTGCTTGATTGGCCTCACAGGAGCTACATCAACCCTATGGACACTGTGCCCTTGGAACTGGATTGGCCCTCGATTTTCGCTTCTCGGCTTGATACAAGGTATAGCTACCCAATTTGCTATCTCGATTTACTGTT…
>comp_16_66994_c0_seq1
TTCTTCAGTGGTCCGGTGCTTTGGCACTTGGTGCAACCTCGGCTCTATCTCATGTTGTGCTAGGCCAATTCAAGACTATTGTCATAATGCTCTCCGGGTTTCTGGTGTTTAACTCTGATCCTGGACTCACCAGTCTTTACGGAGCTGTCATTGCACTAGGAGGCATGTCAATCTACACATACCTAGGGCTAAAAGAGTCAACCACAGGTGCTAAGAGAATTCCTTCAACATCTAGGCAAAGTTCTCAGTCACTGAAATCCAAGGTTACTGTAGACAGAGAAAAGCCGGAAACAAGACCTATGGACTCTGTCTAAGTTGAAGAATTGCAGTTTGTACTGCATTTGAGTTCCATACTTCACCTGAACTTTGAGGAAAGACAGGCTAATCTCTATGCAAGCAG
>comp_16_67046_c0_seq1
CGCCCCCGACGGCAAGCCCAACGGCAGCCTCAGCTTCGTCTGCTCCGTCACCGGCGGCGCGTCGTACCAGCAGCCGCAGATCTATGCGGCGCGGCCGGAGCAAGACCCCAGCCCTTGTTGCGCGCCTCCGCCGCCGCCGCCTAGTTTGGCCTATCCACCTCCGGCGATGCCATACTTTGAGCAGCAGGGCAGCAGGGCAGCAGCTACCCGCCGCCACCGGTGTCAACATCGCTGTATCCGCCGCTACAGGGCATGCTGCCGCCAAGCAACTACCCTCCTCCGCCGCGAATGATCGACTCGCTGTTTCCGGTGTCAAATTCCGGACCAAACAGCAGCTACCCAGTGCCGCCGACGCTCACTACTGCATATCCGCCACCACCTGCGTCGTGTGAAGGCTAT…
>comp_16_67108_c0_seq1
CCCACGATTAGCACGCCTCCGCCGCACCAGCTCGACACCTCCGTCCGTTGGGCTGCGCTCTCCTTCCACCTACTGCTCTCCGCCTCCGTCCGCCCGTCCGTCTGTTGGGCTGCACTCTCCTTCTACCTACTGATCTCCACCGCACCAGCTCGACGCTTAGAAGCTTAGCTAATCGTGGGACGAGGGCGAGCGCTGGTTTGACAACTTGGAGATCTGCCGCATCGCCAGGGAGCGATGCCAATTCCGGTGGTTTAACCTCGCGGATCTAGGTAACTTTTCCTGGCCGTATCTCCCGGCGATCTATTTAATTTTAGATTTCTTGCTGATAAGTCATCCAGCGATGTTGTATTCAGTGTATGCTATCCACAGGCATTAATATATATCGCTCGCTCCTTTACA…
>comp_16_67184_c0_seq1
TGGGAGCCGGCCTAGTTGCCCCATCGCCACCAACAAACACAACACAACACACAACCATCGATGCCCACTTCCTCCACTCCACCCGCGCCGGCGACGCCCGCGGCCGCCGCCACCCCACGCCGACGCCGCCAGCGCCTCCTCCCGTCCAGCGCCAGCGCCTCCTTCGCCGCCTCCCCGTCGTCCTCCCCATTCTCTTTCTTCGCGCCGTCGCCGTCCCCGTTCCACCGGTTCCTCCCCTCCCCGCTCCGCGCCTCCACCGTGCCCTTCTCGTGGGAGCACCGCCCGGGCATCCCCAAGACGCCGGCGCGGGCCCGCTCCTCCAAGACCGGCGGCAAGAAGCCGCTCCCGCTCCCG
>comp_16_67256_c0_seq1
CCTCGTTTGCCACTTGAAACAAGAGAGAGTTCCTGCTTTGCATTTTCAGGCCCCATTGGCGCAACGCTTTCACCGTTGGCTTCAATTTGGCATCAAAAGCCGACAGAGGATCTTGGTGAGGTATTTCCTTTTCCCATGCCTCTTTAACCACCTCATGGAAGCCAGGGAGTTTAGTCCAAAACTGCTCAAACCTGAATTTGTACGACCTTGATCTAACGTGCCATTTTTTTCTTGCCTAAGGTACTTACACAACCCAGCCGTACTTGTATGTGTGTGCAAACAAGAAAAAAAAAGATTCGAATTGCCCAGACGGAGTACTTGTGTTGTGTGTGTATATGTGCAGGAATACACGGCGAGCTAGTGGTCAGTAGGCTAGCTACTCAAGCTCATGGCGTGCG
>comp_16_67732_c0_seq1
CGCTGTGGGGGCCGTCGCCAAAGGTGATGGCTGTGACGGAGCATGAGGCATCGCCGAAGAACATCGTGGCCTGTGACGGCGGCGAGCGCCGGGAGCGGCACGAGCGGTGGGCAGCGCGGATGGAGGGCGCCGGTTTCGGCCGCATCCTAATCAGCTACTACGCGCTTCCGCAGGCGCGAAGCTGGCAGCGCTTGGCCTCGGGCGCGACGGCTTCAAGGTTCATACTGCTGGTCCCCGATTTCTGACCCGCGCTATGC
>comp_16_67770_c0_seq1
GTTCTGAATAAGCTCCTTGCCAGATACCCGGATATCCAATGGGTACCAGTACTGAAATTCTTGCTTCATTTTGCTCAACAGGGCAGGAGGGATGTCGCTTTTGGGTTCTGGACCATCACAGAAAACATAATCCCATACCTCATCTGTCATCTGCTCTGGCCTAACAGAAGATATTTCTTTTCCATACATGTCACCATTTTGAAGAAGATGTGCAATCGTGTAATAGGCCATGTATAGGGTTGAATCAGAAAGAGATTCTACAAGGAACTGCTCATCCCATGGAATG
>comp_16_67957_c0_seq1
CCCTCGTCTTCTTCGGTGGCCGTGGCACGTCAGGGCCGCACGTCGGAGCTGCTGCGGCGTCTTGTTGTCGGGTCATCTCTGAAGCTATGCCGAGCGGAGATACGTCTCGGGGCTCGAAATCTGTTCCAGAATCACACCGTAGTTTCATTATATGCGTGCTCCTCAGTGGCAAGGACACACAGCATGAATTCCACATCACACACGTATGTTTGACTAACCTCTGCATACATGAACCAAAAAAAGGC
>comp_16_68134_c0_seq3
GGGGTATTTGCTTGTTCTTCCAAATCTGATTTAAAATCCGATGGATTTAATTTCCAACAAAGAATATCGTTGTCAGGTGAGTGGATTATAGATGTTTGCTTGATTTTTGCCGCCATAGCCTGAGTGCACACAGAATTCTTGTAAAATGTCCTTCATACGCACCGCTTCCTACATTGTAGCCTGCCCACAGACCAATAGGTCATCTGCAAATAGAAGAGAATGGATAGAGGGGCAATTTGGCCCAAGGGTTATTCCTACAAAAGAGTTAGTCGGCATGGCTTCCTGCAGAGCAATGGACAATTCATTTATAGCAAGGACAAAAAGATAAGGAGACAGGGGCATCCCTGTCTTATACCTCGGTCACTGCAGAATCTGGCAAACGGCTG
>comp_16_68310_c0_seq1
GTAGTGCGCGTCGTGCCTCTGCCGAATGGAGCCGCTGGTGGTGGGCGGCACGGCGATGCGGTACCGCGGCCTGTCCAAGACGGCGCTGGCCATCATCTTCGCGCTGTGCTCCCGGATGGTGTGCCGGATTTACGGCGAGGAGCGGCTGAGCGCGTGGACGCGGTCCGCGCTGGAGGGCGTCGGGTGGGTGTTCGTGGCCGCCGACGCGGTGTACCTGGTCGGGTGGGTGTCCGCGGAGGGCGGCGCCGTCGGGGTGGCGGCGTACAGCATGGTCGCCGGGCTCGTCTTCCTCTGCGTCTTGGGCAAGGTGTACAGATTCTTGGCTTGGGCAGAGTCGAGGCAGTCGCAGTGGAAATCGAGCCTCTGCCACAGCAACGTTTGATCGATGGGTACTGGCCG…
>comp_16_68460_c0_seq1
CTTGCGGCTGCGGTGAGAACAATAATAAGTGGTTTGTTCGTGCAAAGGTTGGTAGAGAAGAAAAATTTAGCATCCCTTGGAACCAAGTTGAGTACATTTCATTGATGTTGAATGAGATGAGGAAACTTCCTCCCTTTGGCCTTGATCTTTGCCCTGTGAAACTGAGGATGTTATGCCTTCAGAATAACTATTTTGAGGGAAGCATAGCTGAAACAATCAAGAACTTCACTTCACTGACATATCTGGATCTGAGGTCGAACCTTCTCAAGAACATACCTGACGAATTATGTTCCTTGGCAAACTTGGAGTACCTCGATTTGTCACATAATCCTGACATATACCAATTGCCG
>comp_16_68621_c0_seq1
CATTGAAGTCCAGTTGAAGTTTTAACCATTTGAAGTTCTCTTCTCTTTCTCATTATTAGTGTCCAAGGTGACTATCCCTGAGATTACAAAATCTGTGGAGAAAGCAATTGACGGTCTGCGCAGACGCTACAATATCTCAATGCCAGTCTAGCTAGTTGGCAGTTCAAGTTCTGCGTACAACTATTTTGAGTGGCATTCTCCACATCCAATCAGATCTTGAATTCACTGTGGACATCCGTAGCAAACATCAAGAATGGCTCAATAGTGGAGACAGCTTAGACCATCCAGTGGTAGTTCATCATTATATGAATTATACAACATCAAGAATTTGTTCATCAGTACTTTTATCTGCTTTTCATGATACCAGGAAGCTGTTCACTTCTTGTGAAACGGG
>comp_16_68849_c0_seq1
GGCCGGCTCAGGCCCCGGTACTACGTTCTCAAGTTTCTCAAGGAAAATGGGTTGATACGGAGCGGCCGCGATTACTTTTCTGCGGTCGTGCCGTCTGAGAAGGTATTTGTGAAGAAGTACATATACCCTCACAAGGATGCTGCGCCACACCTTGCTCAAGACTATGCTGATGCTTGCAGAGGACAAGTGCCCATCAGGTTCAGATTTGCATGAACCAAGAAC
>comp_16_69003_c0_seq1
CCACACAGTGACGGCCTCCACCTCTATATCCTCTTGGGATTCCTCGATACACCCGATCCTCCGGCCCTGGAGCATTGTAGTCATCATCCACAATAATTCCTCCCAAAAGTGGCCCCTCCGTGCGGATCAATTTTGCTATTTTGTCCTCTGAAATTGGGTGCCGGCCAGTGTTCTTGTGGACCTTCCAGCTCTTCACCTGGAGTCTGCAGGGCTTCCAACCAGGCACGCCAGGCACTGCAGACCCTCCAGCCTGCTGGATCACCTGCAATACTCTCTCCTTATTCGCACCACATCTAGGGGTCCACACGCGGCGCTGCACGCAGAGATTCTTCAAGTCTTGCGCCGTTTGGGCTGAGATGCTGTAAGGAAAAGTTTTGAATCCGTGTCGCCTCTCAAAAT…
>comp_16_69014_c0_seq1
GGGCCTTGGGCGCCATGGCTGCTGCTTCGCAAAGGAGTCCGATAGAAAAGCTGCAGAGTCTGCTCTGGGAAAAACCATTGATGTGCACACAGGTGGCCCTATAGGTAACATCAAGTGCAAAAACAGCTTCTTCTGGTTTGAAGACTTCGGATGGCGGGATATCAAGATTACTGAAGATTTTAACTTTAGCACTTGAAGGCCAAATGCTGATCCCACAGGAGCGTGCCTAGAAATTCTTGTGTTCCAAAATATGCCGTTGGCCACTGTTTGTCGGGTGATTGTCGACAGGATTTCTGCGTCAAGCAGGAGGCTGGAGGCCAATGTGTAGCAACCATTGAACTGTTCGTCGGCATTTCTCGATGGGCGCAGTGTGCACACATACATGTGCGTACTTCGTCA…
>comp_16_69059_c0_seq1
TATGGATGGCGCCGCCGGTTGGTGGGGGTGATTATGGAGGTCTCGTTGAGAGACCTGCCCACCCGAAGCCTTTTGGTGGTGTGACAGCAGCTCCAACGCCATGGGGCAGCGCGCTCCTCGATGCTAACAGGTTGCTGGAAGGGGATGGAAATTGGGATGATGGGAATGTCCAAGAGGAGATGGGGTTTAGACAAGGTGTAGATGCGAGGATCGGTGGCATCGTCGACATGGAAGACGATGTGTATCTAGAGTTTGATGAGGAAGAAGTGATGAAGAAGGAGCCGAGCGAGAAGAAGACATGGAGTTTGCTTGCAAGGTACATGGCCAATTTCAAACCCAATACAAAAGCTATGTTCACACGCTTTACCAATGAAGTCTGGCGTCTCCGTAGTGGGATCG…
>comp_16_69259_c0_seq1
GTTGCCTGGGAGGAGATGTACAGTAGCTGCACGTTGCGCTGTATGGCGATGGTGGTGGTGGATCACTGCCCTCTTCTTCTGGACTGTACCACAAGATCGACAGGACAGAAACGGTTCCAGTTTGAATGTTTCTGGCTGAAGTTGGATGGGTTCGATGAAGTGGTGCAGAACATCTGGGGTGTGGTTGAGGGAGACCCGGACCCCTTCAGGAGGCTCACCGC
>comp_16_69263_c0_seq1
GTTGAATCCGCGGGAGCCCATGTCCCGGTGCTCCTGCAGCGTGAAGTCCGGGGAGGACGGGAGGCTGCCCTGGTAGCCGACGGCGTAGATGAGGAACGGCTGCGGGTGGTCGGTGCTGAGCTCGAAGGCGAGGTAGAGCCTGTCGGACCTGGACACGGTGGCGGTCCTGTTCCTGACCAGGGTGAGCTTGCCGTCGTCCGGGGTCACCGCCTCGGGGCTCCTGCCCTGGAGGTAGTACTCCTTGGCCACGGCCTTGCCGCCCGACGAGGAGGAGGACCAGCCCACCATGGCGCTGCTCCCCACCATGCCCCCCTTGCCCGAGAACCCCACCGCCACCCAGGATCCCGTGTCCGGCGCCGACAGCACGACACCGCC
>comp_16_69464_c0_seq1
GGCGGGTGAGCCTTGTGACATATTCCCCTGGCTTGGGCTTGATGAGGTCCTTCTTGTTGAGCTGCTGCTGGATATTGCCGCCGGATGGAGTGAAGAAGGCGTTGTTCATCATGAGGTCGGCCTCTGTGTGCCAAACCCAGTTCTTCCACACGGATTCCTCGGCGTAGTCGCGCTTGGTGATCTGTTTTGCAGCCATGTTTGGCGGCGCGATGTATCGGTTTCCCTGGCTGATGATGGTAGGGTTGCTGCTGCCTCCAATGGCGTACATGAGCAGGAAC
>comp_16_69628_c0_seq1
GGTGTCTCTCTCTCGTACGCATCTGCTCTCAGCGATGAAGGAGGACAACGTCGTGGCCGACGTTCCCATCGACGAGGCCGTGGCCGATGTTCCCATCGATGAGGGCGCGCCCGACGGATCAACTGTTCTAGGAGAGGAGGCCGTGCCCGACGGATCGATACTTGCAGAAGATGAGGCCGCGGCCGACGGAATCATTGTTGAGGAGGAGGATGCTGCGGCCGACGTGACCATTGTTGAGGAGGAGGAGGACGCGCCCGACGTGAGCATTGTTGAGGAGGAGAAGATGGCGGCCGACGGGTCCATAGTTCCAGAGGAGGAGGTGCCATGCCTAGTGTGCCATCAATTACCGGGCACAATCATCGACTTCTCCAAATGGATCAACCAAGTGGCAATGCACAA…
>comp_16_70011_c0_seq2
AACTCTTCACCGGAATCTCGTGCCCGCTCTCCAGCACACCCTCAAAGATGGGGACGCCGTCGCGGTGGAGCAGATTGCTGTCAGAAAATCCGGTGTTGGCGTCCTCCAGCCCGGACAGGTCGATGAAGAGGCTCAATGGTACCCCGACCGGACTCGCCGACGCCACCATCGTCGTTACCCACAGATCCAGCTCATAAATATGCGACCTTTGACCTCGAAAGGAAGAGGGGATTCCTACGGGAAGAGAGGCAGCGGTGGAGAGAGAGATGAAGATGTCGGGAGAGAGAAGGAGGGTAGAGTTGAAGGCGAAGCGAACCATGGAGTGGCGGCGGCGCGGGCCATTGAGGGGCGGCGACATGGGTGACGAAGAGGAAGCCGGCGGGC
>comp_16_70234_c0_seq1
GGTGTTTATGATGGCCATGGAGGACCTGCCGTATCAATGTTCTGTGCGCGACATCTTCATGTTGAGGTTCGGAACCATCCAGAGTTTAAAGACAATCTGCCTACTGCAGTGGCGAGCGCCTTCGTCAGAATGGATCAGATGATGATGACAGAGGAGGGACGGAGGGAGTTATCTGGGTATGGTCGTCCTAGTAAGAAATTAACTGTCAAGGATATGTTAATGAATTGTGCTTGTTTGAAAGTGAAGAAACACCCCGGGCCAATAGATGTGGGAAGTACCGCCTGCGTGGCTCTCATTAGAGGCAACCAGATCATTGTTGGGAATGCTGGTGATTGTCGTTGTGTGCTCTCACGGAATGGTCAGGCAATTATTTTGACCACCGATCACAAACCAAGTGTT…
>comp_16_70296_c0_seq1
GGGAAATGATAGGGGAAAAGGTGGGCGAGTGGCTGGGAGTTGATGTCGGAGAAGATGGTTTTGAGGTGGGGGAGTACCTGACGGTCAAGGTGAGAATCGACATCACAAAGCCTTTAATGAGAGGGATGATGATCAAGATTGGAGATGATGGAAGAAGTAAGTGGTGCCCTTTCGAATACGAATTCCTCCTGGAGTTCTTTTATATTGTGGGATCATTGGTCACGATGATAGATGCTGCTCTATTCCTCTGAGAAAGGGTGAGGAAAACAGTTTGGGAGTTGGTTGAGAGCTTATATTCCAAAGAAACAAAACAATGGCGATAGGCAGAAATGGCTTGGTGGAG
>comp_16_70566_c0_seq1
ATCCCGGCCTCCGCACGCCTCGGCCCCCGCTCGGAGATTCATCGGGTCAACAACAACGCCGCCACGACTGACGCCGAGGGCTTCCAGCGGCCGCGTCGTAGGCACCACCAACGCCGCACGCCACCGCGCCCCACGCCGAGCCCCCGCCGTCGCAGCTCCTCCCCGACGAACACGGAGCTCTGCTTCCGCTGCCTCGACCCTAGTCACCGCGTCCGCGACTGCACCAACAAGGTGCGCTGCCGCACCTGCCTCGTGCTCGGCCACTCCTCTACTG
>comp_16_70569_c0_seq1
GACGTTGTTGCTGAAGAGCTTGAACTGGCCGGCGTCTAGCACGAGCTTCCGTATAGACGCGAAGGCGCCAATGGCCCCGACGCCTACGAAGAGGACCATGATAGCCGTGTTGGCGATGTACATGGGGGACCTCCTCGGCGGCGCGAGCGCGATGTTGTACATGATGACGGGGAGAACGAAGTCCAGCGGGATGAACCCAACAGCGCCAACCACGCCGACAATGTCGCCAAAGAAGGGCAGCATAGCGGCCATGAACGCGCAGAAGGCCAGGTAGAGCGTCCGCAGCAGCAGCCGCGGCACCAGGTTCCGCCGCGAG
>comp_16_70691_c0_seq1
GTGGCACCGCTTCTGGAGCGCCCGATACGCGGCCTTGATCTCCGACTGCGGCGACGACGGCTCCACCAGTCCACTACGAAGAGCCGCCGCCGCTGTGGAGGTGATCCCCGGCTTTGCGGACCTAGGGGAGATCCTAATTGGGGCACTCGAGCCAAGACTCCACCGTCCTTCGGCTAGAGACAGGAGCCCCGCCACCAACGCTGAACTCTACACCGGGATCAGAATTCTACTGGTCGTCATCCCCCGCAAATCCATCTCCTGAGATCGTTGTTTGGCTCCCGCGTAGCCCTAGCTCTGCCTCCTGGTCTGGCATCGAGGATGACGCGGCTAGTCCCCGCGCGGCCGGGTCCACCGCCTCCTCCGTCGGCTCGAGCTCATCTCTATCACCTCGATTGTATG…
>comp_16_71001_c0_seq2
GCGGATGCCGGGGCACCGAGTGGCCATGTCGGAGTGCGACTGCCACTCCAAGCGGGAAGGGTTCCGCGGTTTCGACGCAGGGGCGGATCCAGAAACAGCTCAAGTGTGGTGCTAATACTAACTTAGTGGTGCTAGTTACATAGGCATTCCATGTTTGTAGCCTTGAAACATAAGGCATACTGGTTGTGGTGCAGCAGCTGGGCCGGTGCTACAGCACCACTAGCACCAGGCGCAGCTCCGCCACTGTTTGGTTCCATAATTGAAGAGAT
>comp_16_71182_c0_seq1
GGGAGAAGAGGCCAAAGGCGGCAGTGACTGACGCCACGACGGCGTAGAAGAAGAGGAGGCTGTCAGGCGACATGGCGAAATGCATAGCGCCAGGAGCTGGAAATGGCCGCTGCAGTTGCGTAGGCTCAGGCTGGAGATTGTATGATTCGATTTATGCCATCTTTTTTTTATGCTATCTTCTTGTTTGTTTGTTGCGTGTGCACTGCCC
>comp_16_71232_c0_seq1
GAGGAAACAAGTCATTACTGGCGCCCAAAAATGGCAAAGGTGACAAGTAACCTATCAGATGATTGTAACGTTAACTTAATCATTACACAAACTTGCTCACTACCCAATCAGACCAACTGCTACAGAAACGCACTATGCTAATTTAAGCAGCTCTTCACTATCCGATCAGACCAACTTGCTCACTAACCTGTTTGTGCTATCGCTAAGTCCTGACTCCCCAACAGCAGCCTGAACCCGCAATAAATAATTCAAACTGAAATCTTGATGTGGAAGTATTCGGGGTCCAAGTGATGCACTCTCACATATCCATCCTCACCACCACTTGCGAAAATTGCAAAGGGTAACAAAGAAACAGGGAAAATAGAAGCTCAAACAGCATTCTCAACCATAAACTATAGT…
>comp_16_71297_c0_seq1
GGGGGAGGATCAAGGAAGCCTACGGCCTCATTAAAGACATGCCATTTGAGCCCAGCACCTCTGTGTGGGGTGTTCTTCTGGGTGCTTGTGTTCTACACAAGAATGTTCAGTTCGGGGAGATTGCCGCGAAGCATTTATTTGAGCTTGAACCGGGGAACACCGGGAATCGCGTGCTGCTTGGGAACATATATGCTGCAGCTGACAGGTGGAAGGACGTTCAGGATGTCCGGAGAGTGATGGTGGAAAAGGGTCTCAGCAAAGAACCAGGATCTAGTTTGGTTGAGACAAGGTCTGAACAACGCTGAACAGCATTGTTATAGAATGTAAGTCTTATACTTGTATCAGATAGATCAGAGCGGTTCTTCATTGATGTATATATGGTAGCAGTTAGGAAAGTCA…
>comp_16_71431_c0_seq1
GGTGCATCCAAAGTTCCAAACGTAATTTCTCAAGCATTTTTAGTCATCAGAGGAAGAAATAGGTCAAAAAGACCATTAGTGTGCTCCTCTTTTTTTTGTAAGAACTCAAAAACGTCCTAACGTGGAATGTACAATACTATGTACCATACCTGTAAAAATCAGACAGGAGACATTCCTGAAGACAAGCCTTTGTAACAGTTTCGAAGGTCAGTCTATCTAACACCTGATCCCAATAGCTGAGTCCTGTCTCGTTCAGGCAAAGCGTAAGCTTATTTCCCGCTGCACGCGTCAGGTATCTGGATGCCGCTCAAGAGGTAGCCATCAAACGGCTTCATTCTCATGTGTGGATGGAAGGACCTGGTATTCACGAAACCAGGGTTCAGAAATCTGCAATTCGAC…
>comp_16_71512_c0_seq1
GGCACGCCGAGCTCTCGCAGCTCCTCCTCGACGGCGGTGGGTCGTCGTCCGATGCCGCCGCAATGGCTGCCTACAGGCCGCTGGAAAGCCCGCTGATCTACGGGCAGCCTCCATGGCAACAAACACTTAACTATAACAACAATCACCTCGACGTGCCGCAGATAGATGACCGTGATTACGCTACTGGTAACAAGTATAATGGGATGAAGAGGAGGAGATCCAGCAGCAGCTTGTTCTGCAACCAGCTGCAGCTTCCGGCAGATCAGTACAGCGGCATGCTGATCCATCCCTTCCTGAACCAGCAGTTGCACATGTGAAAATCAGTCACAGACCCCCGTCC
>comp_16_71598_c0_seq1
CTCGGGAGCACAGAGTGAAGCAGTCTGATCGAAGTCAGCTAAAAGTGATATGTGTCAAATTGAATGAGGGGTGCATGGGGAGAGTGATCGCTCGAAAGAGCTCTGGGGTATGTCAGCCTTGGCATATCTCAAAAATAGAACCACATAGTTGCGAGCAGGTGGGGGCTATGGCTAAGCACCGCAACGTCACCGCAAAATATTTGTCACATATCTTGCAAGTGGCGGTGGAAAAAGACATCAATGTTAGTGTGAAGACGCTGCAAGAGACTGCACAAGATCAGATTGATTTACCTCGCGATTTCGAGCCCCG
>comp_16_71628_c0_seq1
GTGTGGTTGGTAGCAGCATGCAAGACTTCACACCGTCAATGAGCATCGCGTCCATCACGATGATGGATGAGACTAATGGAAAATTTATTGAAGATAACATGATCGCCAACAACGATTCATCGGAAAGACCAGTTCTATGTGCTGGTTGCGGGCTAAGATCAGTGCTTTACATCAAGGAATCCATGAAATATCCCTTCTCGGAGATTCAATCTGCAACATCTGACTTCTCAAGGGAGAAGTTGGTGGGCGAGGGCGGATTTGGACATGTATATAAAGGACAGCTCAAGGATGGCCAGGTCATTGCAGCTAAATTGCGTAAAGAAGCTAGCTCACAGGGGTATACCGAGTTCTTTTCTGAAGTACAAGTGCTCAGCTTTGCCCGGCACCGAAACATTGTCA…
>comp_16_71667_c0_seq1
TCCCCCGCCGCTCCTCCTTCCTCGCCGCCGTCTCAAGCAGCACCCGGAACGGGTAGGTGTCGAGCACCAGCTGGTCCACGGCGAACACCCGCCGGTCCTTCCCGACGACCACCGTCACCGTCGCCGGGGGTGGGCCGGCCTCGTCGTCGATGGCGTGGTACCCAAGGCGGGACGCAGAAGAGGTGGACGGCCACCGGAGGAAGACGCAGCAGCCGGCCATGGATCGATGGCGGAGTCGACGGAGAGATTCCTTCGCTCGGCGCTCTGTTTCTTGGACTGCTCTGCTTCTTTGGACGTGTTTTGGGTGTGGGGTACCACGCCT
>comp_16_71681_c0_seq2
GCTATCATCTTGATGACATAAAGAACTACTCCTACTATCTATGAATGGTGTTGTGCGAACACATGATCAATAGCTAAATTATTCGACTCTGAAGAGACCTGAAACAATTATCATCGAAAACCTACGCCCTACATTCAGCAACGATCAACGATGGGTCTTGATGGCGCCGACCTTGGGCTCGCCGAACAGGTAGACGCCCTGGCGCGTCCTCAGCGCCGCGTAGTCGCCGGCCGCGCGGGCCTTCATTCTAGCCCAGTGTAAGTATTGCTCCACCGCCGGCGAGTTCATCTTCCGGAGCTGCTCCTTGGCGCTCTCCATGAACGTCTTCGTGCGCGCCTGGTCCTTCTCCTCCGGCGTCATCATCTGAAGCCCCGTGACGGGCGCCTCGCTCGCCGCCAT…
>comp_16_71687_c0_seq1
GTCGGGGGAGGAAGCTCTTCACTTCCAGGAAGAATGTGGCGAGGTGGTTTGACACAATCTCGAGGCGCAAGGCGTGGGAGCAGGTAGTCAAGATGCAGCTGGAGCATCCTGGTGCGTTCGAGTAATGCCTGGGCTGTTGTGAGCAAGTGTCGGGTTCATCTTGAAGAGCTCCATCGTTGATCGACCTGGCTTCTACTGTGCTGTGTTCTTTCGTTATCGTTGTAACTTGTGTTGTCCTCATATGTCAAATCCCTTACATATATTGTCTTGTGAACCAAAATAATACGAGGCCTGTTTGTGATATCTGATGTATCTCTTGTGTTTAAAGTGCCTTTGTCTCAATGTATTGTCAACTGAAT
>comp_16_71791_c0_seq1
GACCCCACCCAATCAGGCGGCGGGGTGAGGGTGTACGAGCTGCGCGTGGAGAAGATCACGGGGATGCTGCCGGTGGATGGTGAGCACGGGCTCCGCCGCGGCACCCGACAGCGCGAGTTCCTTGGCTTCCGTGAATCAGGGACACGCGGGAGGAGCAGTGGAGCGCACCGGGTGGGAGGTGGAGCAGGGCGCGGCTAGAACGACAGGTTGCAGGGAGGACACGGCAGGACCGGAAGAGTGAAGCGGAGGGGCACGACCGGACCGGAGGGAAGCAACAGAGAGGGAGGCGGCCGGACCGGCGCGAAGCAGGGGAGGGAGGCGACCGGACCAGCGGGAGGTTGGGGATGGACGCGGCCAGACCAGCGGGATGCAGGGGAGAGGCGCGGCCGGACCGACGGG…
>comp_16_72146_c0_seq1
GGAAAGATGAGTGCTAGCTGAGTGATCATCTGTCGATCGAGCAGGCAAGAAAACAAAAAGAGATTGATGGAGGTTGCTGTGTCCTTAGTGGGCTCGTTAGTCCGCGCCGCCCTGCCGAAGCTGATGCAGGTGATAAACGAAGAACGGGGGAATCTGAAGGTTGACGCTGGATCCATTGAGTCTGAGCTGAAGCTAATCCAAGCTACCATTCTTGGTACCTTCGCGACAGGCACAGACATCAGCAGCCCTTTGCAGAGAGAGTGCATCTCGCAGCTCAGGCGCTTGGCAGATGAGATCGAAGACTGCG
>comp_16_72192_c0_seq1
GTTCAAATTGTTTTTCATAATCTGACACTGAGTTTGCCTGAAATCTACAAAATCGTAGCACCAAGAGCTATATGTACCATGTAGCCTCCTCGTACCAAACCTAAGTTACCAGACCTAATTGCTTTGGCTCGCCGTTACAACCTTGCTACTGCTACTGAGCGAACGTCGCCGCAAGGAACATGTCCTCCTCGGTCCCGACCCACGCACAGCTACGGCAGCTCTCGCCGCCATGGCAGCACTCGTTCACGCCGCCGGACTTGCTCACA
>comp_16_72273_c0_seq1
GTCTTCTTCATCGTCGAGTCTGACGGAACTCCGGCAATGCCCACCTTTACATAGAAATCTGGAGGAGAATATGAATCGAAATGTGTCTGCTTAAAGTCCTGCTGCCAACCGTCACCCATGTACACTTTGACCTTGAGTGTTGTCTTCACAGGTAGATCTGCTGTCGGATCGAAAACCTTTCCATCCGGACAAGTTTGCATCAAGAAGTCTGGTTTCTTCACATAGCCACAGCCTCCGTTGGCTTTGTAGAATCCATTCATCAACCAAAGGGCTCTTCCATATCCCTGCATATT
>comp_16_72299_c0_seq1
GGCCATTTTTGAATTTTTAAAAATCACATTTGTGATTCCATAACCATAACATATATGAATCCATTTTTACCACTAAAAGATGCTATATTACAGACAAAATGAAAAGAAAAACTTTCTTCGGTTAGAAAATAAGTACTCACAACTAATCAGTTAGCTCGTGGCGCGAAATAAGTCGAGCAACTTATGATCACTACCATCGCCCGTGATGGACCTCGCCGCCTTCTCCGCCACAGCAGCCCGTACCTGCGCCATCGTGGGCCGGAGCGCCGGCTGCGGTGCCACACACTCAAGGGCGATTCTCGCGATATCGCTAGCCTCTACAGCGTCATAACAGTCTCCTAGCCTACCGTCCACGATGATGG
>comp_16_72366_c0_seq1
TCTCCGCCAGCTGCAGGGTCTCTTCCGGTCTTCCCTATCTCAAACCTCATCCGCAACCAGCACGCCGCCATGGATCTTGCGTTGCCGTCCCGCCGGTGACACTGCCCACCACCTTTGAGAAGCCGCAGGGGGTGTTCCAGTGGCCGGACCCCGGGAGGGGCCATGGACGAGGACGAGTACATGACGGATGGCGGCCTCGAGCTCCCGCCCACGCCGCCATCTGCCTCCTCCACGAAGCTCCTTCTCCTCCCTGCCCGGACTCGCCGGTCCAGCCACCTCTGGCGCCCTCGGCCATCTGCAGCCCCATGGACGGCGACCTCCAGGCTCCTCATTCCGGCCCTGACCTGCAGCTCGGGCACACGGCGCAGGACGCGTCGTCGCTGTCGTGCGGAGCCACCA…
>comp_16_72385_c0_seq1
TGGTGACATGGTAGAAGATGTATCTCAAGGAATCTCATTTATCTGAGACAATAAAGCTAGCTATGGAGGTGACCTTGAAAGGTCATGATGTTTCGAGGGGATGGGGCGCGCCAAGTAGATGAGGTATGATCCCGTTAGTGCCAGCGCTAGCCAGCCTCTGAACTGGCCGCACGTGGAGACTAAACTTCCCTGCATGCTCCATGAACTATACACTGGTTTGAAATGCAAGATGAAGGTATGCCGGT
>comp_16_72393_c0_seq1
CCATGTCCATCAGCTCTACAGCAGACTGATCGCATTCTGAGCGTCGCTGCCGTCGTCTCCTTCGCCTTCCTCATGGTCAGCTACTTCCAAGAAAAACTGTCGACAGGCCGTGACATAGAGCTGATGGACATGGACGGCAATGTGGTGAGGATGATAACTGGAACACGTGGCTCCACGTTGCACTCCACGAGCCTGGCTGAGCTGATCTGCGTAGGGAATGATTCACCGGCGGCCCCAGATCCACCGGCCTACCTCACCAGATCCATTGGCCTTGCGGTGTGATGTTGGTCGTGTGATGAGCTCAAATTCGTGGATGCCGGGCAGAGGCCTTGGAAGGTGAACCGTGCGGGTGTCTATTCGGCGGGCAGCGTGACTGTGGTGATGGTCATGTTCTTTGGT…
>comp_16_72576_c0_seq1
GGTTCTTGCTGGCTCGGGATTATTGCTATTTGCTGGTTTGAGTGGGATATTCTTCTTCTATAGATGGAAAAAAGGGACAAGACAATGATGTTTTCCTTGGAAGAGTTGGAGAAGGCAACAAACAACTTTGATGAAACTCGTATTGTAGGACGTGGAGGACACGGCATGGTATACATAGGCATCTTATCTGACCAGCGTGTGGTGGCTATCAAAAAGGCAAAACTTGTTGAGGAAACGGAGATCAGTGAGTTTATTAATGAGGTTGTAATCCTCTCCCAGATAAATCATCGACATATTGTGAAGCTCTACGGATGTTGTCTTGAA
>comp_16_72586_c0_seq1
TTCGTCACAATCTTCCACTTCGACACCCCACAGGTCCTGGAGGACAAGTACGGAGGATTCTTGAGCGAAAACATCGTGAAGGACTACATGGAGTACGCGGAGCTGTGCTTCAAGCTGTTCGGCGACCGGGTGAAGGTCTGGACCACCTTCAACGAGCCCACCATCTTCAGCTCCTTCGGCTACGGCAGCGGCGTCATGGCCCCGGGCCGCTGCTCCCCGTATGTGTCCAAGAG
>comp_16_72640_c0_seq1
GGCGATCTGGCGTGCGAGGCCGAGAGGGTGCGGAGTGTGAGGATGAGGAGGAATGCCCCGGCGGAGGCGGCGGCGACGAGGATGATGCGGCGGAGCGTGAGGTGCTGCCTGAGCTTGGCCTTGGCGGAGACGAGGTGGTTCTTGAGCTTGGCCTTGCGCGCGAGCGTGGGGCTCGTCATTGTGTGTGCTGTGTCTGACACTTTAGACTTGTTTTGTTTGTGTTTTGGCGTGATGGCAATGCGCTGAAATATTTTGGCGTGGTGAGATGCTTCAAGGAGCAGCAAGGCGGGCAGCACTGCATGTCTGAAG
>comp_16_73093_c0_seq1
ACCCGTTGATCGCCAAGATTGGAATTTTGCTCGCTGGTGCTAGCCGGGGCGCCAAGATGGTGCTGGATCTGCGTCGACCTGCTCTCCTACCGCGAGGATAAGATGGTTGAGCTCTGCTGCTCCTGTCCGTTATCGACGGCGGCGGGTGTCTCGTTGCCTATGTCTTCCTTCCGCCAGCGGAATCGACCGAATGGATCCTCGCCGTTGGCCTCGCTCTCCGCCGACCCGCCCCATGGTCACCGCCAACGCGAGGCGGCCACTTCATGGCCACCTCTGACGCGAGGCTGTCGACGTCTGCGGCGCTGCTCCTGCTGCGCGCTTGGCCATGACGCGACAGATATCATTGGTGTTGTTCAGAGTGTATCAC
>comp_16_73389_c0_seq1
GCCGATGGCTGTTCTCCCCTGCGGGGTTAGGTGGTCGCGCCTCTAAAATGTAAACTCTGAACTAACCAAACGCTAGCTCTCCCAACACGTACTACCTAGGTAGACTGCCATGGACGCTGACCGGGACTCCTCCAGCCTCGCCACCGACGACGAGCTCCTGAGAGCGCAGGCCGAGTTGTGGAGCCACGTCTTCGCGTACACCAAGTCCATGGCCCTCCGGTGCGCAGTGGAGCTCGGCATCCCCGACGCCGTCCACCGCCGCGGCGGCTCAGCCACGGTACCCGACCTCGTCGCCGAGCTCTCCCTAACGCCCTCCAGGGCGCCGTACCTGCGCCGCCTCATGCGTCTGCTCGCGCACGCCGGTTTCTTCGACGCCCGGTCAGAGGAGCAAGACACCTA…
>comp_16_73404_c0_seq1
TAGCTTACTGCACAAGCGGTACAAGGATAGCCAGCCTTTGTAAGTTTGTGACCACTTGCAAGGCTGTAGGGTTCATACCTTGTGAGATATGGAGGGAGGAAATGATATCAATATGGAGAAATCAGATGAGATCCTCCTTCCAGGGTTCCGGTTTCATCCTACCGATGAAGAGCTGGTCAGTTTCTACCTCAAGAAGAAGATCCAACAAAAGCCTATCTCCATTGAGCTCATCAGGCAATTGGACATCTACAAGTTTGATCCATGGGATCTGCCAAAGCTTGCGAGCACCGGTGAGATGGAGTGGTACTTCTACTGCCCAAGGGACCGGAAGTATCGCAACAGCGCGAGGCCAAACCGAGTTACAGCAGCTGGCTTCTGGAAAGCCACAGGAACAGATAG…
>comp_16_73585_c0_seq1
GGAGGAGGTGTTCGACGCCGTGGTGGTGGCCACCGGGCACTACTCGCAGCCGAAGCTCCCGTGCATCAAAGGCATGGAGGAATGGCGGCGGAGGCAGATGCACAGCCACTCGTACCGGACGCCGGAGCCGTTCTGCGGCGAGGTGGTGGTGATGGTGGGGTGTGGGGACAGCGGCAAGGACATCGCGCTGGACCTGCGACGCGTGGCCAAGGAGGTGCACCTCACCGCCAAGTCCACGGAGGAGGTCATGACGCCGGCCATGTCCAAGATGCTGGCCAACCACGCCAACCTGCACCTCCACCCGCAGATAGACCAG
>comp_16_74315_c0_seq1
GTCGGTGTTGTCGGTCGTGAGGACGGCGACCTCCATCTCCCTGGCCGCCAGCTGGGCCCTGAGCTCCGCGACCTCCTCTGGGATCTCCTTGAGCTCCGCGGCTGCAGGGGCGGCTGCGGAGGCATTGGTGCCAGCCTCCTCGATCATGGTCTTGGTCTCCTCCACCTCCGCGTCCTCCTCGGCCGGCGCCATCACCGCCGCCGGCTTGTCCCCGCAGCTCACCTCCTTGCCGTCCTCGGCGACGGGCGTGGCCTGGTTCTCCTTGTCGCCCGACTCGGCCCGGACGACCTCGAACACGTCGGTCGCCGGGGAGTTTATGCTGCTCTCCTCCTCCTCCT
>comp_16_74445_c0_seq1
GTACTGGATGGCAAGGGCTTGTCCACCATTTGGAACTTCTGTGAAGTCTTCGTCATGTGAGTGTGGATTGCATTGCAATCGAGACGTGGATCAGAACGGCGGCCTAACGCCACCGCCGCCGCTACCCCAGGCTCCAAAGTTATCTCCGGGAAGCTGGTAGCCCCCCACATTCCCACCGGCAAGGTTGTAGAGCGACATGCCGCCGGCATCGCCTCCGGTGACGCCAGAGGACTGCGATGCCGCTGGCTGCTGCCCTTGTGGCCCAGCTGACTGTGCCACCTGATCTTGCCCTCCTTCCGCTCCAGCAGGAGGCGCGGCAACCTCCTCCTCCTCCCCTTCGAGAGGGAGCCGCTCGTACACGGCGTTGGAGAAGGAAGCGGCCATCAGG
>comp_16_74506_c0_seq1
GCTCGTGATGTACATTCGCAAGATGAGGTCCAACAAAGTGGTCACCTGCGGCGTCCAGAGTAACGAAAATAGATTCTTCTAAGCCGGTGCAAAGTATTCCTGTGGGCACCCTTTGCGTGTGCGATGCAAAGAAGAAAGAAGGGTACTATTTCCCCACGCCAATTTGAGCCAAGTTTTGGTTACTTATGTTATGTGAGGTATATACAACATGAAGCCGTGGGATATTTTCGATGTACTCTATAGTACATTTTGGGGTAGATTTATTATGCATATATATGATGGGCATGTTGACCATACTACGTTCAGCATTTCCACGGCGACATACCCAGATGAACAAACGAGAGCTATATGTGAAGTGCATACCGCCGAG
>comp_16_74592_c0_seq1
GTCAAGATCTGATGGAGAGTCCGGTCCGGCACGGGGATGAACTTGACGGCCCAGCCGATGGGCCACGACACGGCGGCGATGGCGAGGCAGACGCCCCACTGCCCCAATCCCAGCCTCTTGGTGCCGGCGAACCTCGTGAGCACCTCCACCATGACCACCTGCAGGACGAGCGTGACGGCGATGATGACTAGGAACATCCTGTTCTTGAGCACCCCGGCGAAGACGTTCTTCTTCTCGATCTCCCGCGCGTTGAACTCGTTGAACACCTGGC
>comp_16_74606_c0_seq1
GGGCACACATTGCTTGTTGTAAACTGCTGGATTATGCTTAAGTCGATGAGATCGGAGAAGTACTTTTTCCCGTTCTCATCCGCAGTAGTACCGTCAGATCTGCCTCTAGAGCTGTCCCAGTCCTCCGCAATACTACCAAATCTGTCTCTCGAGTAACCCTCTGCGATCCACCGCGTAACCAAACGCCTTCGCCTAATGTTGTGATGTATAGGAAAAATTGACAGATAGAAAATACACGGCTTGAGTGAATCTGAGCAGGCATCAAAGTAGGACTGCATCCAAG
>comp_16_74676_c0_seq1
AAACCGGCCGCCGCCAAGGGCGTTGCTACGTTGGAAAGGCTGAGGAAGTGGAAGGTGCCGGGTATCGTCGAACGGCGAGCGTTTGCGGAGATAGAAGAGAAGGCGGAGGTGAACGCGAGGGCCGAGCGTTTCATTCGGCAGTTCCGGGAGGACCTCAAGCTCGAGCGTCTCAAGTCCATTCTTACTAGAAAATGTTAATTTGTTTGCTCAATAGAAAGAACACCCAAATATATTGCCCCTCTCGCCTCCACGAGGAAGAAATAGAGTGTGAATCAAGCTTTGCACATTAATGCTTGGATTTCAAAGATCAAGG
>comp_16_74957_c0_seq1
GATGCTGAAAGGAAGTGCAGACTATTTAATGCAGCTGGGATTGCACCTGTGAGATCATTGCTAGACAAATCTAGCACCTGCAATCTTGTGAGGTTGCATATTGATTGTGGGATTTCTCCTGTGAGCTGATTGAAGCTGAAATTGAGTGCAAGGAGGGCTTTCAACTGGCCTATCTCAGAGGGGATCTCACCAGTGAATTTATTTTGGCTTATATCCAGCACATTACGCAAAGCAATAGGTACACGATATTGAAGTGATGGACCTGCATAAACAGGTAGTTCAAAAACCCTTTGGTCTAAATGGGCTTCAGTCTTCTCTGACTTTAGCATTGGCATATCCATCAGTGCTGTTGGAA
>comp_16_75178_c0_seq1
CCCCTGATCAGCATATTGAGTTGAGGAGCTAGGGTTCAAGCTAGACCTTCGCGAATAGCTAAGCTTGTGTTCCTCAGGTATAAGCACTGTGCTTACCGGGTACGTATGATCCGAGCTTCGAAATATGAAATCCTCCATGCTGCCTGAGTTCCTTGTGCTGTCAGTGCTATCGCTGCCCAAAGTACCGGTTGACCCTGCGTCGGAATCGCTGAATAGCGAAGAACTCCCGCTTGGACTTGTAGACTCTTGGTGCCTGCTCAGGTAACTGCCTCCTTCCAATAAAGTTGGTTCTGGATCTACTGTTTGGCTGGCTCTCTTTGTGCACGATGAGG
>comp_16_75307_c0_seq1
TACATGGCTCTCCCTGGAATCCAAGTGCAAAGTATCTTCAATTAGCAAACCCGAGCTGGTTGTATTTTCTTGAAAATACTCGATATTGTATGGGCAAGGCTGCTTTGCGGTTGCACAGCCTGGTCCTAATGAGCAAAGCTCATGGCTGCAGGGCAGATGCCGACTCGTCTTTGATTCAGCTGGTTTGTAAATCCCAAGATCTCTATCCAAGCTCCCACGGTAGCCAGACAATGGAGCACACTCGATACAGTCACAGGGTACCCAGAACAAA
>comp_16_75320_c0_seq2
CATGGGCAAAGACCCCTATCCCTATGTACAATACCACCCCCCATAGCAAGTTCTGGTTCAGCAGCTCAGAGTTTTGACAGTGCAATCTCCATGACATCGACGAAGAAATCAGCATCTTCCTTGGTGAAGCACAGAGGGGGAGTGATCCTGAAAACGTTCCCGTAAAATCCCCCTTTCCCGACCAGAACGCCCATGCCTTTCATGTGTTCCATGGCATGGCAAATCTCGGCTTTCGCCGGAGTCTTGAGCTGCCGATCGGTCACAAGCTCGACGCCAAGCATGAAGCCTGTTC
>comp_16_75324_c0_seq1
GGGTAGATAACGCCTTAGTCCCCATAATTTTTCTGTAATATTCTGCCAGACATTTTTTGCTTAGCCTCCTGGGCGTAATGCAGTAGTCCATCATGTTGAATAATTTTTTATTTTATTTGTTCTAAGCCTTGATGTCACTCTTGCATGATAGAAGCTTATATCCTCGTCCCCTAGAATGCGCCAGATTACCTTCCCACGCTGTCTTGCTTCGCGAGCAATAGAGTGAACTGAACTTTCAATATTTTGCTTAACCATATCCCTGAAGAAGCCCTCTAA
>comp_16_75356_c0_seq1
CCCTTTTTCTCACCGCTCCCATACCATTCCTCCCTCTCAAGTCCACTACCTCCGCCCTCAGCTACTCGTCCGGAAATCTACCATTTTCTACACCGAGAGCAGAGAGAAAAAGGGAGAGGTGATCGCTGGCATGAACTGCATCAAGATTGTCCTACTAGTCTCACTGATCCCTCTCGCGCTGAGGGGAGCGTCGCTTCTCGGCGACGCCGTCATCCCGTCATCTTCCCCTGACCCTGCATCAGGCACCAGCGTCTTGGCGCCTCTAGTGCAAGTGGAGA
>comp_16_75459_c0_seq1
AGGAGGAGGAGGAGGAGCTGAAGCCCGAAGGCGACGATGGCGTGTACGGGCCGTGGGAGAAGGAGGATCCGTTCGAATGGGAGGTGGTGAGGTCGCTGGTGCCTGTCGTGGCGACGGTGACCGCGGACGAGATGGGGCGGTACCGGAGCTCCAGGGCAGTCAGCGGCAGCGTCGTGCGGCTGTGGGATCAAGGCGCCCAGTGGGGCTTAACGGCGGCGAGCCCCAGGCGTCGGGGCTGGCGCAGTCCGCAGCTTCTGATCGCTCCAAACTATAGCAAC
>comp_16_75532_c0_seq1
GTCATTGTCGACGTTGTCGCGGTGATCTTTCAGTGACCATATCGTCTGCAGCCTGGGAGCTCTCCAGTGCAAAGGGAGGTCTAGCAGAATGGCGCTAACCTTTTCCCTTCGGTAAGGTTTCATGGACGGCATCAGTCCTTGGAGTTTCTTGATGGCGAATGCTCTTGCTCTGTCAAGCATGACCTCTCCTGGGAAGGCCAGGTACGAAGCTTCGTAGAATGCAATGAATCCATTGATGTCCAAGCTGGGATTGGCAGCTTCCAGATCAGCATTGCCATCGATGAATGCAGTCAGAATATCTACAAATAAAATGAACAAATTACATATCATTGGTAAACAAACTATTAATTCTAGCTATACACTATGTGCACGCAAAAGAAAAACAAAGTACTATAATTA…
>comp_16_75746_c0_seq1
GTCCACCTGCTTTGGACCTCCATCATCTGCCTTGGATTGCAAGACAAAACTCCCCGACTCCTTGAGCATCTCACTAAGTTCCCCAGTAGTTAGCCCACTAAGCTCTTCAATGGCAGAAATCATGTCTATCATCTTCGGTCGGGAACGAATGGCCAAAATTGCGGGCGGGGCTGCGGCAGCAGGGACGCGACGAGGTTAAACGAGGGAGGTGGTGGCGGCGACGCGCGTGTGCATGGGAGGCGGAGGGGTTGAAGGACTGGCGGCGG
>comp_16_75910_c0_seq1
GGCAGGAATGGGGGGATGACTTGTAGGCTCATACCCTGCGTGTTCGGTGTACACGTGCCGCCGCTCGACGGCACATCGCAGCGGTAGGTCAGGTAGCTGTAGACTGTCATCTGCGCCGTTTCCAGCGTGATGTTGGCGACCTTGACGTTGCCCTTGCCCATAGACAGGCTTGGAGGGCTCGTCCCCTCATCGCACGTGAGCTCGAACGCGGGCGCCAGAAAGCACCGCTGGGAGCCGACGCCGAATGGGAAGGGGATTTGCACGTCCCCGCACTTGTCCGGACAGTTGTTCAGCTCCGGCTCAGGTGATACCGTTGCCGGCTCTGGTGGTTCCGATGCCGGCGCTGGTGACGGAGGCAGGCCGAGGCCGGAGATTCCCGTGGTGGGGGACGCGGCAAAG…
>comp_16_76130_c0_seq1
GGCTTATGTTGCTATCATCCTTGTCACCTCCTACCACCCCCAGTGCTGGGGGCTTCTTCATCAGGGTCGGCTGCTCGTCGTCAGACCAGTAGCCACTTTCTCTCATGGCTAGGTCCTCATACTCCTCATCCGACTTTGTCGAGTGCTCGTCCACAGACCCGGCTTCCTCCATCTGCTTCGCGTGTTTTTGTTCCAAGTACAGTCATCAAAGACAACAGAATGGATGATCAGTTTAAGTACAGTGGCTTTCCTCCAGTTATTCATCTACGGTATAGAGAATTGAATTGACTTCAACTTGTTTGCACTACTAGCACTTAGGCACATGGAAAAATAACTTGAAACTTACGCCATCGACTTCATTCGACATACTTTAGTCATGGCAATACTTTGTATAGAAAT…
>comp_16_76278_c0_seq1
GGTTGTGGTTTGGATCCCTAGTACTTTTCCGGGCGTGGAGAAGTTCTCTCTTCACTTGTGTGGACTGCGTTCAAGAAAAGGTTATGAAAAGATGCAGAGCGTTTCGTTAATGTGTCTATATATTTATGTAGCCTTAACACTTGAGTGTAGGAGGTCTTCGGGCAGAATCACGGATGGAATTGAAACACTGGACAGGAGCAAGAAACATGACGCAGAAATCGAAACCTTGTATTTCTACTACTCAATCATTGCTGGACTTGGCCTTGGATTATGGTTGTGGTTTGGATTCCCAATTCTTTTCCGGCCGTGGAGAAGTTTTCTCTTCTCTTGTGTGGATCGCATTCAAGATAGGATTATGAAAGGATGCAGAGCATTTCATTAATGTGTGTGTATATCTTT…
>comp_16_76291_c0_seq1
GGGCCTCCACCAGCTCCTCCCCGTCCTCGGAGCCCGGCTCGGACCCGCGCGGCGACGAGCCCGTGCTCAGCGACCGCGGCGTCGTCCCCGCGGAGCCCCATCGCCCCGAGGCGCCGCCCCTCATCGCGCGGCGCGCCGGGCCAACCACCTATCGCAGCGTCTCTCTTCCCCAGCGCAGTCCAATGCTCGCCGCCGCACACGCGCGCTCGATGGATCGCTCGGAATCTGTTGGGGAAGGCGCCCGCGACGCGTCGGAACGGGGGCCCGGCCGAGGAAGAAACGGGAGAGAACAAATATATGCGATGCGAGGCAGCTCGACCCCAAAAGCACGGC
>comp_16_76529_c0_seq1
AAATTTGTTGAAGTTGTCACCACTGCCACCTTTGTTTTAGGCAGCAGCTCATATGATTCTTCTTCATTTACCATCAACCAGTGGATCCTCAGGAATGACGACATGACATGGGAGAGACAGACTACTATGCAGGGTACTGAGTTATGGTCTTTGCCTGGATATGGTGATCTTCTTCGTTCCACGCCATCATTCCCTCTTGTGAGCATGGAAGAGCCCAGTGTTATCTACTTTGTGCTCAAAAGTCGCAGCTGCGATGAGCGTAACGAAACATGGGTCATTGTGGTTGATATGTCAAAAAGGACTCTGCTATCAGTGGTTCCATATACCGAAGTATTTAAAAACTGTTTTGAAAGCGATGGTAATATGGCCAGCAGAAACATTGCCACAAATCGTGCATTT…
>comp_16_76606_c0_seq1
CTGGCAGATGTAGGCGTCGCCGCCGCCTCCTCTTCCCCAAAACCTCCCCACCTCTCCCGCTCCCCAACTATCGGCCATGGCGGCGGCGCGGCCACGTCGCCGCTTCCCCGTCTCTGATGCCGCTGTCGCGGACTTCGCCGCCTCGATGCGGGATAATCTCCTCAACGCGGCGCACAACGGCGACCTCCGCCTCCTCAAGAGGCTGGTGGTGATGCTGGACGAGGGCGTCGGCCGCCCCAAGGACGTGGTGGAGGCGGCGAGGGCGGACGGCGGCCTCTGGGCGCTG
>comp_16_76654_c0_seq1
GGGGCGGCGGCCGGGGGGGAGCGGGCGCAGCTTGAGCCGAAGCTCGTCCACGTCGTCGAGGATTCGCAGGATGTTCGCGTGGCTCCGGTCGCCGTCGCCTCTGCCCGTATCGGCAGCGGCACCCGATCAGCCGCGGCAGGAGGCGGCGATGGCCGCCCGCGAGCGGCGCCGCGTGCAGGCCCGGGTGAACCGGTCGCGGTCCGGCGCGAGGCGCGCTCTGAAAGGCCTCCGGTTCATCAGCCTCGCGACGGGCTCCGCCGAGGCCACCGCGGTCTGGGGCAGCGTGGAGGAGC
>comp_16_76776_c0_seq1
GGGATCCAGAATTCTGGCAATCAGCTTTTTAGCTCCATCAGAAAACCAAGATGGGCAGTTAAATTGTGCTGCAGAGATCTTTTTATAGAGGGATGCGACATTGTCATCTTCAAAAGGCAGAAATCCAGCAAGCATCACAAAAAGAATTACCCCACAAGACCAAAGGTCTGCGAGTGCACCATCATAGCCCTTATCCTCAATAACCTCAGGAGCAACATAATTTGGTGTCCCACATGTAGTATGTAGTAATCCATCAGCCTTCACCTGCTCAGATATAGCACTTAAGCCAAAGTCTGAGACTTTCAGGTTCCCAGCAGTATCAAGCAACAAATTCTCTATCTTCAAGTCTCTGTGGTATACACCCCTGCTGTGGCAATAATCTACAGCATTGATCAATTG…
>comp_16_76810_c0_seq1
GACCAGGTCCACAGATAAATCTAGAAGCATAGAAGAACATGACGAGTTCACATCAGTACATATTACATAACCAGGTTCACAAATTAAATAAATATAGGACATCACGGCAGTCCATACTAAATAACTAGGTCCGACAAATAAACATTGGTTCTCCACAACCGAAATAAAATAGATAGGATCATATGAATATGATTGTTAAATAAAGCCCCAAGATTCAAGGCGGCATCACGTCCTCCTCATCTTCATTGTCGTTGGTTTCAATAACCCGATCATCATCAGACTCAAACTCTATGTCATCCTCCATGACAACATCATGTTCAGATTCGCCATCGGAAACAAATTCTTCTACTTCATGGAGTTCTCTCACCCTCGCACTCCTACGAGGCTCCATTCCCATTG…
>comp_16_76858_c0_seq1
TATACAACTCTGAAAGATCTTGATCTTAACTTTATCTTCCGGTTGCAAAAACAATGGTTCGAAGAGTTCAAAAGGCAAGTGGACAAAGACTGTGAGTTTCTGGAGCAGGAGAAAATTATGGATTACAGTCTCTTGGTGGGTGTACATTTTAGAGGTGCCATCGATATCGATGGTGAAAAACCTGCAACACCTCGCCTTTCAAGATGGGATAGGAATCACTTTCTTTCTGATCCAAACAGGTGGTCTAAGATTAAACTTGGGGTGAACATGCTGTCAAGAGCAGAAATGACAGTCCGAAAGAACGACAGTGATGTTATTGGAGAGCCAACCGGGGAGTACTGTGATGTTATATTGTATTTTGGCATAATAGACATACTTCAAGACTACGATATCGGCAAA…
>comp_16_77099_c1_seq1
CGGCGTCTCTGTGTGAGAGGCTGGAGTACAGATTTGCAAGACCTTGCCAGATTTCAAACTCTGTAACTCCATCAGCCTCTCCCTCCACTTTTTTAGGGGAATTCTTTTGAGCCTGAACAAGAGCAAGAAGGACCCGGTATGCTTCCACTGCCTCCATGGGTGATGATTGAGCGACCTTCAACTTAGCCTTTATCCTGAGCAATGCACCTTGATCCCACTTTGCGGTCTCGTCTAATGCGGCATTGGTCGCCACTTCTGCTTCAGAGTATCTCTGCTGCGCGGAGAGGACCAGCGCTAGCAACCTCCAACCTTTCGAGACCGATCCACCAGTTGTGTCAATAAACTCCTTTGCACATCTCAGTGCTGCATTCATGTTCCGCTGCTCAGCATATTCAACTC…
>comp_16_77105_c0_seq1
GGGGGGAGAGCTCGAAAGCGGCGGCCCCGTCGTCGGAGCCGACGCCGGCGTACATGTCCTGCACGACGACCGGCCTCTTTGATGTCGAGGTGGATTTCGACGGCGCGCGAAGGTGAATGGGCGGCCGTCGGCCGACGAAGCGGGCTCGAGATGAAGACAGCAGGCGGGGCCATGCTGCCTACGCGGAGGGATATCCCGAAATCAGTGGCCCCATCGTCGAAACCGACGCCGGCGGATAGGTCCCGCATGACGACCTCTTTGATGGCGGGGTGGATCTCGACGGCGCGTGCGCTGTCCTGGGAGAAGCCGTCCTCGGCAGCGACGAAGCAGAGCACCTCCGCGTCCTCCTCGACAGCGACATCCGCGCCGGCGCAGCGGCCCTAACTCCCAAACTGAGCA…
>comp_16_77288_c0_seq1
AGGGGATGGCCCGAAGCAGCCGGCGAAGCAGCCGGAGGCGGCAACAGGGGGTACTTCGACGTTGAGGTGATGGTGCCGCCTGTGCTTGACTTCTTGAGATTCCGGGGCGGGGCCTGCACGGTGGTGGTCCGCCATGACCTTCCTATGGTTTTTTCATTTCTCTTGTGCCAAAGCAGGAAATTATTTTCATTTTCTGGTGTAGCTGTGAGGATTAGAGGATTTCCCGGTTTCTTGCATCCTTGGGAAACTGCCATTGTCTAAAAATAGGTCCTCAAACTTTTAGTGTTGCGTGACACCAAGAAAAATAGCTTTCTAG
>comp_16_77613_c0_seq2
GTCAAGTGTATAGAGATGAGTAAGCATGGCATCCATGCAATGCTTATGGTATTCTCTGCTGAATCACGATTTTCTTGTGAAGAGCAGAAGACTGTTGAGTCGATTAAACTCTTTTTTGGTGATAAAATCCTTGATCACGTTATATTAGTTTTCACACGTGGAGATGAAGTAGGGAACGAGGTTGCTTGGAAGAAAATGCTAGCTGGGAAATCCCCTGAATATCTCAAGGTCTACTTTATATCTTTCTGATATCTTTTAAGTCTTTCAAAATGCATTTTGTTAAATTGTGTCAAGAGGATGCTTCTCATGTATTATTAGTGTCACTTTCAATTTGCTTGTATATAGACATCTGTATCCTCTTCTTTTACAGAACATGTTAAAGCTGTGTCAAAATAGGGT…
>comp_16_77652_c0_seq1
GCCACCATAAAAACTCCACCGGCAGCTCCACCTCTCTAGATACCTATACACCATTGTTGTGTACTCCTCGATCGCCTCGTACGTCAATCTTGATCCATTCGCGCCATGGCTAGGAGAGCAGGGTTGCTAGTTGGGTATGGTGCGTCGTCGGCGACGACGGCGTGGAGGGCCGGGAGGGTGCTGAGGGCAGCGGTGGTTGCATTCTTCGACGGCTACCACTGCTTCAGTCCCGTGTCCGCCATCCTCGCCCTGCCCTTCTCCGCCGCCGTGCTCGCGTCCCAGGCCATGGCGCCAT
>comp_16_77800_c0_seq1
GGCACCACCAGCGGAACGTGGCGCTGGGGCACGTGGAGGAGCACCGGCTGGAGGGGGTGGTGCTCTTCGCCGGTCTTGGTGATGTCTACGACCTCCGCTTCTTCGACCAGCTCAGGCAGATCAGGACGTTCGGCGCGTGGCCGGCGGCGACGGTGTCGGAGCGCGAGCGGAAGGCGACGGTGGAAGGGCCGGTCTGCGGCGGCGCGCCGTGGATTGTCACCGGATGGTTCTCAACGGCCGACGCCGCTGCGCCGGCGACGGTGAGGGCGAGGCCGCCGGCGGTGGACGTGCGGGGCTTCGCGTTCGGCAGCGCCGTGCTCTGGGACCCGCATAGGTGGGACCGCTTCCCCGTCTCCGAGCCCGACGCCTCACAGGATTCAGTGAAGTTTGTGCAA
>comp_16_78027_c0_seq1
GATACCATCCATTGACGTTGCTAATCATGAGATTAAATAAAATTTTGGGTTGTAAAATTGAGAATTAAGAGATCACAACAGAGAGATCAACAACTGAAACTAGCATCTGAGAATGTTGTAATTTCCGAGTCAATATTTTTTATCTCATATTTCAGACAATTTGCGAACTGTTAATATCTTTTTGTCAATATAGGATCAGTTAACACAATTTGAGTTTGCGTGTTCAATTGGGTTCTGTCAGGTGC
>comp_16_78353_c0_seq1
CTCAAAGACAGCGCCAACGACCGCAACGACGACTACGGCGGCACCCTCGAGAACCGGTGCCGCTTCGCGCTCGAGGTCGTGGCGGCCGTCGCCAAAGAGATCGGCGGCCACCGTGTCGGCGTCCGCCTCTCCCCCTTCGCCGACTACATGGACTGCCACGACTCCAACCCGCACGCCCTCGCGCTCCATATGTCCACCAAGCTCAACGACCATGGCATAATATACCTCCACATGGTGGAGCCGAGGATGGCGCGC
>comp_16_78389_c0_seq1
GAGGGTCAGCCAGGGAGGATAGACCTGGGGTAGTGTGAGGGTAGATTGTGTGTAGTGAGAAGTTCCAAGTTGGGTTAAAGTTGTGTCCAAGCAACTGTTTGTAGTAATTTGTTAGGATTTCCGTTTTATGCTCATGTGAAGTGAAAACGGATCCATTTATTTCTAGTTTTGCAATTTTGTTTTTCCTGTACGTGTTGCTGGAG
>comp_16_78393_c0_seq1
TTGGAATGTCACGGCTGCTCGAGGAGCGTGACCTCGCACACCTCCCTTATCTCCGGTGTATCATCATGGAGACCCTTCGGATGTACCCCATCACACCTCACCTCACCCCACACCAAGCTTCGAGTGACTGCATCGTTGCTGACGGGCAGTTTGTCATCCCGCGCGGAACGATGGTGTTGGTCGATATATACTCCATGCAGAGGGACCCCGCCGTGTGGGATGACCCGAACAAGTTCAAACCGGAGAGGTTTTCTGTTGGCCAAGAAATCGGCGAGGGCAGTGGCGGAAAACAGATGATGATGCCATTTGGGATGGGCCGACGGAAGTGTCCTGGGGAGGGGCTAGCATGGAGGACGGTTGGGGTAGCGTTGGGTGTCATGATCCAGTGCTTCAGGTGGG…
>comp_16_78525_c0_seq1
TAAAGATGTGCTGCTTCACAGAGGGTGGAACGGGACTGGTAAATGCATGATCTGTGAGAATAAGGAAACTACAAATCATCTTTTTTTATGAGGTGTCGTTGCTAGATGTCTTGCAACTATCATGGTATTCCTAATTTTTTTGAATATTTGCTAGTCTAGCTAAGTACTGTCAAGTGTAAGTGTTTGGCCTCTGTTGGGTTGCTGCTTTGTTATGGG
>comp_16_78536_c0_seq1
GTGGGGACAGGGCGCGACGGCAGCCGAAGCGCACGACGGCGTGCAGGTCCCAGTTGTTGGCACAGTGCTCCTCCTCCATTGGGTCGACTGGAGAGCGCAGTGGTTGGGTTGGAAAGCTTTGCAGGAGGAAGAGAAGGAGCGAGGAGCAGGAGGAGATAAGGGGGAGGCGCTGACTTTGGCTAGTATATTGATTGTTTTCCATGG
>comp_16_78646_c0_seq1
GTTGATTCATGATGACGATATCCAAGAGAATGATGAAGATGACAATGAAGAAAACTGTGATGAAGAAAACCATATGAAGATAGATTTAAGCAATGAAGAAAATGGCGCCAAGGAGATGCAGTCAAGGCATAATCATGATGAAGATAAATGTTCCACAGAACAGAACCATGTGAAGCATGATGAGAGCAAAGAAGGAGCAAATGATGAACACCAACAACTGCAGCACACTTCTTGGGATATGGAAGAAATGCACCGCAAAGAAACGCAGAATCAAAACAAGCATGAAAAGCCCCTCAAAGAGATAAAGGTGAGAAGTGGTCAGAGTCAGCAGGAAACACATACAGCACAGAATCAGGTCGGCGATGTGGACAAACGTCAAAAGCACATTGAGGAGGTACA…
>comp_16_78818_c0_seq1
AATCCTCTCCCTCCGCGCCGTTCTGGCTCCGGCAAGTCCACCCTCGTCGACGCGCTCGCGGGCCGGGTGGCGCGCGGCAGCCTCGGCGGCACCGTCACGCTCAACGGCGAGCCCCTCCAGGGCCGCCGCCTCCGCGCCATCTCCGCCTACGTCATGCAGGACGACCGCCTCTTCCCGATGCTCACCGTGTACGAGACGCTCATGTTCGCCGCCGATTTCCGCCTCGGCTCCACCGTTTCCGCCGCCGACAAGAAGCTCCGCGTCGACAACCTCATCGAGCAGCTCGGCCTCACGACATCAAGAAACACGTACATCGGGGACGAGGGCACGAGGGGGT
>comp_16_78903_c1_seq1
ATCGCCTGTCGCTCCCACCCGGCCTTCTTCATCGCCAGCTCGGCGTTGGCCTCCGCCACCTCCGCCTCCCTCTCGTTCCGGAACACCTGCACCTCCGACTGCACCCTGGCCTCCTCCTTGGACCCTTCTCCCTGCCGCTTCACCGTGTAGACCTTGGTCTCGGCGTCCACCTTGGCGGCGTTCTGCCGCGTCATCCCCTCCCGCTCCTTGGCGCCAACCTCCCCCTTCATCCGCGCCTCCTGCCGCGTCTCGTGCCCCGGCACGGCCACCAGCTGCTTCAGGTTGGCGTTGTAGATGAAGAGCCCGAACAGGTCCAGCTCCAGCTGCACGCTCTCGAACACCGCCTGCTTGAACGACTTGGCGCCAAGGG
>comp_16_79084_c0_seq1
GGGTGAGGTGGAGCTTTCTGGCGGCGTGGAGCAGGGCGCGGGGCGGGTGCTCATGGAGGCGGCGGGCCGGTGCCTGCGCTGCGGCGGCGCGGCCGACCTGGTGGAGACCGAGAAGGTGCTCAAGCTCTTCTTCGTCCCGGCGTGGCGGTGGAAGGGCAAGGACCCCGCCTACCTCTGCCGCGAGTGCGGCCTCCTCGCGCCGGGATCCCTCGGCGGCGGTGGCGGCGAGCAGGGCACGCTCCTCCC
>comp_16_79316_c0_seq1
GCTTACCCCATCTGCAAGAAGCAGATGAGGTGAAACACGCTGCGGCGTACTATTTCTGTGCACAATCAGGCCACTCAGTTGAGGAAGTGTATGGAAAGATGCTCTCCATCGCTAGCGAAGCCCGCGGTTGCTACAAGGACGACGTTGTTGCGTGTTTCAGCAAGGCGGAGTTTGCGGCGATGATGTTCCTCGACGGTTGCTTCCTGCTGCGATATAAGTATGTCTGAGAATGAGGAATCTGCTTTGTTGACGAATCGGATGATTATGTCCACGGGGCCATGCATGCTTAGGGACATCTTTCTGCTGGAGAACCAGCTTCCTTGGTTGGTTCTCGATGCCCTAATGGAATTTGGGAAGGTGGACGTGCACCGTTTTGTTAGTAACCTGGAGACCCGTTTT…
>comp_16_79404_c0_seq1
GGTGCAAACACCGGGAGGAAATTTCTTGGATGTGGAATGAAGGAGGATGTGATGTGTGACAAAATTCATTGGGTTGATGGTGAATGGCTATCTACAATGAAGATGTGTTTGCTGAAGATTTGGAATATGTATGAGGATGAGAGAGACACAAGGATCCATGGAAATGTGGAGTATGCAACAAAGAATTATGAGCTTGTGTTAGAAAAAAGGGATTTGGAGAAGAGGAACCTGGAGCTGCATAAACAGTTAGGTAACACATTGGAGCATGTTGCAGAGCTTACAAACCATGACCTAGAGCTTGAGAAGGCAATGAGGGTGAAGGCAGAGCAACAAGTGTCCATTTTGAAGGAAGAAAAGAGGAAGTTGGAGTATTGTGTGTCTAATCTTTTCAATGCTGGA…
>comp_16_79444_c0_seq1
GGCGGCGCAGGGCGGCTTGAGAACGACCTGCAGGTCCTCCTCCACGAGGTACTCGGTGTTGGAGTTGGGGAGGCTCGGCAGCGGGTAGGCGCGGGGAGCACCGGGTGCCCCGTCTGGCGGCGCCGCGGCGACGGCCGCGGAGGCGGACGAGGTGGAGCGGCGGCTGCTGACGCTGCCGAGCTCGACGCGGAGCAGCTCGGGGAGGGGCGGGTGCGGGAGCGCGATGGAGGCGCGGC
>comp_16_79465_c0_seq1
GTCCCCTCCACCTGTGGTGGCTCCACTGCCGTCGCCTCCATCTCTGCCTCCGCTCTGCTGCGCTTCACCGTGACGAGCCACCGGTACTAGAGCCCCCAATTGCGGTGCCCGTCGAGATTCAGCATCATCTGTGGGGAGTTGATACCGGCACATGGGGCATGTGCTCCTGATGGCGAGCCACGGCCAGATGCAGTCGCCATGGAAGTAGTGCTTGCAGGGGAGCCGGACAACGCGCTGCCCTGACGCAAAGACATCCTTGCACACCGCGCAGCCACACGCGGCCTCCTCTTCGTCGAGTGTCGCCTCGGGTAAGCTTTCCACCGCCGCGCGCGACGCCGGCAGCCTGTGCAGCTCATATTCGTCATCGTCGTAATCGGTGTCGTCGGTG
>comp_16_79581_c0_seq1
GTATATAGACGCAGGCTTTAGCAGGGTTATCACCAAGTAGCATTAGAGATAGGATTAAGATTAGGTGCGTATTAGAGTCTTGCTATAGGGCTAGGAGGAAAGGTTAGAGGGGCGCGAGTACAGGGGGAGCGAGCACAGGGAGAGCTAACCCCTTGTCGAAGCCCTTTATGATAAGCGTCCCTGCATCTGGGAAGTTTCTCTTTCACGGTAATTGGATTGTTTGATGGATTTCCTTGAATTGGTTGCTACTTAAATGCTTGCTCTCAAAGGATACAAACAGGGATTCACAAACAAAAAGGGGACTACCGTAGTCATTTTTTCTGTCGCGTAATTTTTTTTTACGTGAGAGCAATAGCAGTTGGGATACATCTATCTCTTCTGAGCAACCTCTTTTGGTTT…
>comp_16_79750_c0_seq1
GGCTTTTATTTACACAAAGACACAGTAAGTAAAGATATCCCACTTAACTATGTCAAACAAATCAAGGCTAATGCCAACAAGGATACCACCAGCAGTTTTAACAGCTGGCAACCAGTTCCAAGAGAATTTCCCCTCAGGATCTAGTTGCTGCAACTGTAAACTAGAGAAATCCTCTTTTTTGACTCAGAGAAACAAATGATATCAGGGCATATC
>comp_16_79766_c0_seq1
CGCCCCGGACTGTGGTGCGGGCGCCGGCGCCGGCGCGAGCGGCGGGTCCTTGCTGAAGAGCTGCATGGGCAGGAGCACCTTGTCGATGGAGTAGATGGCGACGGGTTCGGTGGCGTAGACGCTGCTGGAGATCTTGGGCTTGGACCACATGGACTGGACGGAGATGCTGCCCATGTCATCGGTGAGGTTGAGCGTGTAGGGCGATCCGGCGAACGTGTTCACCGGGTTGAGCGCGCTGAGGTTCCTGAACGTGGCCAGCGGTAGTAGTGGGGGAAGGCGTGGTAGAGGAGCAGCTGCTTGAGCTGATCGCCGGTGAGGTTGGAGAAGGTGGACTTCTTGAGCGCGGAGAACGCAA
>comp_16_79841_c0_seq1
GGTGCTCCTCTTCTCGCGGACGCTTCGGGTTGCCAAATTTGGCACCTGCCAATTCCCTCACTTGATTGTGCCAGATTTTCCTCACCTCAAGATGCTCACCCTATACAACTTCATCATCTCGGAGGACTCTCTCCACAGCCTACTCTCAGCCTGCACCGCCTTGGAAATCCTGTCACTGCATTATCTCATTGGCATTGGTTGTCTTCGCATCAGCTCCCTGACTCTTAGGAGCATGGACTTCGCTCCTTGCGAACAAGGTACTCCCGC
>comp_16_80628_c0_seq1
TCCTGGCACCTACTTTTCTGCAGAACCAAGTTAAGCACTTTGGTTAGCCACAGTTGCGCTTAAGATGATGAAAGAATTCTGAATTGAAAAACAAAACAATAGCAGGAGGAAACAACAAAATGGTAGTATCTTGAACGCACTCAAGTAAGCAAGCTGGGCAGAGCACTAGCTTACTCATATTTTGGTCGTATGTGAGCCAGCTTCAACTCGTTTTCCTTTGATTCACACCACCTTTTTAATTCTGGACAATCCAAAATATAG
>comp_16_80719_c0_seq1
GGGGTCCGCGGCGACGTTCAGGGCGAGGTGGGTGCCGAGGTCCGTGTCGAGGAACAGGGTTATGCTGGCGCCTCCGCCGGCTGAGAGCGCCTTTGGCGGCGGCGAGGCGGACATTGCTGGGGCCTGGGGTGCGGCCGCCGCCAGTGGAGAGGGGAGAAGAGGGGTCTGGGCCTTTCGGGGCAGCCTGGACGGCGACGACAACGGCACGGCGGTG
>comp_16_80760_c0_seq1
GGTCGAGGAACTGGTCCCGGGGCACGGACCTGTACGACCGCATGGTCACCCGCGCCAGGGCCGCCGTGGTGGGGACCGGCGGCCGCGGGAGGCTGGCGGCGATGCTGTGGTTCCAGGGGGAGACGGACGCGATCAGGAGGGAGGACGCGCTGGCCTACGCCGGCCGCATGGAGGCCATGGTCCGCGACGTCCGGCGGGACCTCGCCATGCCCGACCTCCTCGTCATCCAGGTTGGGATCGCGACGGGGCAGGGGAAGTTCGTGGATCTGGTGCGCAAGGCGCAGCGGGCGGTGAGGGTGCCCAACCTCAGGTACGTGGATGCCAAGGGGCTCCCCATCGCCAACGACTACACGCACCTCACCACCCAGGCCCAGGTCCGACTCGGCGCCATGCTCGCCG…
>comp_16_80772_c0_seq1
AGCGCGTCATAGTCGGCAATGGTCAGCTCCACCTGCGGCACCGTGAGCATGGAAGTGAGGCTCGCCGTGTAGCTAGACTGCAGGATGAGCACGACGAACACCCAAACGACAACCACGAGCCTCGACAGGTTGCTCGTGAGCTTCTCCCTGTGGGCAAAGACAAGGGTGGAGAAGCCGAAGTAGAGGAAGGTGCCGCCTTGGTTGGACAGCGTCAGCTTGCCTTTGGTGCCAGCTTGGTTGGGTGTGAGCTTGCCCTGATTGGACGGCGTGAGCTCCACTTCGGCGCCGAAATCCCCGTTGTGGCTGCGCTCGATGGCCCAGACGACAGCGCCAACCAAGATGAATAAGGCGGCGCTGACAAACCAGAGATCGTGGCAGAGCGGCTTCAGAAAAGGCAA
>comp_16_80803_c0_seq1
GGGAAGTGGAAAAACAAAGAGGGATAGGGAGCTCGCCTCCTTCTTTTTTGTAATCGCCGAAATTGTACGACGACCCTTCTTGTTCCAGGCATACGACCCTGAGACGTGACGGTGTCACTTTTCCGGCCCGGTAAAGTGAAAGTTATATAAATAAGAATAAGAATAAGAAAGAGAAGCGTGATGTTGTCAGCAATCAAATTCTCGTAAATAGATAGTGCGGTTGCGTTGTTTCAATTTTTGTTCGTTG
>comp_16_80809_c0_seq1
GGGTTCCTCCGCGCCCCCGAAGCCTCCGACGAAGTGCCAGAATACCTGGCAGGCCTCGTCGGGTAAGTTTTCCAGGTCAAAGTGCAGGTCTGCCCGTGCCATGTTCGCCGGTGGTGGCGGCACGAACGAGATGTGCTGGAGGAACCCCCCGTAAGCGAAGCGCCGCAGTGACGGCACGTCGAGCTCCAGCCCGCCGTACCAGCCGCCGACGTTGCCGAGCGAGAGGGCGGTGACTCGCGGGCAGCGGAGCCGT
>comp_16_80896_c0_seq1
AATTATTCACATGAATTATACATTTTTAGGCAATGTATCAATTCTCTTACAGCTATGATTTTCTAGCGCTTCTGTACTGATTACTGAAATGTGATCGGAATATTTGCTCGAGCTTTGCTTTAGTCATATACTAATGCATGGTAAAAATTTGTTTCTGCAGAAACTTCAATGAACTTTTGCTTGATTAGAAATCAAGTTCTAGAAAAAAAATACCACTGAAAAAAACTCATCTACTATAGTTCGAAATTTAAAATGCACAAAGATTATTGCAGTGGTAATCTGATCTACAGCTTCCAAACAAGTGATGGATCCTACAGACATGCATTAGACGATGTGTTCATGGGATTGCTTTATCATGTGAAATGCACATTCTATACTTGCACAATACATACTAACTAG…
>comp_16_80918_c0_seq1
CACCCTGCTGTGGACAGTTCGATGCATCTTTGTTCAGAGGCTTATCTCCTGTTGTTGCCAGCTGCCCCATTGAACTCTTCTGACACTGATCTGTCGGATTATTTTTGCGCACTATGGTTGTGGAGATTATCTCAGACTCAACCACAAGAGAATTACTTGATGGTGAAGGCATTTGCTCATCCAGGTGCCCCAGCGTTGTTTCAGAATTATCTGAAGAAATAACCGTCTCCACAGGCTGAATCATAGCACTACCATCATCCAGGTCTATGCCTGTATCTTGTGGAGGAGGTGTGGATCCTGAAATGGTAGCTGGTGGCCATGACATTTGGTATGGGTAACCCCATCCAGAAAACTTAAACTTGGCCAGCAGGCTCTTCTTCTGCAAGTCCACCACAAAGT…
>comp_16_81152_c0_seq1
GATCTCCACGTCTTGATCTCATTCCCATGTCTCCTCCCACGACCACGCCGCCCGCAGCCCCATCCCCGCACCTCACCGGTCTGGTGGTCTCCTCAACCCTACCGCTCGCCGGCGCAGCTCTTTCGCCACCTCGCCCCGTTCAATTTCCCCTCTGAAGCAGCCGCCCCGCACCTTCAATTGCCGCCACGCGTAAACCCCAGCCCCTCTCCTGCCGTCCGGCGGCGCCGCCGACGCCCCCAGGACTCCCTCGCCATATAAGCTCCTCCGCCACCCCCACCATTCTCCTACGCGGTGTGGCCCATCTCTTGCTGCCCCCCGCACGTCGGTGGTACGGTCCGACGAGGCCGGGCCTACTCCGGTGGCCGTCCATCCATGGTAAGGACGACGACGGGCTGTTCC…
>comp_16_81186_c0_seq1
GTCGTGGGTGTCGTAGGCCATGTCCAGCAGCAGCAGCAGCAGGTGGCGGTGGACGTGCGCGTGGTGAAGCAGCAGACGGCGGAGCAGGCGCGGATGGCGTCGGCGGAGCGCGCCTACGCGGAGCGCGTCCGCGAGCTGGCCAAGCGGGAGCTGGAGCTCGCCGAGAGGGAGTTCGCGCGCGCCAGGATGATCTGGGAGCGAGCGCGAGAGGAGGTGGAGCGGGTCGAGCGGATGAAGCAGATCGCCGCGAGGCGGCTTGGCTCCGCCGCGTCGGTCGCTGCGCTCGAGATCACCTGCCAAGCCTGCATGCAGCGCTTCCACCCTTAATTAGGTTGGCGGACTACACCGACATGGACAGCGGGCGATCTATGTCTGCAGGTCGCCATTGCTAGGTGTAAT…
>comp_16_81322_c0_seq1
GTTGCCGTTGACCGATCAAGAAGCCAAAAGCAGAGACGTGTAGAGAGAAGAGAGGCGGCGGAGCGGGAGCGGCAGCGGCAGGAGGAAGCGCGGGAACAACAGCCCCATCTCGCGCGCACGATCCGGAGCAGGCCGTGGCGGCCGGCGCCATGAGGATCCGTAAGCGCACGCCAGCCAGGGCCGCCTCGCCGGGACCGACGCGCCACCGGCCGAATCCCCACCGCCGCCGCAGCAGCAGCTCAAGCAGGAGAGGCCCCACGAGAAGGAGGAGGAGAAGAAAGCGAGCCTGCCCGTCGGAGTCGGAGAGGATGAAGACCTGGTGCCAGCTGCCTCCGGGAACAGCGCAACGGGCGTTCAGAAACCGGATTCAGAGCCGGCCACCCAGGGCGCCAGCACGGC…
>comp_16_81322_c0_seq2
GTGGAGGAGAAAGCAAGCGTGCCCGTTGGAGTCGGAGAGGAAGAAGACCTGGTACCAGCCGGCTCCGAGAGAAGGCGTTCAGAATCAGAAACAGGATTCGGAGCCGGCCACGCAGGGCGCCAGCACGGAGGCGCTGCCCGCGAGGTGCACCCGGAACGACGGGAAGCGCTGGCGCTGCAAGAACGAGGCCGTGCCGGGGTA
>comp_16_81560_c0_seq1
GGCGTGGTGGACGGCGACCGCTTCATGCAGGATCGTGGGGAGCGTCTCACGGATGCCGGCAACAGCCACGGGCGCAGGAATGACGAAGATGATCGTGACAGGCACGGCCGCAGCAACTCCAGGAGCTGGCGCGACTCCATCAGGCGGAGCCTCTCCCACCCTAGTCAGGTAGGTGGCCGCGACGATGGGCGCCACGAGCAT
>comp_16_81565_c0_seq1
AGCCGACAGCGCGCTCACCTGGGAGGCCTTCCGCCGCGTCCGCCAGGTGTACTTCGCCAAGGAGGGCGTGCGCGGGTTCGCGGGCGTGCTCTACGGGCTGGAGCTCGAGCTCGACCTCGCCGCCACCGCCGCCAACGGGAACAAGCACGGCGGTGCCATCACCAACAACAGCAACATCAAACTCGCCAACAGCAAGTTGGTCAATAACGGCAT
>comp_16_81602_c0_seq1
CTCCCCTGCCTGTGACTACTTCCAGCTGTAGAACATTGCTAATCTGAGGCCCATGCTTGAATGTCTGCCCACTGATTCCAGCATTGGACAGAGTTCCGCCAATGGTGATATAGAGGTAATCAGTCCAAGACCTCGGAGCCAGCCCCAGCTTCAAGCTCTGCTCCAGGAGCTCTATCCACATAGCTCCACCACTCACGTCAGCATAAGAAATATCTCCTTCTCCTCCTCTGTAGAACTCTATCTGAGAAGGCAAAGAGCACATGTCCACCACAATGCCATCAAGGGCCTGGGCCTGGCCATGAATGGAGTGACCTGCACCCCTGGCCGCCACTGTCACCTTGCTTAGAGATGAGGCGGACAGGAAGCTACATCAGTACCACCGCCA
>comp_16_81658_c0_seq1
GTAGGGTATGGAAAGGAATCCCTCTGAGTTCTGACGGAACTATCCTTGGACAGTCTCATGCTTGTCTCTTGGGAGTTGTGGAACGAAGGGAACGTCAGGACCTTCAAGAACAAGAGCACTCTGCCATCCTTTGTTTTCTCTAGAATTAAATTAGAGGCTAGATCATGGGTGTTGGCCGGCGCTAAGCGTTTGGGTATTTTGGTGCG
>comp_16_81707_c0_seq1
GTGGAAGAATCACTCTGCCCTGTGATGCCTCAGTGATGGAGTACGCCATGTGCATGCTCGGGAGAAGCGCGTCCGCGGATATGGAGGCTGCGTTCCTCAGCTCCATGGCGATGCGATGCCACTACCACGCCGAGCCTCATCTGGGAGTTAGCCAGCACTTTGGTGTATGCAGCTCCTGATTACCAACCAACTGCGAAGATATAGGAAAATTAGAAAACGGGAAATTGTTTATGTGAAGCATATTGATCTTGCGAGCACAAAAGAAATCAAGGAAATTGTTTATGTTAGACATTGTTCTTTCCATTTATACATTTTTGCAAAGATAAATGATGGATCACAGATTTTTGAGGACCTAAGCAGTAAGCGTCGACAAATTCCTCCTGTACAGG
>comp_16_81711_c0_seq1
AAGGGTGCGGTTAAGGTGTTTGTATCATCAGGTGGGCAGGAACTTGATCCGTCAGATATAGTATGTGGTATCATTCACTTGTTGGATGAGGAAGTGAGGAATACAGTGTGTTGCAGTCCGTAAATTAATATGAGTTTTACCACAGTAATTTTGGCTGCGTTGACATTGTCATATATTGTGTAGACCTGCTCAATATATGGCCCAAACACTGCTGTTGCTGGAACTGAGGACGAGAATGAACAAACGAAAAAGAGAGTTCAACTCAGCTTTTGAATTTATTGCTGATAGAGGGTTCTTAGGATCGGAACACATAGATACATTGGATGCATTCAGGTTTGAGGATAGACCCAGTCAACTCGGAGCTTGCGGTCGCCGACGAGGTGTCCATTGAGCTTGTCG…
>comp_16_82351_c0_seq1
GGTCTGTATAGACGGATTAATCTAATTTAATTAGCTAATGATTAACCGATGCTGATCACGTATGTTATGCATGCTCTGAACGTGATGCTTTCCTCTCAGTATTATGGTTCGGAGAGAGTACTACAACTCTCGCGCTACCATACGGTCATGTTAACGGTATAATTCCATTCTTGATGAGAGAACAAAAGCCACTCCAGATTAGTGATAACAGTATAATCCTGGATTTGCGTTGAGAGAACTCTATTTGGGCAGATAAAGGTGATGATGCCACCTTCAAAATTTTCCAGAGAGTACTTTGCTGCCTTCACCACGATATTCTTCCCTTGGCTGGTTGGACCGTGTGGTAGC
>comp_16_82421_c0_seq1
GGGGCATTGCAGCGGACCGTACCGAGACGGAGGTGCGACATCCGTCACGCACCATAGACGACGGAGAGCCTCCGCAAGGCGGCCACCTTCAGCTCGAGCACGCAGATCAGTCCGCTGGAGCAGCATGTCCACGTCGGTGTCCCGGGCATCGGGGACTATCTTCTTGAGCTCCCTCAGCCTCCTCAGCACCATGTGCTGGAAGGGCCTCCTGTGCATCAGCGATGCCACCACTCCCCTGGTCTTCCCCACTGTGAACATGGCCTTCCTTCTCATCTCTCCCCCCTCCCCG
>comp_16_82651_c0_seq1
GTGGTAGAGCTCTTGGCTGGGTGTTTGATTTGGGTCACCAAGATAGGATTATGACATTGCTCGGAATATAATTCGGTTTCATGTTAACAAGCGATAACTGAAACTGAAGGCGCTTGGACCCACGCTGATAAGTTCTCCACTCAATTGTCGCTGCTTGGAAGTTCAGTATGTTTGCTTTAGAATCTTCAATTAACTGTGTGAAAGGACATCATATACTGGACACTCGAGTGGAGGTTTAATTCATCAGATATTATCCTAACGGAC
>comp_16_82658_c0_seq1
GGGCCATCCACATGCGCCTCCACGAGCCGCGTGCCGCGGTCGTTGAGCAGCACCCCCGGCGCGCTGTCGGGGCCAGGCCCGACCTGGCGGGAATGGGTAACCACCAGCTCCCGTTGAGTGGTGAAAGGAGATGAGGTGCCGGAGTCGATTGACTCCGCCTGCTACCGGAATCGATGGGATGGAGGCGGCCGCAATTTTCGTGTGATGGGGCGAAAGGGGATGAAACGGGGAGGAAGAGAGATGGGTACGGTTTGGTATCTGGCGTGAGCCCGTGATTCGTGCGGCCGTGCCTGAACCAAGTAAAATAACTCCGGAGGCTCGTAACATCCGAATCCCCCCG
>comp_16_82664_c0_seq1
GGTCGGTCCCTCGGGCAGACCAGATCCCCTTCTCACTCCACTGCGCTCTGCTGCCAGCCTGCCACTTCGGGGAATTCCCCACTTCCGCTGCTCGCGCCCATCCCGCGGTGCACCCGCCGCCAGCGTCCGAGGTTCCTTCCCTCGTTCCTTCTCCTCACCTGGGTCACACCGCCGCCACAGCCCAGTTACTCCGCGGCCGGCCGGACGTCCTCCGCGGCAGAATCCATCCCGCTAGGTTTCAGATCGACGAAGCTAACAGACCATTGTCGGTGCGTTC
>comp_16_82845_c0_seq1
GTCGAGGGAGGAGGGGTCCCCGTCGAGCCCCATCATGTGGAGCAGCCTCCTGCGGCGCTCCTGCACGGGCGCCGGCTCGGACGTCCACACGTCGAGCGCCGCCGCCGCCGCCGCGGGGTGGCCGTCACGCCGGCGGCGGTGCGGGCGGTCGTCGCCGTCGTCGTCCGAGGCGGAGGTGGAGGAGCTCGAGGAGGAGAGGACGCGGTCCCGCGACTCGTAGAACATCTCCTCCTCATCCTCCTCCTCCTCGGCCCCGCTCATCTCCCCGCGCGCATTGACCGGCCGGCGAGGCGAGGCGAATCGAGACGGCGCCGCGAGGAATCAGTCGCCCGCTCGGGAGGAGGAGGGGAGCGAAGAGAAACCGCAGGCGGCGCGCGCGAGGAGGAGCGGGCGGCGCCA…
>comp_16_82854_c0_seq1
GTTGGAAAGGGTGGCAGAATTGTGTTTTGGACAGATAGGTGGATCAGCGGGCAAAGCCCTACCCAAATTGCCCCAGCTTTGCTTACGTTATTCCGTGCTCGCGGCGCAATGAGGACAGTAGCGGAGGCACTATATGGAAATCCGTGGATTCTTGTTAGGTGATCTCTGAATTTTTCCAATTATGGATTCAGATACAGGCTCAACCCCCCCTCAACAGCGAAGGGTACTCCTGCTGGCGGCTTACTCCAATGGTCTGTACAGCTCTGCCATAGTAAGGGGGTTGATGAC
>comp_16_82946_c0_seq1
CTGGAGGGCATGCAAAGACAATAAAACCAGATAAAAGGAAAATGGTGCTACTCTTTGATAACCCAGACATCAGATGGGATCGGTTCAAGCAACTCATGCAGGATATCCGTCGCCACAGTGAATCCAAGGGTTTTGGGTTCAGGAAACATGATGGTTCGATATACAACCTTCCGATGCCTGAATGCATGTGTCAGCAAGCTGAAGCATGATTAGAGTAGCG
>comp_16_83041_c0_seq1
GAGGAACTGAGCTTTGAAGATATGGAGGAATGGGAGAGTTGGACATGTGCAGGGGGCAAAGAATCCATTCCCAACCTACGGAAGTTGCAGATTTTTCAGTGTCACAAATTGAGAAAGGTGCCTTTCAAGTCCTTGGGCACATGTACTGAAGAAATATTCCTTGAGCAGTGGCGGCATGCTAACGCTATCTCAGGTTATTTGCGAAGGCTGACAGGTTTAACCCGTTTAGAGATACAAA
>comp_16_83095_c0_seq1
GGGCAAAGTTGCCTGGGATCCAGGGGTCATCGCACACATTTGCCGAGGCACCATCTCCAATTCTTTTAATAAGACCTTTTTTTCAGAGCTTCTCTTCCATGAAAGATAGCACGTCAAACATGAGAGTTCTTTTTTTTTTCTGCTTGAAGGAAGCTTCTATTGCGGTAGTACTTGCCACTCGACACCTTCGCGCACAAATAGTCCAGGTTTGTTAGCAGCCCCTCCACCCCTGCTTTGCCAACATCGCTTTAAATTTCCTAATTTCCCTGAAACCATGCCACCAACACACTTGGGG
>comp_16_83349_c0_seq1
GCCCAAATTCATGTCAAGTGCCTGCACTGGGAGCTACTAACCATCCGCATATGGACAGGAAGGAGACCATGTCAAGAACCAGTAGACGTCCGTGTCGCTGGTGGGCACGACGCCGGCGCGGAAGCCCTCGCCGACGAGCTGCAGGATCTTGGGCTCGAAGCCGTGGCCGCCGTCGGGGTAGTGCGCGAGGCCCCTCGTGGCCAGGCGCCCGGAGTCGGAGGGCTTGGCGAGGCCCAGCCATTTGGCCACCACGGAATTGATCCCGTCGCAGCCGATGAGTACCTTGGCTCTGAGGGTTGCGCCGTCGGCGAGATGGAGGATCTTGGTACCGTCGCCGTCGTCGTCGACCCAGACGATCTTGGAGGAGTAGCGG
>comp_16_83361_c0_seq1
GGTCGTATATGGCCATCACCACTCCCACACTCGTGCTCCTCGTCGTCTTCCTCCTCGCTCCAAGCACCCTTGGCTCCCGCTCAGGCCCATCCTCGCACCACGGCCACGGCAGCCACGCCAAGCACTCGCCGCCGTCACCACCACCGCCCGCCCCAGTCGCCCCGATGGCCGCGGCGCTGGTCCGCACCACCTGCAACTCCACCGCCTACTACGACCTCTGCGTGTCCTCCCTCGCCGCGGACCCCTCCAGCGCC
>comp_16_83365_c1_seq2
GTCAAGGTGGGATCCCGGTGGGATATCATTTTGTTCTATGTAGTTCAAATTTTGATGTCAAAATTTGTCAAGTTCATCTGTTCATGCATGATCAATAACCCATTCAGGATGAGCAATGGATAAAAAATTGACCTTGTCTTAGGTAGGTTAGCGTACCTAAGAACGGCATGAGGAGGATGACCATGTAGATTACCCAGGCACCGGCTGAGGAGCTCAGGAAGAAGCGTGGAAATGGATGAACGAGGACGGCGGCCACGCAGATTCCGGCAGTCATCAACACCTGAAGCCATATGATCATGTAGACCTTCCTGACGAACAGCCAACGACGGCTGGCCGTC
>comp_16_83418_c0_seq1
CACAAAGGAATCACCCTGATGGACGGCAAATCAAATATACAAGCTAAATCAAAGGGGGTGTTTAGTAAAGCCATCTGGGGGGTCAGAAAATAACTTAGGCACTCCATATCTTGCTGAACATTGACTGCAATCTGTTATTGGCTATCTTCTTGACGACCTTCTTCGCATCATAGTCCCCGGAATCGGCCAGCTCTTTCAGGGTACTGAAATGCTCCGAGGACATGATCTTCTTCCTCCCGGTGTTGGTCTCTGCCAAGGACACAATGGCAGAGAGGATCAG
>comp_16_83569_c0_seq1
CTCAGAGCATAGATAGGACGAAACATGCATCTGGCCTACAGTTGGAGGTGAACATCTGCGTTCATCTTTGGAGGACCTTCCAGCTGTGCTTCCTCGTTTACCACCGCTATGAAAAGTGTAGATTCTGTTCAGCTCACTCCCACTTTCCCAAGACCTGGCAGAAATGGATTCTTCCGGGCCCTCTACGCAAAATTCATAAAAGGGAATACCATTCTTGGAATCAAATTTAAGAACTGCTCGAAGATGAGCAGGTGACAAAGCAGCCGCAGTAAGCTGGCTTTCTCCATTTGGCTGGCAACAAGATGCTTGGCTCCGTTCGGTCCTCGAGAAATCACTCAGCAACAACTTGCAGGGTACACCATTCTTCCTG
>comp_16_83703_c0_seq1
GCTATATTTTCCATGTGTTTGGGGCCAGAATTCCATTACAGTACTTATCTTTCTTTTACATATCTGCCTGATGAAAATAAAAGATTTAGGACTGATTTACATTACATCTTGACAGAGATTCGCACACCGCTGATTGAATTTATGTGGGTCTGATTCCCTCCATAAAATGAATCGAAAGAATGCATTATAACAAACCTAACATTATAGCTGGTTTATATGTATATCTTTGAAGCTGAACACTGTACAATTCTGGGAGCACCTTGTCAAGAAACTGGAGCCAGCAGTGAGAACTTGACATGCAGTGAGATCTTCCCCTTGTCAACAACAAACTTTGCACCTGTGGCCAGCCAGTACCCAGGGGCGTCCTGTGGCCCCATGGTGATCTGAGATGTATCAACA…
>comp_16_83715_c0_seq1
GTGCCCCTCCTGCGAGCGCGTCGCGCCCTCCGGGAAGCCGGCGGCCGTCGTCGAGAGCCGCGCCACGCTGGGGACACGGCCCCCGCTCACCGGGCCGTGGGGCCCCGTCCCGATGATGCCCGTGTTCGTGGGCAGGCCGGCCCAGAGGTCATGATGAGCTAACGTGTCCTCTTGCGTGTGAGAGAGTAGAGTTACCACTCCACCAGTGGAGAGCGAGGTTGCTAAGATTAGGCGTGGTAATTAGGCTCGCTACCAAAAAAAGAGAGAAGTAATTAGGGACGATAGAATCTTGCTTCATATACATGTGTCTAGTTTGAAGTATCTCGGTAGTATAAGTGATGCAATGGGTTTTTGCACTTTTGCAGACGATTAGCTTGTCATGTGTTGATGTATGGAGTC…
>comp_16_83813_c0_seq1
TCGCCGTCGCCTTCCCTGCGGAGGTGATGGCAGGAGGAGGAGGCGGCGGAGGCGGCAACCTCAAGCCATGGCAGTGCTCCTCCAAGTGCTCGTCGAGGTGCTCGGGGACGCAGTACAAGAAGGCGTGCCTCACCTACTGCAACAAGTGCTGCGCGGTGTGCCTCTGCGTGCCGCCGGGACTCTACGGCAACAAGGCCGCCTGCCCCTGCTACAACAACTGGAAGACCAAGGAGGGAG
>comp_16_83843_c0_seq1
GGCCGGGCGGGATGCTGGTGCAGAAGCGGCGGTCCCCGGACGACGGCCTCGGCGACGTGGAGACCATCCTCGTGAAGGTCTCCACCGGCGGCGGGTGGCAGCACGACGTGTCCATCGACGCCACCGCCACCTTCGGCGACCTCAAGGTCATGCTGTCGCTGGCCACGGGGCTGTGGCCCAGGGAGCAGCGGCTGCTTTACCGGGGCAGGGAGAGGGACGACGGCGACCACCTGCACATGGCCGGCGTCCAGGACGGGGACAAGGTGCTCCTGCTGGAAGACCCCGCCGTCACCGAGAGGAAGCTCCGCTCCACCACCCTCGCGCAGCTCATG
>comp_16_84096_c0_seq1
CGGGGGAACTGCCTGCTCACCGTGAACGCCATGGAGTGGCCGGAGAGGTCGGACGGCGACGACATGGTCGCGACGGAGCTCGGACCGCCGCGGGGAAGATGGCGTCGATGCCGGCGATTCGAGGCTCCCGCGTCGATTCCTTCGGCGAGGATGTTGCAGGAGACGAGGCAGAGCGAACGGCGTGCTCTGGGAGGCTTGGGGAGGCTGGCGGCGACGGCGCTGAATGGCGGCTGGCTAGGGTTTCACCGCGTGGATGGAGGGGAGCGAGGGCGAGA
>comp_16_84202_c0_seq1
GTAAATAGAACAAAATCATCTCTCGTTTTGATCACATAATGTACTAGTATCAGTTCACTAGTTGAAAAATAAGGCTTTGCCGTATAACATGACCTGTTGTAAGCTTACATTTTCATTGTGCTTCCTTCTTGCGCCGCACCTCCTTCTGACCGGGCACCTGGGTCGGTGGTAGCGTGATCGGGAGCCGATGGCCAATCCTCCTCTCGCATGCCCTGGATCGGGACGCCACGGTCACGGCTGTTCTCTCCACTGCTGTCCGCCACTCCCTCGTCCCTCGGCTCACCTCTGCGAGCGCGTGCCTACTGCCGAAGCTCCTCGGTCTGGTGAGTGACATCCTGCTGTCGGAGGCCCTTGACACGCGCGTGCTGACGCGCTGCTGCAAGAAGACCGGCGCCCTGG…
>comp_16_84293_c1_seq1
GGACTGCTACCACATATTGTTTAATTAAGCAACTCCAAGAAGATCTGGGCACTGCAAGAAGATCACAAGTATTCTCCCAAGGAAATCAAACAGACAAATTACACTGATGTGAGATATCCAAGTACCTCAATGGAGAAGCAAAACGAGAGAAGGCAATAAATTAAGGTACCAGCCGCAAGCAGTAGTACCAGATACCAAGAACCTTCATCAGAACCATGCTCAACCACTACTGAATCTTCAGATTTCTACACGTATGCAACAGGATGAGCTGCCTGTTATCTGAAACGATCATATCCATCAACAAGATCAAGCGGTCTGTCGGTGACAGGAACAATAACCCACATTCAGATGCAGAGATATGTCCCCTGAGATTAGATAAAAGGAGAAAAGGGAGTATTA…
>comp_16_84350_c0_seq1
GTGGCTGCGAAGCCGGCGGGAGAAGGACGCCCAGGAGGAGGTGCTGGTGGTGGAGGGCATCGAGACCGACGGAACGGACATGGTCAAGTTCGACGTGTACGTGAACGCCATGGAGCACGAGAAGGTCGAGCCAGGCGGGCGGGAGATGGCCGAGAGCTTCGTGTGCTTGAGTCACCCAAGCATGGACGGCACGGGGAAAGGGATGGCGGTAAAGACGAGCATGAGGGTGGCCTTGAACGAGCTCTTGGAAGACCTTGGAGCTGATGGAGACGAGATTGTGACCGCGACGCTGGTGCCGAGGCATGGCAAGGTTAAGATTGGAGGACTAAGAATAGTGTACATGGTGGAGTGAGATATTGCATCACGCGACAACGCATGCCGTATTGTAAATCTCGAGTG…
>comp_16_84507_c0_seq1
GTTGTACGCAGGCTGCCTTCAACATTATCTTCTCTCATCATGGTAACTACAACGATGGTACGCTCAAAATTACTTCTCAGCCAACTGGTTTGATTCCCACTTACTAATTTGTCCCTTACAACCACCTTCACAAAATTAAAGAAAGTTTATCGGCAAACATTCGTGTCACCTTCTGAGGACGGATCACTTTGGTTTCTGGTGTTGGATG
>comp_16_84723_c0_seq1
ATCTTCTTCCACGACTGCTTCCCCAACGGCTGCGACGCCTCCATCCTCCTCAACACCACCTCCGACCGGGAGACCGCGCAGGGCCCCAACCTCACCATCCAGCCGCGGGCCATGCAGCTCATCGAATCCATCCGCGCCAAGGCCCACGCGGCGTGCGGCCCCACCGTCTCCTGCGCCGACATCACCCTGCTCGCCACCCGCGCCGCCGTGATCGCCTCGGGCGGGCCGTGGTTCCCCGTCCCCGAGGGCAACCTCGACAGCCTCGCCCCCGCGGCCCAGAGCAAGGTGTTCGACCTGCCCGGGCCGGACATCGCCAGCGTGGCGACCCTGGTGGGGAGGTTCGCCACCCGCGGCCTCGGCGAAGTCGCCGACCTCGTCGCGCTCTCCGGCGGGCACACC…
>comp_16_84726_c0_seq1
GTCGAAAGAGCACGCGATGCGGTTCCCTCTGGTAGGGAGCGTGATGCTTCTGTCGCTGTTTCTGATGTTCAAGTTCCTCTCCAAGGACCTGGTCAACAGTGTTCTCACCACCTACTTTTTCGTTCTCGGCATTGCCGCCCTCTGTGCGACGCTGCTTCCTTCCGTTGAACGGTTTCTTCCCGTAGGGTGGAATGATAATGTCATCGTGTGGCGTGCTCCATACTTCCACTCACTCTCGGTGGAGTTCACCAAGTCTCAAGTTGTTGCTTCAATCCCAGGATTTTTCTTTTGTACATGGTATGCCATGAAGAAGCATT
>comp_16_84884_c0_seq1
GGAAAGTGAAGTTGGGTGAGTGACCGGCACTAGGAAGAAAGAACTCAAGGTTTGCAGTTGGGAGCTTCACGCAGATTCTCTTTGTGAAGCCATCGGCAAATTACATCAAGCTATCTATCTTTCATCTTCTCCTGAACATGATTAAAACATCATGACGACTTGAACTTGCTGTCCTCACATCTTCCATGTATACGCGACAGGACTGCGAACGACATGTTCATTACCCACCCATGATATCCAACCAAAATCTGGTTTCGCGTGGCTTGGGTCAGCCTTCGATTCAAAGGTGACATAGTACCTCTGCTTTTGCCCCACCTTCTTGAACACAAGTTTTGCTGGTGTAACCGTAACACTAACAGATGCAGGGCTGCTGACCTTCAC
>comp_16_84900_c0_seq1
GGGATGGATATTGTTATTTGGCTTCGATCTTGTGGTCATTTAAGATAAAGATTTTTTGCAATGGATCTGATCCTTACTCCATAGACAGTGTGAGAAGATAGATGGTGAAGTGACAGGATGAGAGCTACAGATCTAATATTGTTTTGACCAAACAAATAAAAGGAGGTATTATGCTTGAAAAATGATTCCTTGGCATGATTGATGCCCAAGGTGTAACTATGAGTTTGAGATGGCTACTCGGATACAAATTGGAGCTGATCCTCTGACGGTGAGGTCCAGCAGATGTCCTTGAGGGAAGGCCTTAGG
>comp_16_85059_c0_seq1
CTCGAGATCGATGGCGTCGAGATCGCGGTTAATAGGCAGGAGATGCAGCCGCAGATGCGGTCTGTCAGCAGACTATGGCTAGCCCTGGACTACACGGCGCTCCGCGGCATGGAGGTGCACATGGCGGCGCGCGTGGTGAAGCAGATGCTGAGGCGTTTCCCTTGCCTGAACTTTCTGACCATCGAGCGCAAGGACACCGTGCCACG
>comp_16_85123_c0_seq1
GTCCGGTTTCCAGTTCTCAGCACCGCTTCAAGGAGTTTTAGGAACAGCCTGCTACCTCTAAGATCTTCACAAGCGGCCTCTAGCGTTTCAAACGATTTCCTTAGGTAATTGGTCTCTGTCTCAAAATTCGCTCGGTACAGCATAGCATCAACTCTTTTGAAGGCAAAAGGTATATCCAGTACAGTCTTGAGAAAACGTTCTGCGGTTCCCAGCTTCGCTAAGTCGCCGCTGTAATCTCGTAGTTTGACTTCCTCCTCTTTAGTAGGTGCCATCTTGACCAACGTTTCCAAAAGCTCGCTGCCCAAACATTCAGCATTGCCTGTTCAAAAATGGTGTGCAGATAAATGTATAGTCAGTGGACACTGCTGTGTAAAAATGATATACTACATATAACAGCAG…
>comp_16_85153_c0_seq1
AGGGAGCGCGCTGTAGCCGTAGGGGCTCCCGGTGAAGGAGGAGACGGCGGCGTCGAAGACGTCGCTCTCGTCGAGGTACACGTTCATGCGGAAGGCGGCGTGCACGCCGATGAGGGCGGCCGCTATGACGAGGGAGACGAGGAGGTTGAGCCCTGCGCGGGTGAGCGCGACGGCGAGCACGGTGGCGGCGGCGGCGAGCCAGGCGACGAAGAGCGCGAGGAAGGCGAGCATGGAGCCCGGGCGGTAGACGAGGCCGAGGAAGACGAGCACGAGCGCCGCCAGCGCGTAGTTGGCGCGGAAGTAGACTACAG
>comp_16_85159_c0_seq2
GGCGGTCCCGCCTACCCGGAACAGGATGTTGGTAAGCTGCATAGAGCGCTCCTTTCCGACGTAGAAGTTGGAGGTGATGGTTTCCGTGGACACTACCCGGGCGTGAGCGCCGTTGCCGGTCGCCTGCAGCAGGCTGGCCGCGAGCCCCACCGAGACCACGCCGGCGCTGCACCCCATCCCGGATAGATTCACGGCGCGGATGTCACCGCGGAGCTTGTATCTGTTGACGATCATATCTCAGTGATGGACGGCACCGGGGCAAATATGCTGCAGTTCACGACGAGTATACCGACGGCGTCGGGGGCGACGCCCGTCTTGCCCAACAGGTCGTCGATGGCGGAGAAGACGACCAGCTCCGCCTCCACGCAGGCCTCGCTGAAGCTTCGGTACGCGGGGATG…
>comp_16_85188_c0_seq3
GACCAGGGCGATGCTGCCCTAGTTGTGTCGGAAATTTCACTTCCAAGGTGTGGCCTTGATGGCAGGTTGGACAGGCTCCACTTTGCAGACTTGCCTTACCTTGCCTATCTGAACCTCAGTGACAACTTTCTTTGGGGTGGCATCCCTTCAAGCGTTGGTGCACTTGCTAAGCTCGTATCCTTGGATCTATCTTTCAATGAACTTAATGGATCTATCCCACCATCCATAGGCTTGCCTCATCTTGCCCATCTTGACCTCAGTGAAAACGCTCTTTCAGGCCGAATCCCATCAAACATGAGTTCTCTTGCCAATCTTAAATTTTTGGATCTATCGTTCAATAGCCTTCATGGATCTATCCCAGTATCGATAGGTAATTGTAAACAACTAACCTCCCTCTAT…
>comp_16_85256_c0_seq1
GTGAGTGGTGGCGGCGGATGTGGGCGGGCGGAGGAAGAGGTGGAGGGCGAGGAGGGGCCGGGGCGAGCGGGAGAGGGCGGCGATGAGGTGGGGGAAGATATGCGGGGAGGCGTCAGTGGGCAGGCGGCGGAGGAAGCCGAGGACGGAGGGGACGGAGGTGCTGGGGGAGTTAGCGAGCGAGCGCGCGACGGAGAGGAGGGTGGGCGCACCGGCGGCGGGGAAGAGCTCGTCGGCGAGGGGCGATTCGTCGTCGGAGGATGAGGGGAAGCGGGAG
>comp_16_85298_c0_seq1
GGAGAGGTGAACACTTACAATAGGATAAATTGGAGACATATACTTCTGCCAGTTGAAGGCTTTTTTGTGTGTGTGATCACCTAAAGATTACCTGGTTAACTCATATTGATGGCCTTCTACAGCCAATGTGCTCCTTTATTTCTAAGTGCCCTTTGCATTTATCATAATCCCATCAGGTATCCCAAGATCCTTGCCATCATCTAGCATGTACCTTAGTTCCTACATGGTACAGATTACACTTATTTGATGAAACTTCTATTTCTTACTATAGAAAATCATTCTCGAGATCATGATTATTTATACCTGAATTGAATTAACCG
>comp_16_85363_c0_seq2
CGACGCCGCGGGCTTCCCCGGCGCGAACTTGATCTCGAAGCCGTCGTCCATGTCGTGGATGACCGCGCGGGAGCTCGGCATGGGCTTCATCGGCGGGTACTTGACCTCGAAGCCCTTCTCCAGGTCGCCGCCCACGGCGTCGGAGCCGTAGTAGTGCTGGTCGGAGTAGGAGGACTTCTTCCTGGAGAGGCGGCGGCCGCAGAGCCGGCCTGCGATGCAGGCGACGACGGCGAGGAAGGAGATGACGCCGAGCACGGTGAAGACTGGCACGAAGGAGCCTCTGGACGCGGTGGCCGGCTGCGCGCGCGTGATGGGGCTGGAGGTGGTGGGGTAGTACGGCATGGGCTGAGTTAGAGAAGACATCGCTTCTTCTCCGTCTCTGCCTCTGTCGGCTCTCTG…
>comp_16_85472_c0_seq1
CCCGAAAACTGGGATCTACAAGAAGTCCATCTTCTGCTTGCACCATCCACATGATGCAGTTGATAATAGATGGAGCATTGAGATGTGGACAGGCTCCTCTGTAGAGAAATCTGAACCATGGCAGCCTGTGGAGTCTGAACACCAAACTCTGTGTAGGAAGGTTGGGGAAGAACGTAAGCAACAGAGAAGCTCCTTGGAAGACTATGATTGATAACTTGGGAAACTGCTTACAGATCAACCAAATTAGGCCATCTCTTCAGCTCTTAACATACATCCATCTAACGCCGGGTCATTGTGGTCTGCTTACGAATTATTAATCAGCTTCAGGCTTCAGCTGTTAAAGGGGGCAGATAAAAACAGTTACAGCTCTGGTTTTCACCATTAGAAAAGGCAAGCAAG…
>comp_16_85477_c0_seq2
GCGAGGGGGCCCGGGCCGGGGCCGGGCGCGGGGGCCGCGGCGACGTGGGTGACGGCGCCGCAGATGGCGCAGCGGATGCAGGGCGCGCCCTGCGGCAGCTGCAGCGGCGTGCGGCAGCCGGAGCAGTTGACCAGCATCATCATCTCGCCGGCGGCGGAGGAGGAGAGGCGAGAGGTGTTGGGTGGGGGTGGGTGGATCGATTCGGACAAGCCCT
>comp_16_85578_c0_seq2
GCTGTCGTGGCGGGGCATGAAACTGCAGGCGGGGCAGCAGCGCGGACCGACAGCGGAGGCAGAGCAGCAGCAGCTGGGCAGAAAGGGGAAATCGCAGTCGCAGGCGCAGCTCCCGCCGCGGGGGGAGGTGAGGCGGCCGCGGTTCGCGCCGGAGTTTGACGGGATCGACTGCTTCGAGACCATCGTATGGCGCTAGGGAGTCAATCGCGAGATTCTCCCGTGATTCTTCCATCGCCGGAAAAAGGCGTGTTCCTTGGTTGTTGTTGACTTGTGTTTCTAACTGCGACCACGGGTTGTACAGATTACAGTGTTACCTGTATAAGTGTGACCAATTCTTTATTTATTTATTTATTTATTTGTAAGCTACTGGACTCCCTGTCCACATTGTTTATCAACGAA…
>comp_16_85652_c0_seq1
GCGGCGGTGTGTTCGTGCTAGCTCCGCCCCATCCGCCGCGCCGGCCTCGTGTCCATGCTACAGAGCGTTCTGCTGGCGTCGTCATCGTCGTCGGTGGTGGACCTAACCAGCGCGCTCATCCGGCTTTCCAACACGTCCATCATCAGGATGATGGCCAGCACGGTGCCCGCGAGCATCACGGACGAGGCGCAGGTGCTGGTGAAGGCGGTGGCGGAGCTGGTGGGCGCGTTCAACGTAGAGGACTACATCGCCGTGTGCCGGGGGTGGGACCTCCAGGGCCTCGGCCGCCGGGCCGCCGACGTGCACCGCCGCTTCGACGCGCTCATGGAGGACATGATCAGGCACAAGGAGGAGGCCCGCGAGGCCAGGAGGATGCGAGGCGGAGGAGAAGAGCCGGCC…
>comp_16_85654_c0_seq1
CGCGGCTGATGATGAAGGGGTGTCGTCCTGGCCGGGACAGGGGCTGGCGCAAGGCAGCCCCAACAGCAGCTCGTCCAGCTTCAGCAACTGCAGCGGTGCCGAGACGAGCCTTTTTCACCTTCTCTCCGACGTCGACCTCATGGCTACCGGCGCCGCCGGTGGGAGTCTGTCGGATGGCATGCCCATTCACGGGGCCGCCGCACCGTTGTGGCTGCAGCCCGGCATCGCCGTTGATGCCTCTACCTGGTCTTCGCCGTTGGAGTCCGCCGTGGTCGCGGCGGCGGCGGCAGCGGCGGACAGACGGGAGAGGGTCAGGCGGTACCGCGAGAAGCGCAAGA
>comp_16_85667_c0_seq1
GGTTTTGGCTCTGGTTTAGGTTCCGGCTCATGCCTGCTCCAGGCCACCTGCCGCTGATCCGCCTTCCGCCGGTCCGTGTGCCGCCGGTCCGCGCCGCCCTGTCGACCACTCCCCGCCTCTTCGTCTTGGTCGCTCTTGGGCTTCGGTGGTGGCTCAACCACGTGGCTCTGCGGCTGATGGGGACGTGCCGGAGACAGACCCCGACGGCACTCCGGCTGATTTGGGGACGTTGCAGCCCCTCCTTGTAGCTCAGGCAGAGGCGCTTACCGCTGAGCTGCAGGCCATGTTCGTCGCTCGTCTTGAGGTGCTGTTCAAG
>comp_16_85669_c0_seq2
GACACATCGCGAAGAAATACTTGGTGGGGTTCATCCTGCCCAAACCTGAAGGTGAAGTTCATGGAACCGGACACGGGTCTGTCCCAGTCGCTGCCCAAGAACACGCGGGGGAGCTCTCCGTCCGGAGCCAGTGCGTGATGCAGGCTCCTACAGGAAGAAAGAGGAGACAGAGTGCACCATCGACGCAAGGGCTGGTACATCAACGATGACTTCATCGTCGGCAGGATCAAAGAGCTGATCAAGTACATGGATTTTCAGGTTGATCCTGCAGAGGCCATACTCTTCGTTGTCTGAGATGCACCGCCTTCCTTTATCCGCCGGTGCGGCTGCTCCGCGCCGCGTAGCCCAAGAATTGGGCAGTGGCATCAACGGTGGCGTCGCCCAAGCCCAC
>comp_16_85796_c0_seq1
ACCGGTCGCTTCTGCTGCTGCTGGAGCAGCAGCACCGTCTGGTTGATGGCGCCGTCGACTGCGTGGAGGGCGCGGAAGACGTGGGCGGTGGCGGCCGTGGAGGCCACGGCGGTCCAGCGGGAGGCGGGGGCGAGGCCGGCGAGGAGGCCGACGAGGAAGCAGAGCGAGGAATGCAGCATGGCTCGACGGAGCAGCAGCGGCCGCCTCGGCCTCGCCCGCAGCTTGGCTTTCTTCGGCGACGCCATGAGCTTAGCTAGTGTTAGTGTGTTGGGTGAGTGAT
>comp_16_85964_c0_seq1
GAGGAGATATGTGCACCCCAAGTAGAAGAATTCTGCTACATCACTGACAATACATACTTCAAGGATGAGGTTTTGGATATGGAAGCTTCTGTCCTTAATTACCTGAAGTTTGAAATGACCGCACCTACAGCAAAGTGCTTTTTAAGGAGATTTGTCCGGGCTGCGCAAGTCAGTGATGAGGATCCAGCTTTGCATCTTGAGTTCCTAGCCAATTATGTAGCTGAGCTATCACTGCTTGAGTACAGCCTACTTGCTTACCCTCCTTCACTAGTAGCAGCCTCCGCTATGTTCTTGTCGAAGTTCATACTGCAGCCAACAAAGCAGCCATGGAATTCCACCCTTGCCCACTACACACAGTACAAGCCGCCG
>comp_16_86077_c0_seq1
GGGTGTTTCGGCAGCGGAGTCTCCCGGCGCGGAGGAGGTTGGGGACGGGCGGTGCGTGGTGCCCAGCGGCAGCGCAGAAGCTTGGGAGATTTGGCGGCGGTGAGTACCGGCGGCCGGCGCCCTTGCTGGTGGCGGGGTGATGAGGAACTGGGCTGGCGGTGGGGACCCTGGCCGGCGGCGCCGAGCCTGGCCGGAGGCGGGGAGTTGGGAACGACTGGGTCGTGGTATGCTGCAAGGTCTTGGTGGGGATCGTGGTGTGAGGCGATGGGGTGGTCAGGCTAGTGGGCTTTCCTTTTTCTTTTTCCACCGTGATCGC
>comp_16_86144_c0_seq1
GGAGGAGGAGGACGAGGCGGCGGCGAGCTGGTTCCCGCGGCGACGCCCGCGCGGGTGAGGGGCGGCGGGGGAGGGGAGATCGTGGCGGTCCAGGGCGGGCACATTGTGCGCTCCACGGGGCGCAAGGACCGCCACAGCAAGGTCTGCACGGCGCGCGGGCCCCGCGACCGCCGCGTGCGCCTGTCGGCGCACACCGCCATCCAGTTCTACGACGTGCAGGACCGCCTCGGCTACGACCGCCCCAGCAAGGCCGTCGACTGGCTCATCAAGAACGCCAAGGACGCCATCGACAGCCTCGACACCCTCCCCGCCTGGCAGCCCACGGCCGTCGTCCCCGCCGCCAGCAATGCCGCCGCGCCGCCGTCCTCCTCCACCCACCACGATTCGGCCG
>comp_16_86275_c0_seq1
GGTGCGACCGCGCGGCGACGACGTCCACCGGCCGGTGCGCTCCAGCCCACGTTTCACACTGTTCACACTCCAGCGAATCTTAGTGATTTTCAGTGACCTGTTTAATTAATCACATACTAGTAGGAGTACTATACCTAACGACTGATCATCCGCCGAAAAATCCAAGCCTGAACACACGAATGTAATTCGAATCGCAGATTAAATAATTTTGCTGTCCGACAACGTGGACCGGCGTCTTTGTCGTGGGTCGTCGATCAGTAGAGGTGCGGGTGGCTCCGGCTGATGCCGTGGACGTTGGCGAAGAAGCCCACGAGCTCCTCGCGGTAC
>comp_16_86712_c0_seq1
GGCGAGGAATATAGTCTTGAGAATAAGCTTTTGGGAATAGTGTTGCCTGAGACAATGGATAATACAATGATATTGGACTTGGAGAAGGTTCTTACAGGGAAGAACTATCTTCTTGCCAAATGTAAGCTACTAAATATACCATGTTCGGTGAATGTGCTTCATCAGCTCCTCATTGATGTTCCGGATGGCGTCATCCAGGAAACGAGTACAAAATGGATTGATTACATGACATACTCTCCTCTATGGAATGAAAAATATCAACAAATTCTTTCGAGAATGTGCCTTCATAGACCCTCTTTCGGTTCCAAGATATGGTACTCGACTTTCTAC
>comp_16_86804_c0_seq1
ACTCATTCCCTTTTACACTACCCTGCTAGAAGTGTAGAACATACTACCCTCTGCCATTACAAACCACCACCCACCACCATTCCCACACGCCCGCGCGAGGTCCGAGCAAGCTCGAGGAGCCATGGCAGGCGCTTCGGCCACGGGCGCCCGCAAGGGCGGCATCAAGGCCTACCGGAAGCTCCGCGGGTACGACCGCCTCGACGCGGCCGCCGCGCAG
>comp_16_86975_c0_seq1
GGGAGGACGGAGGAGGAGGGTCGCCCTCGCCGGCGAGGCAGACGACGGTGGCAGCGAAGAAGAGGGTGATGACGTCGTCGGAGGGGAATGATTCCGACGAGAATAAAAGAAGGCGCTCCTGTGGTGGGTGCTCGAGGTCCGCGTTCTGCACTGAGCCTGACAAACCGGTCAAGAAGCTGCCCAAGGCTCGCGACGAGAGGGCGGTGCTGCCGATGCGGGAGGCGGAGATGACGGCGAAGGGTAG
>comp_16_87064_c0_seq1
GGAGCATTTCGGTTTACAGCTAAGCGCCAGGAGAAGCAGGACCCTGGGCAGGAGGCGGGTACCCTGGCACATAAGGAAAAGCAGGAGCGCCATGTTCAATTGGACCCGGCCTTATACTTGCCTTGGAGCTTGGACTTGGGTCAACAGGTCGGTAGTCATCAGTCCTTACGTCTTGAAGGCTTCTGCTAGTAATGGTATGTCTAGTTTCCTTTAGCCTCCTGCCGTTTAGCTCAATGGTTCCATAGGCCGCGTCTGAGGACTTCACCGA
>comp_16_87110_c0_seq1
GGCCACAGAGATTGTATGTATGGTCGAACTTGTAGCAGGCGCCGCTTGTGCATTCGGCCCAGTCGCAGTAGTGTTCACCCATGCCGCACTGCCCGTGCTTGTCGCAGCAGAGGTTGCGGGGACACTCAATGCCGTCGCCGCACAGCTGGGCCTCGGCCACCGCCGCCAAGGCCAGCACCACGGCAAGCCTCCTTATCATCTTTGCTTGAATTCTCCTTCTTTTTCACCTTGTTCGTGGAGGGAGTTGTTGCGTGGAGTAATTGGTGACCATGCTACTGCCCCTTTATATAGGCTCCCCTTTCATCCAATACTCCCAATTCGGGAGAGTACCACCTCACCGTGCATTTCTGAACGAGATTAAATTAAATTAAAAAATATAGAAACCTGCCTTGCCGTGCC…
>comp_16_87376_c0_seq1
AGGCAAAAGATTTGCCTCCATTCAATAATTAAGAAGAGTCTTGACAAGACCAAACACGAGAACAAGAGAAAACCGAAAAAAAAGGTTCTAAGAGGTTTACTCTCTCGTCATTACAAAAGTCAAATGCTTTGCCCCCGCGGCAATCCAAAGCTTTACTTCACTTTTAATGGCATCGAGTAAGATGGTAGTAGGCGCCGTTTTATTGTTGAAAACCCTTACATTAATCTCCTTCCAA
>comp_16_87430_c0_seq1
CAAGGGACCGGTCCACTGCCTGGCGTGCAAACAGCCTGGGCATCTGGCTCGAGCCTGCCTCGCAAGGAAGCTCCGAGTTGCTGTCGCACCTCCGGCCGGAAACTCCACGCCGCCGCCGCCCCCTCCGCCGATTCCGCTGTCGGCAAGCGCCACAGCCAGGGCCGGGCGTCCCACCATGGCTCGCGAGCCTGGGCACTCGACCAGTCGGCCGGATGAGGTCTTCAGCGGCTCAGCACTCCGGCCATGGAGATGGCTGCCACGGAGATGAGGCGCACCCACCTGGCAATCCTCGTCTCTGATCCAAGGCTCAACATCAGCACCCGCTCCATCGCCAAAGCGCTGCAGGATGAGTTGAAGTTCCCCTGGGAGGACATTCACGTGACCGCCTCCTACCCCGAC…
>comp_16_87781_c0_seq1
CGCATGGACACATGGGATCAGCGACTACGTGCAGCGAGTACATGATGATGAGGAAGTAGAGGATGAGCGCGACGAAGCCGGCGATGAGAGCTCCCATGACGTGTGTGCAGTAGCCGTGCACCTGGTCGCAGATGGGCAGCCACCCGGCGTGCGAGTTGCCGTTCCTCCCGACCTCCGCTATAGCTCCCGAGGCCGCCACGGCGCCGGTCAGCACCATCCCCATTAGCACGTCGGTCATGACCACCAATCTGGAGGCGGCGCTCCCCGGCGGCACGAGGACGACGAACAGGCT
>comp_16_87795_c0_seq1
CGGGTTCTTCTGCACTGGATGAACTGTTCGAGCTGCCGGTGGCGGCGGTACTGGGCAGTGACATGTACGACTTCGAGCTGGACATGTCCGGGGAGATGGACCTGGGATCGTACTACGCCGACTTCGCGGAGGGGATGCTACTGGACCCGCCGCCGCACGAATCCACCGAGGCGTGCTCGGATGGCGGAGCTGATTACGCCGCGCTCTGGAGTCACTACTGAAACTGAAGCACCCAACCCTGTTTTGACACTATCTCTGGAACGAACTCAACCTGCTCCCGCTCAGCAAATTAAAATCTGAGAAACCCATTTGATTAAGCTCACAAAATCCTAGGGACACATCATGCAAACTCAGTTCTATGCCACTGAGAGGAAGAGGAACAAGATAAAGAAACATGCG…
>comp_16_87983_c0_seq2
ACCGTGTTTCCAAAAAAAAATCAAATGCATATATGATGGAGGTCTATTTCATGTTGGTTCTAATAATGTTGGTTTGATATTGATATTCTTCGATATAGTTGGTCAAGCTTTTCTAAGTTTGACTTTTACTAAAGCTACAACATAGGCTAATTTGAGATGGAGAGATAATGAAAGGATCTAGTAGAAAATATACCTTTACACCGAGGTATTTCACCAAAAAGTCACCAACCACTCGTGTGAGCATCACTTCTAAAGAGTTCTTTTTCCTATCCATAAGCCTTTTTGCATTCCGAACATGCTCAAGGGGATCATCATGCAAGGCTATGTGAAATGGGCA
>comp_16_88027_c0_seq1
GATCTGGCGAGGCTGTCATCGGCCACGATGCGGGTTCGGTGCAGGACGAAGCCGGTGGTCTGCTGCCGGTCGCGGCGGCCGTGCGCGGTCACCACGCCGGGCTTCCCCGGAAGCGGGTCCCTGACGAGCATCACGCAGCGCTGGAAGACGGCCGCGGCGTCGCCGAAGACGAAGTCGACGGTGCCGGTGACGAGGCAGTCGCGGTAGAACTGGCGGAGCGAGTGCGCGTAGAGGGTGTCCTGGTACCCCTCGAAGGCGCAGCGGTAGAAGACGGAGAGGTCCGAGTCGCACCGCAGCGCCACCGCCTGGTGCTTCGCCGGCCCCGCCGTGTTCTCGAACGTCATGTCCCGCGCGATGAACCCCTTGCCGTTCACGGCGACGGTGGCGGTGCGGAACGTC…
>comp_16_88027_c0_seq2
GATCTGGCGAGGCTGTCATCGGCCACGATGCGGGTTCGGTGCAGGACGAAGCCGGTGGTCTGCTGCCGGTCGCGGCGGCCGTGCGCGGTCACCACGCCGGGCTTCCCCGGAAGCGGGTCCCTGACGAGCATCACGCAGCGCTGGAAGACGGCCGCGGCGTCGCCGAAGACGAAGTCGACGGTGCCGGAGATGATGCAGCTCCGGTAGTACTGGCGGTAGGCCTGCGCGTAGAGCGTGTCCTGGTGGCCGTCGATCCGGCAGTTGAAGAAGATGGCCCGGTCGCCCTTGACACGCAGCGCCAGTGCCTGCTGCTTCTCGTCCCCTGCCGTGTTCTGGATCCCCAACTTGACCGCCATGAACCTATCGCCGTCCACCGCTAAAGAGGCGGTTCTCCACATT…
>comp_16_88107_c0_seq1
GGCCATCCGCGCGCCGGCCTACACCACGTGCTGGGCCGGGCCGGGCTGCGCCGAGGCGCTGGTGGCCCCGGGCGCCGCCGCGCCCGACGCCGTCGTGTTCACCAGCTCCGCCGAGGTGGAGGGGCTGCTCAAGGGGCTGGACGCCGCGGGGTGGAGCTGGGCGCGGCTCAGGGCGCGATGGCCTGCCATGGTCGTGGCCGCGCATGGGCCGGTCACCGCCGACGGTGTCAGGAGGCTCGGCATTGAGGTGGACGTTGTGAGCTCGAGGTTTAGCAGCTTCCATGGGGTTCTAGATGCGCTCGCTGCAACATTTTGTTCCCAAAATCAGCTGCAGGTCTAGCGTTGGTTTACGTTTCATTTGATAGGCCGAAATTTTGATTTGCCAACAGGAACAAAATG…
>comp_16_88115_c0_seq1
GGAAGATGAATTGCAAGCAAGCAGAAATGCTCTAGAAGACCTATATGTTCACCCGGATGACTTCGGTGTGTATGCAGGTGATATAGAGGTTCATGTTGACGAAGACGAGCTAGATGATTCAGAACAAGGTGAAGATATGTATGATTCAGAACCAGAGCAAGCAAATAATGAGCATTTTCATGGGGATAATGAGCAAGAGCAAGCAAGTAATGAGCAATTTCATGGGGACAATGAGCAAGAGCAAGG
>comp_16_88139_c0_seq1
GGAATCTCCAAAGCTCAAATATTTGCGGATAACATCTCTAAAAAGTAGCAAATGCCTGGTGACTAATGGTGTTAGCACGATTTTGTTCGAAGAAACAGGCGCAAAAGATGACAAGTGCAACACTGATGCTGCTTTGGAGAAGTGCTCGAGTCAGAACTCCAGAGAGGCGATATCTGAGGGATGCGAAGAGGAAGAAGAGGAGGTCTCTGTGGAGAAGTGCTCTTATGAGAATAACCCTGGAGAGGCTGCACCTGAGAGATGTGAACGTTGGCTGCATGTGCTGAACAAGGGTGGCGAGTGTATCGATGAACAGCGTGAGGTGGTGGAGCAGATCAGGTTCCTGTTAAAGGATGATGATGAACTCAGGGACTATGTGGGTGCTAATGGTATTACTGAGCC…
>comp_16_88345_c0_seq1
CTTGGCCTTGGCGGGCGCCGGGGTGCTGCCGGCCGCGCCCGAGAAGGAAGGCGGAGTGCCCGCCGGGCCCGACGGGGAGCTCACGTACGTGCGCGCACGCGTCGAGCGCGTCGTCGGCTCCAAGGACTCGGAGGCGTTCTACATGATCAACCCACACGAGGGCGGCGTCGGAGGCGACAGTGGCGGGGGCGGGGCCGATGACGGCAGCGCGCCGGAGCTGAGCATTTTCCTAGTGAGGATGAAATGAGAAAAGTAATTAAAGATGAGCAATTCATCTTACACATATATACTCCATTTGCCTACCCTTTTTGGAATTCGGATTTAGATACCCTCTAATTGTGTGCAGATCAGAGGTGTTTTCGACGATATACTGGAACATACAGAGTATATATAACTTAG…
>comp_16_88578_c0_seq1
GGCGAGGGGCGAGGGTTGGTCTGGCACTGCCGGCATCGGCGGCGGCACCGTGACCTGTGGTGTGGTGACCGCGGGCACTGTTGGTATCGGTGGGAGTGTAGTAGGCATGGTGGGCACGGGCGGCTTCGGTGCTGGGATGCGTGGGACGGCGGCAGGGGCTGCTGCCTCCGTCGAGTCGGCCAGGAGGCGACCGGCGTGGGTCATGTTGCCGCTTAGGATAGTGAGGGCCATAGCAATGGCCAAGAAGGTACAGCTGCTGGTAGCCATTTTAGGAAGCTGTGCGCTATGAGGTTTCTAAGTAACTGATTGACGGCTTGGCTCTCAGCTTGCTTGGTGCAAACATCAGGAGTTTGCATGTACATTTATACGGGT
>comp_16_88615_c0_seq1
GTCCCATAGCTATTGCGTGTTATAATTCTTTCTTCCTCTTCCAGTCAATCAGTCGATCGGGTTCATGGAGATTAGGAGACATGCTCTGGTGATCCCCGTGGCGGTGGCGGTGATCGCCTCTTTTGCTCGGGTGGCAGCGGCGGCGACGAGCTACACGGTCGGGGCTCCGGACGGGCTATGGGACATGCAAACCGACTACGCCGAATGGGTTGCCGCCAGGACTTTCCACCCCGGCGACAACATCACGTTCACGTATTCGCGGGAGCTACACGATGTGGTGGAGGTGGGCAAGGCCGGCTACGATGTCTGCTCCAGCGCCAACAACGTCTCCGCCTTCCGCTCCGGCAACGACGTCATCGCCCTCACCACTGTCGGCGCGCGTTACTTCCTCTGCGGTCT…
>comp_16_88637_c0_seq1
ACAGTTCACACATATGGTAAGAAGTGACATTTTCGTGGATAGCAACTGGTGAAGGCAATCTACTGCATAGGGAGATTCCTAGAATAAAGTTGTTTAGGTGATGATTTCAACAGTTGGTGAGCTATATAAAAGTTTGGAGATGCAGGAAGTAGCTACTGGCTGATGATATAAGAGGCATGAAGCATCCATATCCATGTGCTCAGCAAAAAGCTGAAATGGAGGGATGAGGACTATGGAATTGGATGATACAAAATTTACGAGAAGGATCTGGTTCTGTTCTCACATGGAAAAGAGGTGGTGGTCATGGAGTCCATCCATAGAGAGAGACCATGGCTGCTTCTGGCTTGGTTCCTGGCATCTGGCAGTGGATCCGGAGCCTTCCCAAGCAATGGAGAGCAA…
>comp_16_88815_c1_seq1
TGGCACCAGAGTACATCAGTTGGAATCAAATCTCACAGAAGTGTGATGTATACAGCTTGGGTTTCATAATGATACGTGTAATAGCAGGAGAGAATGGCCCCAAAAATTATGATCCACATAGGCCTTTGGAGGAATTCATTGAGAGCGTACATAAAAACTGGGGCAAACGGCGGAAGCCAACAATGTCCTGGCATTCATTACAGCAAGTTAAGACATGCACGGAAATAGCGTTAAGGTGTGTGGAATTCGACCGGGAGAAAAGGCCAACCATAACGGATATTGTCGATGAACTGAAAAAGATCGATGCTGCAGGAAGTTCAGCTATAGGCGACGGCCAGAACACAGAAGAAGAGGAGCACACAGCTCTGGAAGAACAAGCTGATATCCGAGAACAAAAGG…
>comp_16_88871_c0_seq3
CTTAAAAATTCCTAGTTTCATACAATAATTTAACAAATGCTTGACTAACACAGTTACGGCAAGTCTTCAAACCAGCACATAAAATTCAAAAATCCATTTTACATGCATCGAGTAAAAATTCATCTCTTGATTAGAATTTGACCACACTTGAAAATAAATTCAGACATGCACATAATTTAGCCACCGATACAAATTCAGACTTCCAATAGATATAATTCAGAATTTTGGAACCAGATCATTTGAATAGACAGATCAATCTTGCAAATTAATTTCCCCATCAGTTGTTCATATTTCTCTAATCGGCAACACTTCCTTCAAATCAACCTCACCGACTTCTTCTCTCCTCTGCCAATAAGCAACAACAGTTAAATAAGGGACAAAGAACCCCAAATGACAACT…
>comp_16_89153_c0_seq1
GTTTCCAGCTCATCATCAAGCACCACTCCTGCAGTGAGTCGTCCCAGCTCATCCTCTGGTAGAATTCCTGCAATTTGTCATACTAGCTCTTCCTCAAGTACAGCTTCAGTAAGCCGTTCTAGTTCTCGGTCATCTACACCTACACGCCAGCCTGTCATGCGCCCGTCAGCTCCACCCATTGGCCGCTCACCATCAGTTGGGCGGATTTCTAGCAGAAGT
>comp_16_89202_c1_seq1
GATGAAGCTCCAAATCGAAATATGCAGTTAATGCACTCAATATACGGATAGAAGTAAATTTAGCAACAGGAGAGAAAGTTTCCACAAAGTCCACTCCTTCCCTTTGTGTATATCCTTTAGCAACCAACCTTGCTTTATATTTTTCCACCTTCCCTAATGCATTTAACTTTCTTTTAAAAATCCATTTAGATCCAATAGGCTTTCTTCCGTTTGGTAAAGTAACCAATTCCCAAACCTTATTCTTATTCATAGAATTTAACTCCTCATACATGGCTTCCATCCATAGATTGGATTCTGGACTTTCCATTGCTTCCTTATAAGATTTTGGTTCTTCCTCTAAAGTTTTAGAGTGCACCTCCCCCAAGAAAACAAAATAATCATCTAAGTAAGAAGGCATAT…
>comp_16_89268_c0_seq1
CATGCCGTTGAGGTTGCTTGGTGATCTAGACATCGGACAGAACCCGGCGGTGGTGGACGGCAACGTTAGCACGTTCGAGAGCGGCAAGGCCTGGGGCGAGCGCTACTTCATGAGCAACTACCAGAGGCTCGCGTCGGTGAAGGCGGCCGTGGATCCGACTGACTACTTCAGAAACGAGCAGAGCGTCCCGCCGCTGCTCCATGGAAGCAAGTGATGAGCTGAGTGCATGTTTGCATCCGAGTGATCCGATTAA
>comp_16_89440_c0_seq1
GGCACCAAGCACCAAACCCACCTCTGTGAACAAGAACAATGACGTTGATTTCCAAATCTTTAGTCTTCAAATCTTGTCAAGTAAATCATTGGTTAATATGGTAATAGATATATGGATTCAATCACCATGATTAGATATACAAATAATATTAAAACATTTAATAGAAGAGCCCCATTTTCCCCTGGTGTGCAATTAATAATCGGGACAAACTGCAAGCATCTAAGTTACTTGCACATGTGTGCATTTCAATTTAGCTAGAAGCTTATAGCGCATCTAAGTTACTTGCTGTAAGTAGGAGGGTGGACTGTTGCACTGTGACGAATAAGAAAGATGTGTGCTCAATGATCTCCCCACTTCTGTTATGAAATCAAAGCATCTGACTTCTCAGTATACAAAAAA…
>comp_16_89509_c0_seq2
ATCTGGAATTTGGAAAAATAGGAGCAGCACTTCACTGAGGACACATATCCACCCCACTGAATCTCATCTTATTGAAAGTAGATACATACTTAAACCTATCATTTTATTATAGAGCAACAACAAATTTAATATTTTTTAATCTTCTGGTAGTACCCAAATCCTCTATTAAACATCATCATAGATTTTTATAATATCTGGTTCTTTGAATCTATAGGAGAAATTAATGTGATTGATTTTACAAACGGTGCAACTGAAGACCTCCGTTTGGGAAATATGCTGAAGCTTGCAGCAGAGCAAGTGCGCCAACACCTGATGTGAAGCAGATAAGAAGGGCTTCTGGAGAGAATAATAA
>comp_16_89666_c0_seq1
CCGAGGGAGCGGGAGCGGTGGAGGCAGAGACGCGGGCAGCTGTCGTCGGCGCCGGCGTCTCTGCGCGCGTCACCGGTGAACAGCGGGCACCTGTCCGTCGGCGGGTCCGTGAAGGTGTCGACGTCGTCGGAGGAGAGCACGATGGAGGAGCTGCAGAGCGCCATCCAGGCCGCCATCGCGCACTGCAAGAATTCCATCGCCGTGGCCAAGGAGTAGACGTGTCGCGCCCCGGCGCCCGGCCCCGGACACTCGCTAGTGTAGCTGTGTGGGGT
>comp_16_89809_c0_seq1
CTCACTGAAGGTATTGATTCTGGGAAGCAGCGGAGGGTCATCTCCATTGTTGGTTTTGGTGGCTTGGGCAAGACCACACTTGCAAATCTTGTATACAAGAAGATCAAAGGCGACTTCCATTGTACGGCTTTCGTATCTGTTTCTCGAAATCCTGATATCAACAAGATTCTGAAAGATATACTCTTGGGAGTTCTCGAGACGAGCAACCTAACGTATGATGATCAAAGGCAGCACATGGAGAATATCAATGAACAACCATTAAAAACCTGTCGACTCATAGACATGATTAAGGAGTATCTCGAAAAACGCAG
>comp_16_89933_c0_seq1
CTCTTGGTCCTGGCCTTGTAGACGCAGTCCATCGCCATGACGCTCTTCGGGGCCTCCCCGGAGGTACCCGACGACGTGCTCGCCAAGGCCTTCCAGATCGGCACCGAGGAGGTGGACAAGATCAAGACAAAGTTTGCCCCAAAGAGTTGAAGAGCTTCATGGAGCAAGAATCCAACACCTTTCGCACTTTTGTTCAAGTTCCACTGGTTTAACTGCTTGCTGATTTGTTTGTCTTGCAATAACTGCGTTAAGCACACACACTTTTCAGTTTCGCAGC
>comp_16_90173_c0_seq1
TCTGTCCATCCCGTTGACCCCAATTCCCCACTACTCCCCATCGTGCTCCCTGCCTGGCCAGCAACCGCCGCCTCCAGCTCCCGCCGGCCAGACGCGCGCCGCCGGAAATCGTTCTGCGTGCGGCCGCCCCTACGCACGCGCCTCCACCCACATGCCGCCTGACCTGCGCCCCCTGAATCTCTGCCCCGCGCGGCCGTATTCAGTTCACCTGCATCGCCGCATGAGTACGTGTGGTCCGCCGCTGGCTGGAGCCCCCCACGGCACTCCTCGAATCCGCTCCGCGCCGACTTCCGAAGCCCCACCGCGGTGCTGCCCGATGCCCACCCCAACACCGGAGACTGAAGCCCCACCGCGGTCCGCGGTGCTGCTTGAAGGCCCACCACGCCGGCGGTCGAGGCC…
>comp_16_90278_c0_seq1
GTGTTTAGTTGCAATAGCTGTGGTGGGTAAGTCGAAGGGATATTGTCTGACTTTTTCTGATATCTGCATGCAGGTTGTGCTTAGTCTGGTGAAAGGGAAGGTAGATCCCCTGGGAAGATATGTATATGTATCCAGTTAGTTCCTTGCACTCTGTCACATGGGGCCACTTTAGCTAGCGGCTAAATTACTTTGAAGTTGCCTAAGATTGGTTTCACTTTTACAACATGGAAGTGACCGTATCTTGTATCTGGATTAAGTATCCGTAATTCTTGCCATCTTTGCC
>comp_16_90528_c0_seq1
GGCGTAGGGGATTCTGACGTTGCCGCGTTCGCCGCCTCGTCCCCGTCGTCGTCCACGGCGCACGGCGGCGCCGCTGAGTACCTGTTCATGGCCGGTGACCAGCAGTTGGGCGGAGGCGTGCATTCATCTAACGGCGGCCAGTATGGGGCCGGCATGCCGTCAGACGCCGACGCAGCGGCGTCGCAGCAGTACCACCGCGGGCTGAGCGCCACCGGGTTCCACCTC
>comp_16_90595_c0_seq1
TAGCCTAACATCCAATGCAAAGTATGTTGAGGTAGCAGCAAAGACTTGCAGGTAAGAATGCAGCATACCGGCCGTACTGGATGGGAATGACACCGACCTCCCAGAGTTCAATCTTTTCGAAACCATAGTTGGAGGCACAAAAATTGGTGGTCCGGGACGGCCAGCCGCGCCCCCAAGTTCTCTTCTTCCTCCAGCGACGCCGCTTGCTGCGCTGCAACGTGTCGTGCGCACTGCCGCCGGCCACGACGATGGCCCGCGCGTGCCGCCAAGAGGAAGCCGGGGAGGATGTCTAGGCCGAGCCCGAATGGCATCCAGCCGCCGCACACTGCTCTAATCTTCGAGGTTTTCTCCAGGCCGCATGCCTCACTCGAGCTACCAGCAGCGGAGGGGAACAGTCAG…
>comp_16_91004_c0_seq3
CCCGTGCGTCGTCCCGCTCCTTGGCCACCTGGCGCACGAGGTCGGCGAGCTTGGCGATGGTCTGCTCCTTCCGCCGCAGCTCCTCCTTGGACGCCTCCAGCTCCATGGTCGCCGCCAGCAGGCTCTGCTTCAGCTCCTCCACGCTCTGCAAATTCCATAAACCAAAATCAAGATCCGGCACAACCCAAATCAACTAAACAATCTGCAAATCCACTGCAATCTCCTAGCATGAAGATCACATCGAAACTGGATGGGGAATCAAGCGCATAACATCACTGTTTACTAGCTCGATTTAGCCGAACATATCAGAAGAGAACAGAGTCGATCTTCACCAAGCACAAGGCGATGGCGGCATGCACGCACGATCTATCTAATCCGAGGAGCAGCAAATGATTTTGA…
>comp_16_91325_c0_seq1
GTGCCAAGGTTCGGTTCGCCTATCCCTCCGGGGTAGCTGCTTCTTGCCATGAACTGCAGCGGCGCCTGCACCGTGTTCCCCGCGGCGAAGGTCCACGCCGGCTGCATCCAGAAGGCGCCGCTGCCACCTGCGCCGTTGTTTGGCGCCATGGCCCACATTGCCCCCGAAACAGCAGTTGGCGGCGGCGTTGGCCTGGGCTTCTGCTGCCCGGGGTCACCGCCACCTGCCGCGGCGCCGGCGGGGTCTTGGTGGCGTGCACTGTCCTTGAACAGGTCGTCAGCCTCCCTATACCGCTTCCTCATGAACTCCCCAGCGCCAGGATCTTGCGGCGCCTAACAACGGT
>comp_16_91447_c0_seq1
GTGGTGAAAGGGTATGGAGATATTAGTGCAACAGTCATGAACGTGTTAAATGGTCGCCCTGGAGAAGATCTGGAGGGGATTGGTGCTGGTTCATTGGTATCCAGTATTTTTGGAGATCGGTTTGCAAGGTTCCATGTCTGGAGGGAAATGCAGAATAAGCCTTGCTTTGACTTGCAATGTAAGGGTTTTGTGCAAGTCGGGAAGTTTGCTCTTGGACAAAAAATTACGCCAGTTTCAGTCTACAAGGGGAAGCAAGTTGCAATAACATTTCTCTTGTTTCAGGTATCTTTAATTACGAAAATTTTAGCGCTAGTTAATTTGAATATATAAAGGG
>comp_16_91529_c0_seq1
GGGCAGGTGGACGGCGGCTTCCGGAGCACGTGCTTCGGGTACGCCTTCATGATCTCGCCGGCCAGCACGGGCTCGCTGATCTCCTCCACCCGGCCGTTGGAGTGCACGATCCGCACCACGTCCAGCGCGCCGCACGGCAGGATGCACGCGATGCAGCACCGGATGGTCTCCATGACTGCTCAACTGATCCACCAGTCAACCTCTCTAGCTATATCTCCCT
>comp_16_91589_c0_seq2
CGCTCAGGTTGCCCATCCGGATGAGTTGGAGGACCAGGACGCGAGTGCCACTCCCGCTAGGTCGCCGTCGCCCTGCTCGCCGAATCCAGGTATGACATTTTTTTCCCGGGAGAGTAGGTGAGAGAGAGAGAGAAATTGGTCGGGGGCGGAGGGCTGCTCGACCCTGGCACCTTGGCACCCGCTGGATCCGGCCGCCGGCGCTCAATTTTTGCCGGATTCGGAGGTGGTTGCCCGACCGCGCGCGTGTATGGGAGCGGCGGAAGCGAGGTGGCGAGCACCCGATGAGTGGATGCGGGTGCGGGGTCAGGGCGCAGTCGGGCCTAGCAGCGGCCAGCGCGTGCAGG
>comp_16_91838_c0_seq1
AGGCTGGGGAGAAGGTCTCCTCGCACGACTCCGGCGCTTCCAATGGTTCGGTGGAGGTGGAGTGCCGATCAAGGTTCAAGGAGCTCAACGCGGAGAACCTTAAGCTTCTTTGCGCCGCACTTGAGAAGGAGGTGCCATGGCAGAAGGAGATCGTCCCTGAGATCGCGAGCACAGTCCTCCAGTGCCGGTCGGGGATAGCGAAGAGGCGTGACAAGTCGAGGTCGACGGATGCCAAGGAGGAGACGTGGCTCTTTTTCCTCGGAGGCGACGCCGACGGCAAGGAGAAGGTCGCGAGAGAGCTGGCCAACCTCGTCTTCGGGTCCGTCAAGAACTTTGTGTCCATTAAACTCGGCGCCGCCTCCTCGCCGTCCGCGTCCTGCTCCGCCGAAGGGCA
>comp_16_91991_c0_seq1
GTTATTTTCTTCTCCATCGATCGATCGAAATGTTGTGTCCAGTTGGAACTCACAGGCCTTGCAATTTTGCAGGATACCGTTCACAGCATCTCTCAATTCTCATTCACGGGCAGCTTGAAGGAGAAGGAGACGCATATCGGCTAAATCTCAAAGACATCAAACAAGAATTCTAACGGTAAAAAATAAGTCGAATCACGCATCTCTTGTTATTTTCTTCTCCATCGACCAATCCATCTGCTGATCTGACTAGCACTGGCGGACTGGCCACGGCAAGATCTACGTACGCATCCTGCTTGCTACAACGAGATCACGATCAGCATGGCCACGGTGGTCAGGTCATCGGCGTCGGCGTTCACCTTGCGCAGAGGCGACCCCACCTTATTCGCGGCCGCGGCGCCA…
>comp_16_92033_c0_seq2
GGGGGAGGAGCGGTAGCCGCCGGTGATGCGCAGCAGGAACCACGCCGCGCGGATGGGCGTGCACATGCTCGACGGCTGCGGCGAGTTCATGGCGTCCCCCGGGGCGGTGCTGCTGTGCTCCTCGCCGGGTTGGAGCTCGCCTAGCCAAGTTCCGTTGTCGCCCTAGCCTAGAGGCCCCTGACGCCGTCTACTCCTTCTTTTTTCATCCCTGCTGGAAGTCTTCGGAGCCGAAATGAGCTCCGCGATGTCGGCCTTGACGCCGACGAGCAACACGAAGACCACCGCGCCATGGACTCCGCCCGCACCATGGTGCGCATGAGTCCTCGGCGCCCAGGGCCGGGGCG
>comp_16_92207_c0_seq1
TTCCAGAATTTTATCGTCCGCCTTCTGAAGCTGCAGGCTGCCTTGCCCCCGGCGCTCCACACCCCCCCGCCGCCGACAGCCCGACGCCGCGCGTCGATGGATCGGGAAGAAGGTAAACCAGCGCAGAGCCTACCGAATTTGGGAGCGACTCTGGCTAATTTGGGGGACGATTGCGCTTGGTGTGCAGTGACGGAGTTCCTGGGTCAGGT
>comp_16_92304_c0_seq1
GGTCGAAGTCTGCGACGTGCGCCGCCCACCGGTTGTCCGCCTCGTCGAGGTGCACGTCCCACATGCCGAGCGTGGCGTTCGAGATGTTGGCCTTGACCAGGAACGGAGACCAGAAGAGCGTGGCCGTGAAGTCGTGGCTGCCGTAGTAGTAGTCCCGCCGGACGGCCCTCCCCGTCACGTCGATCTCCGGATCCGTCCCGACCTCCACCGGCCGCGCCACCGTGGACAAGATGCAGAGCAAGGACTTGAAGTGGTTCCTGGCGAGGGAGTCCCCGACGAACGCTACGGACTTGCCCCTCATGGCGTGCAGGAACGCCGCCGCGTCGAAGCGGGGGAGCTCGCAGCCGTCCGGTCTCCACCTCCAGCGCAGGAACTCCAGGCTCGGCTTGCCGAACTTCA…
>comp_16_92549_c0_seq3
TAGAGGGGAGCTATCAGCAAGGCAGATGCATCTGGCCAAGTTCCTCAGGAGCCGTCAGAAGTTAGCGGGTGAGGTACATTAACCTTTTTCAATTAGTCTCTGATGAATCATGAACTCTAGTCCTTCAGTACTTCTCACATTTGATATAGAAAGAATATAAGAGCCAAATTTCTAAACAAACTTTTGATTTGTCACTATTCTTCTAGATGGTACTCG
>comp_16_92623_c0_seq1
GTTTCCTTCCACGGTCAAGGAGTTCTTGGACCGTGACGCGCCACCGCGGTTGACGGAGGAGGACGAGCAGAGGGATACAGTCATACAGAGTGATGGTTGCAGTGATGAACAATGATGGGTATTAACAAACTAAATGCTTGTCTTCCGCAAGTTCCCAAAGCAATGTGTTTGTGAGCAGAGTAAAATCACATGAAAACTTCTCCTACG
>comp_16_92652_c0_seq2
GGCCAACGACAGGATATTCTATAAGTATCAACCCTTCCTTTTGCTGATGCTGAGTTGTTTTTGTGGCCACAATCATAGCGCCCGCGATTGCTGTGCACCCCAACCGGCTCAAGCTCTTCATGGTCTCTTCCCATACGGATACATGCTTGTTATCATTGGTTTTGAGGATGATCAGGATCCTTTTATTATTACCTCCTAATTTTTCTTGAATCTTCTCCACCATCCCTTTGATCAATAGCTGTTTTTCAATCTTGTCCTTGATTTCTTGCATCTTCTCCTCTGCAGGTTTGCGAAAATCATCTTCGCAGACTCGGGGTGCAGGTTCAGTTGGTGTTGTTACTCCGCCGGAGTAATTGTCTAGTTTCTGCAAGTCACGTAGCATTTCTTTAACCCCCTGTA…
>comp_16_92652_c0_seq3
GCCGTGCATAGTCCTTCGAAGCAGATGGTAATTTGAAGATAGGCATGCCACACTTCTCAAGCCGGTCGACACAAATATATATGTTTCTACTCATTCAGAATGTGGGTCAGAGCGTATGAGCAAGGTTTGCGAAAATCATCTTCGCAGACTCGGGGTGCAGGTTCAGTTGGTGTTGTTACTCCGCCGGAGTAATTGTCTAGTTTCTGCAAGTCACGTAGCATTTCTTTAACCCCCTGTATAATTTCTTTTATTTGATCCTCGACCGGTGTGTCTGTACTATTTGTATTGGAACTGGTAGCGGCGGTGGTGGTTGGCAATGGGAACACCTCTTGTAGGATGTCTTCATATTTGGGCGCCTGCTGATCCGAGGCGCCTGGTATCTGCTGATCCGAGCCGCCT…
>comp_16_92672_c0_seq1
GGGGGAATTCCTTTGAAACTATCCAAGATGGGCTCGTGAAGCTTAGATCGATGGCCTCACAGCTCGCAGTGGCTATAGGCATGCAAACCACCAAGGTATTGGCTACTGAATCATCCCCGACAGTGGCGTTCGCACTATATACATCACCAGCAACTACTGCCTTGAGGTCCTCTGATACGGGTGCAGCAGAAAGCTCTACTGTGAATTCTCTTGGTGCATCTTTTGCTTTCCCTACACTGGCAAGTAGTTCAACTGTGCCAGCAGCTCCTGCCTATGTTTCCCCCAAGGTGCTCGGTGAAATGCCACAATGTTATGGTCTTCACAATCTCAATTGCCACAGTGTGCTCCGAGCAGATGGTACTGAACATAGCTACTATGCACTACCAGACATTGATCCCT…
>comp_16_92790_c0_seq1
ACGGTCGTGGCTACGTTCTCTGCAAAGCCACTGGCCAGAGTGGGAGAAAGAAAGGTACTGCAGCTGTCTTTCGGCCATGGGCGAGTTCAAGCACCTGTGCGCGGCCAGGTTCAAGGAGGGCGTCGTGGTGGACGACATCATTCGGGAGCTCACCAAGCTCGCCGCGGAGCTCGACGCCGTCAAATTCTTCGGCTGGGGGAAGAACATGCTGGACCAGGAGGCGCTCACGCGCGGCTTCACCCACGTCTTCGTGCTGACCTTCGCCACTGCCGAGGACCTGGCGGCATGCTTGGGCCACGGGAAGCACTGCGCGTTCGGGGCTACGTTCATGGCCGCGCTCGACGATGCCGTCGTCATGGACTTTCCCCTCGTCTTCGTCAAGCCCGCGTTGCCGCCTTA…
>comp_16_92814_c0_seq1
GTTGGAGTACTGCGCGTAGGCGGCGGCCTCGTCGACGATGTTGGCGGCGCTGCGGGACGTCGACGGCCGGCTAGAACCCGAGGGGAGCGTCGTGGCCACCTGGATGGGCTTGCAGGGGTTGCAGGCGTTGCACCGGTTGTGGCAGCTCGGCGGCGTCGACCCCAGCCGCGACTTGTCCTCCGCCAAGTTCTGGAAAGAGGAGAGGGTCGTCGTGGTGCGGCTGCATGTTGCAGCTCCGAGGAGGAAGCTAAGAAGCATGGCCGCGAGGAACGCTCGGGT
>comp_16_92884_c0_seq1
GTGTGGAGGAGCCAGCTCGGTAGGTGGGGCTCGGCGAGGAAGGAGGGGAGGAGGAGCGGGGAGGAGAGCGGGTGGCGGAGGGAGAGGTCGCGCACAAGGGAGCGGGCGGCGGGGTGGTGGCGCGGGTACGGCGCGAGGAGGCGGAGGAGGGCGAGGGAGGCGTCGAGCGGGTGTGGAGGCGGCAGGGACCGGAAGAAGGCGAGAGCGACGGAGGGCAGCGGGGAGAGGCGGCCGAGGACGGCGGCGAGGAGGGATGCGTCTGCTGCCAGGAGGTGGGCGTGCGGGTGGAAGGCGAGAGGGAGGAAGAC
>comp_16_92955_c0_seq1
CTCTCGCCACGATTTTGTTCATTGTTCTCGAGGTCCTCAAGACCACCCATAAGTATATCAAAGTCCACGCCATCCTCTTGCTCTTGATAGAAATCTCCCTCGTATGTGATGGGGTTTATGTTGTTGTAATCGTCCTCGTTTGGCATGGGTAGCTTACCATGTGGCGATACCTTGAACACAACTTCCCAGCCCTTTAGTTCCTCCTTCTGGCATGGGTATGGCAAATAATAAACTTGCCTAGCCTGGTGAGTCACAACAAAGACATCGGCTCCTTGA
>comp_16_92984_c0_seq2
GTTCGAGTACGACGCCGGCGCGGCGGCATCTTCGGCCGCCGACTGCTGCTTGACGACGGCCGGGGCGCAGGTGCTGGACGAGCTCGTGCGCGAACCGCTCCAGCTTCTCGGCGTTGGTCTGCTCCCCGAGCTTTTTTGCCGCGGAACAGCACCGACTCCACGTTCTTCTGCGACAGCATCTCCTCCGCCGCCACGGTCACGCCGCCCCTCGCCCGCGGCGAGCCCATCGCCTGTATGCGGATGTAGTTGCTCGCCCTGCTGTGCCCGAACGCCCTGGCCACCGCTTGATCCACCATGTCGGACACGCCCTCGGCGGCGATCCTGACGATCTCGGACGTCGACGCCGGCGGGTCGCTGCTCGCCCTCCCCGCTGCCAGGACGGAC
>comp_16_93028_c0_seq1
GTCCATCGCCAGGCCTGTAAGCACGAAGCCGCCAGTCGATCCTGTGCGCGCGAAGGAGGCCGGCGACAAGGACGAGCCCGAGACGATGAATGCGTTCCACCTGATATCCCTCTCCGAGGGATTCGACCTGTCTCCGCTGTTTGAGGGCCGCTCGTCGACTGGGCGGCGGGAGGGCGGCATGCTGTTCGCGACGCGGGAGCCAGCGAGAGGCGTGGTCTCCCGGCTCGAGGAGGTCGCTGCGCGTGGCGGCGGGCAGATGCGTGTCACCAAGAGCGGCGCCGGGGGCGTGCGCTTCGAGGGCGCGGGGTGCGGCGGGCCTAAAGGCCGGCTCGCCGTG
>comp_16_93144_c0_seq1
CATAGTTCGAGGAACAAGTCACGCCTACAATAGGAATAGGAACAATCAGTCAAACGGAGAAGAACAAACCTCTAGTAACATGTATCATGCATAATTCAGCTTCTATCACTCTTCTTGCTATGGTCGCAGCATTGAGAGGAATCTCCTTGACTGAGAGTTTGAGTCGCCATGTGAATCAAGACAAGCATGGTCAGTGCCATTACCATGA
>comp_16_93222_c0_seq1
CTTTGTTGGTTAATTTTTTACAGGTAGGTGTACGGAAATATTTATAGTCAGATAACCGCATAATCTGTTCTTGCAATTTTTTAGTCATAACAAAAATCATACCTCTGGTATATTTTCAGAGTTACCTTTCTTTTGCAATACTACACATTTCTTGTCTTCAGCTAATCCATGGGTTCACTAGGTCATGTTAGTTTGGTTAACTTTCTACTAAACTGATTTAGCCACTGAATAGGGAAGGAGAAGTGCATGGTCAAATGATTCTACGCGACCTCAAGTTCCACCTACAATAATAAATGCAGACAGCTTATCAAAACTGAGGCGTTGGAAAGAGAGAAAATCAGGAAAGTTGTTTTAGTGCTATTCACCTTTTTACAGTTCTTGTGTGGTTTCTGAATCGGC…
>comp_16_93368_c0_seq1
GGCGTCCCGCTGCGAGATCACGCTGCCCAGGCGCCACAGCGTGGTGCGCGCCGATGACGAAGAGGATTCAAGCTACGCCAGCATCGAAGTCGCAGTCGGGAAGATCAAGGAGAAGCAGACGGACGTGTGGCATCTGAAAGGGACCACGAGTGGCAGGCCGCAGATGGGCGGCGTTCTCTTACTCTGATGGAGGAGTTAGTGGAGGATGATGATGAGGAGGACCTGGTGGAGGTCATCGG
>comp_16_93438_c0_seq1
TGCCTAGTCTTGTTAAATTTGGTGCTCTGCGTGTTCTACATTTTGAAGATTGTGAGGGTTTGGAAGATTATATTTTGAGCGGCATTGACAAATCATCCCAATTAAAGTATGTGCGTCTTGGTGGAAAGGGCATATCAAAGCTACCATCAAGTATTGTGATGCTAGGCGGTCTAGAGACCCTAGATCTGAGGAACACATGTGTGCAGGAGTTGCCAGCTAGAATTGTTCAGCTCACTAAACTGAAACACCTACTCGCTGCAGGGCAAACAAAGATACCAAATGGGCTCGGGGAGATGAGGAATTTAATAGCATTATCAGGATTTAATATTACCCAAAGTCCAGCAGATGCGGTGGAGGAGCTGCAGAATCTGATCAATTTGAATAAACTCGTTGTACACC…
>comp_16_93465_c0_seq1
GACTCGAATGAGGTGATCACGGCTTGGAGCTGCTGGTAGTACTGCTTGTATCGCTTGCAAACTTCTTCCATGAGGGAGATGAGCCTGGTCTTCCTCCACTGCTGCTCGGCGCCGGAGACCGTGACCGCCTCGGCCGCAGCGCGGTCACTGCTGTCCATCTCGTGCCCGACGTCGCCGGCCGCGTCCATGGCGTCCATGTCGAGCAACCCGTCGTCGGAGCACCGGTCCACCTGCGCGGGCCGGCCGCCGACGTCGCAGATCTCCTCGAGGAGTTTCTGCGCGGGGCCCAGGAACCTGGACCGGTTGAGCACGGCCGCGTAGCCCGTGAAGGGCCCGTACGGCCCGGTGGCGACCCCGGCGCTGCCGCCGCCGAGGTGCCCCCGTGGCTGTGGCGG
>comp_16_93559_c0_seq1
AGTAATCTTAAATACAAGACTTGGACCTTTCTCTGGCCCATTCGTGTTCTTTGAATCCTTAGAATCGTAAAAATCTCTTCCTCCTCTATCCATGTTACATTCCTGTAAGACAAATGACGCTTCGAAAATGCCTCTCCTCTTGTTAATTGGTGTATCCTAGCTGGATAGGGAAAGGTTATGGTAAATGACACCAACCCCCTCAAATATTACAAAATCAGTAATAAATATCAAGAATACTATCCAAAGATCGCATTCCATACAATCGAG
>comp_16_93735_c0_seq2
TGGGCTGTGGGTGGAGTGGCTGGAGTCCGTGGGAGAGGAGCATGTGTTCTTCATCAATAAGCCTGAGTGCGATGAGTCTCTGAAGCTGATGGACCGGGTGGTCGCCTTCCTCGCCGGCAATTGATCGATTCAGAGGAGGAGATTCGTGTGTTCATTGCTACTTTGTCGGAAATTCAGAAACAACCAAAACATCAGTTCAGTCCATTATGCTTCAACCATGTAAATAAGTTGCAACTGGCAATTGATTTAGAGAAGCATATATTGTGTTGTTCGTGTTACGACTCCCAAGTGTAATCAG
>comp_16_93756_c0_seq1
GGACTCCGTCAAGCTCATGTAGTTTGGCCTTGCCCTGGTGTTGCCATCGGTCTTCTCCGGTGTGTGCAAGGTGGAGAAGGATACCGGAGTGGACGCAAAGCATGACGACGATGAGGCGGAGCTCTCATCATTGTGCAGGTCAGTGCTCAGAGACGATATGGACTGAGCCTTGAGCCGCTGATGGTGTGTCGGTCCTGGCGGTTTCGCGCTGATCCTTTTGCTCACATTGTTCTTCCTCACCTTCACTGAATTTGGTTCAGAGAAGTCCCCTAGAGCACCGAAGGAATCCTCGCATTTCTTGGAGGGCACAAGGTCCGGCGAGCTGGTGCTGTTGGTCTGGTTGTGCTCCTCCATCAATCTGTTCTCCCCGGCGCCCAGGACACCACCGTGCTCGTCGTC…
>comp_16_93948_c0_seq1
TTAAAAACTAAAAAAACAGAGGTACTAGTATATACAAGACAGAATAGAGCTCAAATTGAGGAGCTGCACTATATTTCTCTTTTTTCTGTTCATGATTTTTTCTACGATCTCCGTCACCAAGAGCACACAAACCACGGTTAACTGATATCCCACGCAAGAAGGAAAAAACAGAAGTTACTATAACTACATCTAGGACTGACCTATGGAAGGCTCGGTCTTTCGAGGAGGGTCTTTGAAGCAATCAACATTGCACAGCCCCATGGATCTGATCATCTCGCCAAGCCTGTCAATGCTTTTCCTTGGTTTGTCTGTCTGCTCGTTTTCATCTATCGTCGCCCTTTCAAATGTGTCGACACTTCTCCTCCTTGATCTCTCTCTCCTGTCTGTGCTGGATCTTGA…
>comp_16_94027_c0_seq1
ATCTGAACCTGCCGGCGCTGCCGGACATCGTCACCGAGCGGTGCATGCAGGCGGCGGCCGACGAGGAGGAGGTGCTCAGCCCGCTGGCCTTCAAGAAGCCGAGGCTAATGATCCTGGCATGACTGAATCATCAATTGATGAATGAATTGCAAGCTAGTCTCGTCCTGTCGGTGTGTATTCTTGGATTGCTGTTTGGCTGGTTGGTGATACGTAGTACATAGCTTGCCAGTGAAGTGTAGAGATCGAGCCGGTGTTTGATTGGTGCTGTTTCTTGTAGAAACGTTGTTAATTTCATTGATTCGTCATTTGTTTGGTGTATCATAATTGAACGACTTGATACGGTATATATACGGACCGAG
>comp_16_94032_c0_seq2
CGCTTTCAACGGCACCGACGCGCCGAACTGGATCAGGGGCCTGTACGACTTCATGGAGCCGCTGGTGAGCAAGACCCCGAGGGGTGCGTACGTGAACTACCGGGACCTCGACATTGGGGAGAACACGGTAATCGGTGGCGTCACGAGCTATGAAACCGGCAAGGTGTGGGGTGAGCAATACTTCGGGGGAAACTTCAAAAGACTCGCCATCACAAAGGGGAAGGTGGACGCCGACGACTACTTCACGAACGAGCAGAGTGTGCCGCCACTTGTCTCGAGGATGTAAATAAGTACCTGGTTTAAAATAGGGTAATGCTATGTGTAATGTGACATTTGTCATAGACGCGTAGCTAGTAATTCTACGTGAATTCACTTTTGTTTTTCTACAGTCACTACGTC…
>comp_16_94058_c0_seq1
GGGGTCGTCCGGAGGAGTGGACGCCGAGGTGGACGCGGCGATGGAGAGCTACCGGGCCGGGCTGGCCAAGCTCCTGGAGGAAGCGGACGAGCTGCGGCTGTCGACTGCGAGGGCGCTTGCCACGGAGATCCTGACGCCGCGGCAGGCGGTGGAGATGCTGGTGGCGGGCAAGCAACTGCATCTCTCGGTGCGCGACTGGAG
>comp_16_94065_c0_seq1
ACCCTGCCTACCAACACTCGACATACAAGAGAGAGAGAGAGAGGGGCAGGAACAGGGTCCTGAGAATCGAGCTAGCTGGCTACTTCCGTGATCGGTGCTCGCCGTCCTCCTGCCATGGCAGCCCATGTGGACCCCCTTGTGGTAGGCAGGGTGATCGGCGACGTGGTTGACATGTTCGTGCCCACCATGCCGGTGTCCGTGCGCTTCGGGACCAAGGACCTGACCAACGGCTGCGAGATCAAGCCGTCCCTCGCCGCGGCCGCGCCGATGGTCCAGATCGCCGGCCGGCTAGGCGACCTCTTCACTCTGGTTATGACTGACCCCG
>comp_16_94134_c0_seq1
CATCCCACTTATATTATTTTTTTCATTATGTACAACCTTCTAAATCTAGTTTTTGGAAGAGTGTGATGTGGGCCTCTAGGGCAGTCAAGATATGATATAAGTGGGATGTAGGGAATGATAAGTCTACTAAATTCTGGGAGGATATCTTGTTTGGAAACTCCCCCTAGCTACACAATTTTAGGATATTTACTCTGTTTCAAATCAACAAACTAAAATTATTGAGGTACTCAAATTAGAGGTACTAAAATTATTGAGGTACTCAACTAAAATTATCGAGGTACACAATTTTAGGATATTTACTT
>comp_16_94158_c0_seq1
GCGCCGGCCACGTCGCGTCCGCTCCGCCGGAGTGGAAGGTTGGCAGGGAGAAGCTGTTCCGTTTTGATGAGGACATCGCCGCTGGCTGGAGGCACGTCGATGCAAAGCTCGAGCCCATGGAAGCTGGCGATGGTGGTAGCGAATACTGCCTCATGGAGCGCCTGAGACCTGACGGGGACGACAGGGAGGAGTGGCTGGGCGACGGCGACAAGTGCCTGCTCCGGCTGACCTGTTTCCTTGTCGAGCGCAGCAAGGACGGCGAGCCCGTGGTCACATTTCGCCGGCCCGCTCGCACTTACAAAGTGTCCAGATACGATGTGTATTTCGATGCCCAGACATTCTGGATGTGATTCGTTAGGTGTTGCTTGAGCTTAGGTTCAAGAAAATAAAATGCCTGAT…
>comp_16_94291_c0_seq1
GGAGTTTGTTGCAGAGCTGTTTCTTGAGACACCATGAAGAAGCTCTCCTTCTTCCTCCTCTTGCTGCTGGCCGCAGCCGCGGCTGTTCGTGGCGATGACGGGGCGTACATCGGCGTCAACATCGGCACGGCCATGTCATCGGTGCCGGCTCCGACGCAGATCACGACGCTGCTCCGGTCGCAGAACATCCGCCACATCCGGCTCTACGACGCGG
>comp_16_94303_c0_seq1
GGAGGCGGAGTTGGAGGCGAGCTGCTAGCATCTGATGGCGGGGTCGCCGGTGGCCTGGCGCGTGCGCTGGGGAGTGGTAGCCGGCGAGTTACCGAGGCAGCCTGCAACGCCGTGATGGACCTCTCGGCGTCTCCAGTTGGCAGGGAGCGTCTCTCGGGCTCTCCTGTTCTGCCGAGGCTATTGTATCTATTTTCTCAGGTGG
>comp_16_94376_c0_seq1
TGTAAGTCTAAATCTCTAGTCTAATTTTTGATTTATTCTTGTGATTAGGGTTCTAATTTGATGTAATTTTTCTCATTATTATAGGTGTTATAATGCCAAAACAATTGTCGGGTGCTGCGAAAAAGAAAAAGAAAACGCTAGATAATTAGTTTATTGAATCGTAAAGATGTGCTTTAAAAATCTGAAGTCCTTGGATGATAGTAATCAACGAAAATGTTGCACTACTTTTGCACAAACTTTTACTCATAAAGAGGCGTCTGCTGTTGATCCTGATGATTTTGTTTCTGAATTGAAAGTGCTG
>comp_16_94414_c0_seq1
AGCTGGGAGGGGCGGGGAGAGTCGCGCGCCGGCAGGGCGCGGCGGAGGGCGCCTTTCCTCGCGTCGCCTGCAGGTCGCCTTGCCGAGCCCCGCGACGGGATCGTGGGCCAAGTGGGAGAGAACTGCCGGCGGCGGCGCTGGGCTGCAGCGGTCGGGCAGAGGAGTGGAGCTGAGCGAGGGATTCAGAGGGGAGAGAGCCACGGCCGGCGATGGGATTGAGCGGCCAGGCGCGCTGCCATGGTCGGCCGTGAGAAGGAGACTGGAGAATTTTGGTCTGGTGCGGTCGGCAGTGAGGAGGAGCTGATCTTTTTTGCTTGGTCTAGATGAGGGCAATTTGGGCATTCCAAATAAACTGACAACTACCCCTCAGTTTGACTAACGTGATAACTTTGACAACTC…
>comp_16_94434_c0_seq1
GGGGTGGTGGATTTATACGTCTCTTTGGATCTTTGAGGTTAGTTTACTTTTCCACAGTTTTTTCTTCTTCTAAAACGACATATATTTGTGAAAAGGAGATTGTATTTGGAACCCAACTCAATACCCTCTTGCGGCATTTTTCATCCAACGATGCCGTTGTGGCTAGTATTGTGAACGGAGGGTGAGACACAGAGGGTCTCTGAAATTGACACGGAGAAGAACCTGGTGCTAATTGAGGCGTAGCTTGGGGAGAAGAGGCTCTTTGGAGCCACCACTATCATCTTTAGAGACATAGCCCAAGAAACCCCTCTAAAAAGGGTTGGACAAGCCAATGCTGAAGGATATAATGATGCAGCATAGTAAGTCTCGATGTCTTCCAAGCCTAAGCAACCAATCTAT…
>comp_16_94476_c0_seq1
GTCTATAGCTTTGGTGTTGTGCTGCTGGAGGTGCTCGCTGGTCGGAGAGCAATCGAACCACAGCGTCCCATGGGGGAGCTTAGCTTGGTGGAGTGGGCGAGACCACACTTGGCTACCAGGAGAAGGCTAAGTAGGGTGATGGATCCTCGTCTTGGGGGGCAGTATCCTTCCAAAGGAGCCATGCAGGCTTCGCAACTAGCACTCAAGTGCCTTTCGAACAATCATAAGGCACGCCCTTCCATGGTTGAAGTCCTGAAGGTTCTTGAGGATATCGACTTGATGGATGTCAAAATGAAGGAGCCCAAGCACAGCTCACTGCAAGAGCAACCCTCAGGGGCAGTCACTGCTAGGGTGTGCTCCAGAGTCTGAAGTACCATGAAGTCGTAATGACGAAGTCTG…
>comp_16_94824_c0_seq1
AACAACAGAGGCAACCTGGAAAGCCGAATTTGTGCTTCTCTCCTGTGGCCGACGGTGCCGGGTCCTGTATGCAGAAGGAGTAGTACGCAGTGACCTCAGAATCACCGGCGGTGTTTATCAACTTGAGAAAAATCGAAGAGAACTGATCGTCGACGATCCTTGCGTCGCCGTTTGGGTAGTACTGGATAGCCCAGTCATGGCCGCCGATGCAGAAGGCCGCGGACGTGAGACATGTATTGCTGCCTTTGACGAGGGAGTGGTTGACGACCTTGAATAGGTG
>comp_16_94837_c0_seq1
TCGATCAGTTTGAGTTGAACATGACACAAGTGCTGGGCTATAGCTTTGCGTACGAGACAGTAAAATAATAATAATCTTCAAGAACATAGATGGAAAAACAGAGAGCATGTACTACACAGAGAGCATGCACAAACATTGGCTTTACACAACAGCGCTGACAGGTAATAAGCGGAACTCCTGGATCACTTATGCATCCGTTTGATGGGGGTATCTTTAAATAATGAACCTCATACTTTATGGAAATTAACGCCTTCACGTGTTTTTATCGTCAAATAAATGTATGCGGATTTAATGATTGGACACACATGTTTTCTTGGAAAATATCTCTAGAAGTTTAAAATCCCGCTAAAGATAAATGTATTTGTGTGGTTCCTAAGTAAAAAAAGTGTTGCTCACGCG…
>comp_16_94868_c0_seq1
GGACCATCATTGGTGCCACCCAAATCATATCTATTCTTGGAGGGCATGCCAAGTGTTTCCTCCAATCTGCATAAGGATTCCAAGATTTTGGCCTTCTCATCTTCAAAATCAAAAAAGGTATTCCTCACGAAATTTGAGCTGTCCAAGACTCTGAATCCCATATCTCCGTAAGTAGCATCAACTTGTCCGAGATCAATTGATTCACCGCGGAACCTGCTCTCGTAATTTTCGAGTTCAGCTTCCAGGTCAAGCATTTCTTTCTCTCTTTCTGTAAGCAAGTCATTTAGCTTTTCAATTGCTTCTTGGTCATGATCAGCCTGCTCTTCCATCATCCTGAGATACTGCATCGCCTCCATGTGCATTGCGGCCTTTTCCACTTGC
>comp_16_94877_c0_seq1
TTGGGGTCCCCGGCGCCGCGTAGCACGGGTACTTTGTGGGCGGCGAAGGCGTGGGGTGGCTGCCGGAGGAATGTGGCGGCGAGCCGGACGACGGTGTGGACGACGGGGGCGTCGACGGGTTGGGCCCGTACGGGCCCGGCTGCGGCGCGTACCGCCCGTCAGGCTTGTTGTACGAGGTCGGGGGAGGCGGCGCGTGGCCTCCTACCGGCGTCGGGGTGCCAGACCGAGGTGGCCAACTACGGCGTGCTGATGAGCGCCTACGCTGGGCAGGGCGACGTTGATACCGTCAGGGGGCTGCTCTCTGACATGCGCAGGCGCAAGCTCAAGCCGAAC
>comp_16_94884_c0_seq1
GGTGGTCACCCCCACGTCCATCCAAGGCACACACCCGCGCGAACCAACGGTTAGAAATTACCCACGCCATCCATCCCCACGCACTCCACCGGAGGTTCTCCAGTTCCCCTTCCCCTCGACACGACAACCACCACTCCGCTCCGCCCCTTCGCTCGGCCCTCCTCCGTGCACGCGCGCACACCCGGGCTCCGGCGAGCGAGAGCGTCCGCAAGGCATGGATAGGTACTACAGGGTGGAGAAGCCT
>comp_16_94916_c0_seq2
GTGGTCGGAGGAGAAGGGAGGTGGGCCGCGCTCGCGGTCGTATGTGGTAGCAGGTAGCGGTGGAGGTCAGAAGAGATTCGAGGTGGCAGAAGGCAGTGGTGGAGCTCTGGGATGGGATCTGGTGTCCGGCGGCCGCAGGTGGATCTTGTAGCCGGCGGCAGCGGATGGATCTGGTGGCCGGCGACCGTGGATGGATCTGGTGGCCGGCGGCCGCGGATGGATCTGGAGGTCGGAGGAGAGGGAGGCTGGCGGCACAGGAGGGCGGCGACAATGGTGAGGAGGTGGGAGGAGGGCGGCAGCGGCGGCGCGTGGAGAAGGACGGCCAC
>comp_16_95256_c0_seq1
CGGGGCGAAGGATATAAACTTCAGCAAGGTGGTGAGTGGCGAGATGCAGTTCGTTTCCGTCGGCATAAACTACCGGCTCCACGTCGACGCGCACGCCATGTATAAGGTGGAAATGTTCGAGCAGGACTGGCCGACGGTCACCACCCGAAAGCTTGTATCCTTCGCCCCGGCCAAGTGAGCCGTCGACGTTGAGTGTTTTTTGTTGTTATTGTTGTTGTTGTT
>comp_16_95443_c0_seq2
GTGTCAATGGATTCGTTTGATCAAAAACTTGAGATAACGGGTATGTGCCAAAAAAGGTCTCATAAGTAGTTATTAATAAAATCGAAGTTGAAGTTAGAGTTACCAAAGTTTGGGGAGTCGGTTTCGATTGACGTATGAATACTCTACAGATAGTTTTTTGAACTGCATGTTGTAAACGACCAAGAGCCGAATTATCCACCACTAAGTAGTTTAGCTGTTGCGTCATTAAATATAACGGAAGAAACCCGCTA
>comp_16_95638_c0_seq2
CTAATGATCTGCTAGTGGCTAGCGGCGGTTGGCCGGACGGCGGTGACGATGCCGGCCGGCGGGGCAACGGCGACGGCGACGGCTGTGGAGGAGGTTGTGGTGCCGGGCGCGAGCACGAAGCGGGAGGAGAAGGTGTAGCTGTAGTAGAGGCTGCTGGCGTCCGGGTCGCCGAAGCCGGTGTGGTCGAAGTTGCGCGCGTAGCTCAGCGGGTCGTACTGGCACCCGCGGAGCGCCTCTGCCGACGCCGATGGCGGCCTGGCCGCCGCGCATAGCGCCTGACAATGGGGC
>comp_16_95847_c0_seq1
TCCCTGAACTAAGTCATGACAAGAGAAAACAGGAAAGTCCCTTGGCAAGCGCTGCCTGAAGTAAGCAATCAACCTAAGATCACGAATCATCCGTGCCTCCTTCTTCACTAGCAAATGTCGGGGAGAGTTCTGTGATGCACAGATTTCAATTAGATTAACTCCTGAATCTCCCTGGTGTCCATCCAACCAGAATGCACCATCTGGTAAATTTTTACCCTCTGACGTGCTGTGTAGCCGAATAACATCAGTTGGGGATACATATCTCAATATCTCTGACAGAACATGAAGTCCAATACCTTTCACCCATCCTGAAGTGTTAATAACAAGTGGC
>comp_16_95910_c0_seq1
TGATAAGATGGTGTGGCATCCTCCAGAGAATAGCCTTGGTGTACTTCGTGGTTGCTCTCATAGAGGTGTTCACCATAAAGGTGCGGCCTACCACAGTGCAGCCCGGTCCTTACGCCATCTTCAATGCCTACCGGTGGCAATGGTTAGGCAGCTTCATCGTGCTAGTCATATACATGGTCACGGTATACTCGGTGTATGTCCCAGATTGGAGCTATGTGTACCATTTAGAGGGCGATATCGATGATGGGAAGCTATTTATGGTACAGTGTGGTGTAAGGGGCCACGTAGACCCAGCTTGCAATGCAGTCGGCTATGTTGATAGGATGGTCTGGGGGATTAATCATCTCTACACGCAGCCTGTGTGGATCCGAACAAAGGAGTGTACATTTAGCTCACCAG…
>comp_16_95935_c0_seq1
GGGGGTTGACGTGGTGATCAGGTACCACAATGGAGATTTCCTGGCTGCATACAGTCAGGTACATGAGGTACATGATCAGATCATGACGCCAGAAATAGCAGAAGCACACGCAGTGAGATGTGCAGTCGCCCTTGCTCGAGGTGAAGGATTGGACAAGGTCATTCTTGTGTCCGATTGTTTGTCGGTTATTCAGCGGATCAATGCCCCTGGGAGGGATCGGTCCCTGATTGGAGTGGTGATTGAGGATATCAAAACCCTCTCTCGCATGTTCTCTTCGGTGACCTTTCGTCACGTTAGTCGTTTGTGTAATAATTCA
>comp_16_96015_c0_seq1
GGGGGAGCGATACCCGCGGACCTCAGCTCGAGTACTTCCCCGCACCCGCCGCACCGCAGCTTAGTGACCCCGCTCCGCGACGACGTCATTGAATTGGGAGCCTGGAGCAGCTCCGAGCACTCACCGCACACCATGAACGGCGCGGCCCCATGGACCGGAAAGCAGTGGCGCTTACGGGGCCTCGCGCCGTGGCCGCTGGACGACGACGCCGACG
>comp_16_96046_c0_seq2
AGGGGTTCAAGAAAATTCACCAGGAATGTGGGACAACGAAAATTGTTACAGATAGAGAGATGCAGAGAAGCAATGACCAGAGGTTAAGTTGCCATGAAGAACTTCTGCTTAGATATGCACCTGTTAGACCGTAGGTTGTTATTCCTACGAAGCTGCCATTTTTGGGGGATGAACTGGAAGGAAACACGCAGTTCCCGTGACTGGGGTTGAGGCCGATGAGCGCGGCGGCGCCGGAGAAGTCGCAGGCAGCGGGGCTGGCGGCGCCGCCGGATCGGAGGAAGTAGTCGTTGAAAAAATGGCAGCG
>comp_16_96058_c0_seq1
GCTGTGAGAGGAAATCTTTGTCAAACTTCAGCCGTACGTGCGGTCTTCGGTGATGCGCAGGTCAAATTATAAAGTTGCTTTCCGTTACTTCGGCCCATACAAAATCACCAGATGCATCAACCATGTTGCTTACGAAGTGGGATTACCTCCAGAGTCCAAAATCCACCCAGTCTTCCATGTTTCACAGCTGCGAAAGGTTCTGAAACCAGGTATGTCATCGTCTACTAAGCTGCCTATTCCTACTGATGAGGTTCTTGCTCCTATCAAGATCCTTGACGGCCGGGAACAAATCCAAGTTCAATGGCCACCTGGGAGTGATCAAGATGTTTCCTGGGAAGACCAGATACAACTACAGCAACAATTCCCTGATGCAATGGCTTGGGGACAAGCCATGTCTCA…
>comp_16_96409_c0_seq2
ATCTACACTCTTTCCCTACACGATACTACCAGCGGAAGCTACCACCTGCAGTGTAGGGAGAGATGAGCGGCTACAGCAACCTCGTCTCCTCCCCTCCGGCGCCCAGCGTCGAGCTTCCGGTCCCGGCCCCGGCCCCGACCGGCACGGCGGCGGAGGAAGGCAAGTGGGAGGGGGTGGCGGTCGGGGCGGCGACCATGGTCAGGAACCTCTCCTCCGCCTCCCAGAGGTTCGCGGCCGTGGAGCGGAGCAAGTCCACCAACGGCCACCGCGGCGGCGGCTTCCAGGCCGCGGTACGAAGGG
>comp_16_96546_c0_seq1
GGAAGATGGTGGTTGACCCTTGCCAAGGATTCAGACGAGCTAGGTCAGCTGAAGACGAGAGGCAGAAAAGCAAGCAAACATGGATGCTACCGAAGCAAGGAGAGGCCAAACTAAATGTGGATAGTGCCTTTGCTGGAGATGGAGCAGGTGCAGGCATGGTGTTGCGTGATCATCAGGGGCAGGTCGTCTTCACAGCATGTCGTGCATTGCAACATTGTAGGGATGCAACGGAGGCTGAATTGTGGGCCATTGAGGAAGGACTGGACGAACCTGAACTTTACACTTGAAACGGACTGTGCAGAGGCCGGTGAGCTGATCAAAGAGAGTACTCCGAACAAGTCAGCCTACGCGTTAAAAGTTAATGTAATCCGCGAGTTACTATGGGAAAGAGAAGTTAGT…
>comp_16_96760_c0_seq1
CCCGCCTTCGCCTCCTCCACGACCCGGTGCTGCCAGCTCGCCAAGCCCGCCATCATCGCCAAGGGGAGGGAGGTCATCGAGCGGATCTACCGATACCTCGACCGAGAGGCCGCTGGCGCCGCATCTTCCGCGTTTGACCTGTGTCTTCGATGACTCCGACAAGCGGCGACATGAGAGACGGTCCGGCCCCAGGAGACTTGGCAGAGCACTCTATTGAAGGTTTGGTCCGAATAATGAGAGAG
>comp_16_96777_c0_seq1
GTGGGATCTATCAGGACGACATCTCCACGCCCGGAGGCAGTTCTTGTCTGAGTTGAGCGGCGCCAGAGTCGATTTGGAGGTCCAGCCGGGGAGGAGGCGACGAAGATGGATTTCCAAAGACTTCACTCTCGGCGAACGCCACGACGCTGTCCATCCTCTGCTTTTCTATCTTCCTCTAATTCCAATCTCCATTTCTTTAGTTACAGCAAAGAGGAAGAAGAAGAAAGAATACGAGGATACAAGAAAGATACACCGTCATGTACCAGACCAGACGGCACGTCCCCACCGGCCGCCGGCGGTGAGATTCCCCGCGAAGGCCCGCAGCACGAGGTGGTCATCGGGATGGCACGCCGCCTTCGCCACCCTCTTCGGCAAGAGAACCGCGAACGACATCGTCAA…
>comp_16_96777_c0_seq2
GTGGGATCTATCAGGACGACATCTCCACGCCCGGAGGCAGTTCTTGTCTGAGTTGAGCGGCGCCAGAGTCGATTTGGAGGTCCAGCCGGGGAGGAGGCGACGAAGATGGATTTCCCACTAGATCCAGTAGCTGGGGTGCCGGGGAGAACTTCGAGCCACTGGAGGAGCTCAAGCACGCAGACGGCGAGGGGTTAGCTGTTGTGGCGGAGCTAGTCGCAGCAGCAGAGTCGGCTCTAGGGATGCAAAATGGTGACCTGGAGATTGGAGAAGATGGAGTAAAGGCAAGCGATTCAGCCGACAGCGGGAAGGAAGAATCAAATCAGTCGGTAGTGCGACCAGATCCAAGAGCTCCAGGCTGGAACAAAAGGCTGAGAGTGGGCAAAGCACCAGCTGAGAGGG…
>comp_16_97003_c0_seq1
GTGACAACTCCTCGAAGGGCAAGAAGGCTGCACCGTCGGTCGTCGACTCTGACGACGACTTCAAGCCTAGCAGCAAGGGCAAGAGAGCTACATCGTCGAAGGGCAAGGGAGAGCTACAACGGAATTTAAGGCCATGGCCAGCAAGTACAGGATGCGGCTGATCCTACCGGCACTGCTCTGTCTAGCGCTCGTCGCCGCCGTGGCTCCGGCCACGACGCACCTCCGGTTCTACATGCACGACATCGTGACGGCGGACGCGTCGAGCCCGGCGACGGCCGTGCGCGTCGTCAGGGGCGTGGCGCCGCTGCCCAACGACCCAAC
>comp_16_97073_c0_seq1
GTAGCTCTATAGTATAGTCATGATTTCACTTGATTAATCAGTACACTGTTCATATTCTCTTATTAAAACTAGAGCAATTACCAAGAGTATTTAAAGATGAAGACAAGAGTTGAGTTCCTACAGATAACTCAGAGAAATCTTCTTGGTGAAGACTTGGGCCCACTTAGCATGAAGGAGCTTGAGCAACTTGAGAACCAAATTGAGATATCTCTCAAAAATATAAGGTCGACAAAGAGCCAGCAGTCACTTGATCAGCTCTTTGAGCTCAAGCGTAAGGAACAACAACTGCAAGATGTTAACAAAGACTTAAGAAGGA
>comp_16_97410_c0_seq1
GTCGCGACGAGGCCGCCGGTGCACCCTGCCGAGGTAGAGGGACTCGAACTGCGCCTCCTGGTTCTGCACGACCACTCGGAGGATGACGTCGCGGGGCAGAGCCGGTGCTCGAAAAACCAAAACCACATAGTGTTTGACGTCTCTATGTCTTATCTCCTCCTTCTGTTCCCACCATTCTCCTCGAGATTCGTGCTGCGGTTTTGTGAAAGAGACCTCCAACTACATCCATTTGCTATCCCAACAGTCCTTCACATTTTGCAAAATGTGAAG
>comp_16_97439_c0_seq1
GGAGGATAACCAGTCGTCGAACCACGCCATGGCCAGCGCTGCCTCGGCCAGGGAGTTCCTGGGTCTCCCGGGCAATCTCCAGTTCTGGGGAGGTGGCAACAATGGCGCAGGAGGCAACGACAGTGAAGGAAGTCAGAACGGTGGCGCCATTGCTCCAGGCGGCGCCGGTGGTGGCAGCTGGGCCGATCTTCCCGGTTTCAACTCATCCTCGTCAGGGAACATAATGTGATC
>comp_16_97466_c0_seq1
GGGTTCCAAGACGAGTGGGTGGGGCATCACCGGGCTATGGTCCGGCGCGGCGCCTCGCAGCGACCACACCGCCACGGCGTACCCCTTCTTCCTTCATACCATCGCCGCAGGCCTGGTGCCCCCATTCTCCCCCTTCTTCCTTGCCATCCTGGAGCACTACCAGATCCAGGCGCTGCACCTGCAGCCCAACTCCGTCACCATTCTAGCCGTCTTTGCCTTCTTCTCCA
>comp_16_97558_c0_seq1
GGCCCAGCAGGCTACGTACGACACCATGAACTGAAGATAAATCAGAAACGACGACGGCTAGCTAGCTAGAACAACACGGATCTGACCGCCAAAGCCTAGCTAAGCTTCAATACGACTAGCAGCAATTTATTCTCCGGGCATCACCAGCTCCTCCCGCGGGAGAGAGACGTACGTCGAGGCGCGCCCGGCCCATGGCAGCACTCAGTGAATCGAGGCGCAGTTGACGCTCGGGCTGATCTTGTAGGGAAGGGCGACGTTGCACTTGGAGGGCAGCGCGGAGGCGCGGCCGATGATGGTGGAGTCGCCGGCGCTGTTGGCGACGTTCTTGAGGCAGCTGCAGACGGTGCGGCGGTCGGGGGTGTTGTTGGCCTGGGCCAGCAGATGACGAGG
>comp_16_97655_c0_seq1
GGTCGCAGTTTATTTCGGCTTATCGAAAGAAGCAGGCCGGTCGTGTTGCCATCAGAACGTGCTGCACAGAAGTCTCAACAGAAACAATCGAAACAGATCACGATCGTTGCTTCCGTCGGCAGTACTCTCCTAATCAGCATCTCTTGCGAGTTGCGACTTGAAACATTAGTAGTACAACAACAAAAGGGGGGAGCAATTTTTCACACGGGGATCACCCGACCTAAAGAAAGAGTTGTAAAAACTAATTAAATAGATTCAGGGACAGATCAGCGCCACGCCACGAACTTATCCGGGCCAGGGCTCGCCGGAGAAGGGCGGATCCGGCCTTGCGGCGGCGGCGGCCAAGTCAACGGTTGCAGCTTGGTGGGGGAGGGAAGGAGGCCGGAGGAGAGGGTGGAG…
>comp_16_97691_c0_seq1
AGTGAAGATTCCCAAGGCAACATGGATGGCTGATAGCACTCACTGGCCTGGTACATGGCTTCATTCGTCACAAGATCATGCACGAGGAGATCATGCAGGAATCATACAGGTACCGGTTCAATGATGATCACATAAAAACTATTTCTGGTATAAACCTATTATTAGCTATTTACAAGATCTGTCTTCTATCACAGGTTATGCTGAAACCACCAAGGGACATGCCAATGTATGGGAACATTGAAAAGTCATCTCTTGACTTTTCAGCAGTGGATACAAGACTTCCAATGCTGGTGTACATGTCACGAGAGAAACGTCCGGGATATGATCACAACAAGAAAGCAGGTGCCATGAACGCATTAGTTCGTGCATCTGCCATCATGTCGAATGGTCCCTTCATTC…
>comp_16_97775_c0_seq1
GGCTTGATCGAGTGCGCCGGCGCTGCCGCCTGTATGCGGACGTAGTTGCGGCCGCAGGTGTGGCCGAATGCCATGGCGACAGCCTGGTCGACCATGTCGGCGACGCCCTCGGCGGTGAGGCGGACCATCTCTGCGGGGGACGGGGAGCGCGGCGGGATCGGGGTGCGCCAGCCGCCGGCGGAGGGCGTGGCGGAGCCCGAGGAGGCGGTACCGCCGGAGGAGGAGCCGGAGCCGATAGACACAACGAGGAGGTCGTCGACCCCGGCGGCGAGCGGGAACTCCTGCTTGTTGTGGAGGACGTGCGAGGAGGAGGCGGAGGAGGCCGG
>comp_16_97893_c0_seq1
CGCCACATTGCTTCCAGCCTTCCAGGACTTGGGAGGCAGGCTTACTTTCCAGCAGATTGAGTCACATTGATAAAAGGATCCTGATCTGGATGTGGGCAATAATACGAGTCATCGGCCATCGACCAGGACATTGCCGCCACTGGGCCTGCTGGGGCCTCTTCGCCATCTTCGATAGCGAGGAGTTCTTCGTCGTCTGAAGTCGGTTCAGCAAATGGTGCATCTATGCTCTCCCAGCTCAGGGCATCTCGGC
>comp_16_97978_c0_seq1
GTCGCACTCCGCCAAGCCGAGCGGCTTCGCGGCGCACGGCGACTGGTACGCGTCGTCGCTGCGGTCCGTGTCCGGCGGCGCCGCCTCCGTGATCTACACCTACGACACCCTCCTCCACGGCTACTCTGCGCGGCTGACGCGCGCGGAGGTCAGGGCCCTGGAGGCGCAGCCCGGCGTGCTGCTCGTCAACCCGGAGACGCGTTACGAGCTGCACACCACCCGGACCCCGGAGTTCCTGGGGCTGGAGAGGGCGGACGCGATGTTCCCGGAGTCGGG
>comp_16_98029_c0_seq1
GAAAAAAATCTATATGCTCTTGGGCAATCAAGTATAAATGAAGTGTGGGATAACTTATGGAAAACTTGACATGGAAATCTCTTCATGGCATTCTCCCGTGTCATGGAGTTCTTGCAAATAGGCATGTTCCGGTTTCTAGCCATTGTCCACGATGCAAGATTCAGTCATTGCTTTTGGCATCTCAATCTAGGAATGTTCTATTTATTAGCTAAAACTATTAGCAAGTTTCCAACAATACTTGGAGCATTGGCAATTTGGCATATGCATGTCTGACTTGTGTGTGCAGGTGCTGAGTAACCAAGTAACTAGCATGGTCACTTATATCCTTTCTTGTGTTACAATTTGAATAAAATGTGGGTGCTGAGCACCTAGCCTGGACAGGCTTCAGAAATCACACCA…
>comp_16_98177_c0_seq1
GCCCCATTTCGTGCCCTGGCTTGGTATCAGGCGGCCGTAGAAGACGGATTCCTTAGGGGCCAAGTCGGTGTAGCCGGGACTTGCGTGCACGTAGATGGAATACAGCTCTTTGTCCTGTCCGTTGAAGAATATCTCCCACAACGGCCACAACGGCAGGGCACCTTGCACCAGGATGAGGAAGGCGACCTTGGGCACGATCGACGCGTGGGTGGATCGCCTAGGCTCCATGGACGCCCTCCACAGGAGCTCCTCATCGGTCATGTTGTGCATCAGACCGCCCCCCAAGTGCCCGGGCTCCATCCACGCCGGCAGCCTCATGGGAGGCCCGACGCATGCTTTCTTTGCCGTTGGGG
>comp_16_98240_c0_seq1
CGTCGAAGGACGGGGGCGAGCAGTCGGGCGTCGTAGTCCGCCGAGTCGACATAGTCGGCGCGGCTGACGAAGACTATGTAGATACCACAGTCTGAGGTGTGCTCGTCGGCGCCAGGAGCCATGGCTGGGGAAGGCGCGGCGGCAGGTGAGGGAAGGAGGACGTCGGAAGCGTCCTCGCCGGCACCTGCAGGGGCAATGGCGGAGAACACGGCGGTGGGCGAAGAAAGGAGGAGGAGAAGCAGCGGCAGCAAAGTTGAGAGAGCGATCTCCATGCCTGCGTTCGAGAGTTCACAGAGATCGGGTTGTGGGAATGGAATTCTCGCGCGGACCTACGGATTATTTATGTGGCGACCATGGGTGATCCGCCAGTTACAAAGCTCGGTTTTACTTGGAGCATTT…
>comp_16_98328_c0_seq1
CTGACATTGATGTGTAATAAAGTATCTTGACTGTGACTGAGTATATAATAACAACGTAAGTACATATATATAGCTGCACACAATTGCAAACTTATAATTTTTGTGAGTAATAGACATATCTATCTTACTGAATCAACCTGAACTGCTTGTGTACCAACCAGCCTACGGGATCCTGATCTCAGACGGCGACCTCGCTATGCTGTTTCGCCCATGCTTTTTCAGACGACGAAGCTGCCTTCATCCTCTCCATGTGAAGGTGAAGCTGGTCCGCTCCTGCTCAGCAGCTCCTCGATCATCTGCAGTGTGAGCCTCTCCTCGTCATCCATTGTACTCACTGGTGAAGATGCCGTGGCTGCTGATACGGTGGACTGTACCACCACTGCATCGCTGGATGGCGCC…
>comp_16_98723_c0_seq1
GGCTTTCCCTGCTGAACGTGTCATCGCGGCGGAGGAGGTCGGCCGGTGTCGGTGCCGACGAGTTCCAGGAGAAGGAGCTGGTGGAGCTGGAGAGCATCGTGTCCGGCAGCAGCAGCTCGACCAAGTCGAGGAAACTGGCCACCGGGAAGATGGTGACGTTCGGGCCAGGGAGCAGCCTGCGCACGGAGGACTTCGTGGGCGGCGCGGACGCGCTGCTGAGCAAGGCGACGGAGATCGGCCGCAGCGGCGTGTTCGGCACGACGTACCGCGCGTCGGTGGGCGAGGGCAGGGTGGTGGCCGTGAAGAAGCTGTCGACGGCGAGCGTGGTGGAGTCCCGCGACTTGTTCGACCGCGAGGCGCGCGTGCTGGGCAAGGCGCGGCACCCGAACCTGGTGCCGC…
>comp_16_98800_c0_seq1
GTTGTTTCAGCAGATGTACTTCGCTTGGAATTCAACAAAAAAGATTACAATCAGAGCTGTGGGTGAGAACAAGTTCGTGATCCAATGTCATTGTCTCGGTGATTGGGAGAAGGTGATGGAGCGTGGTCCTTGGCTGTTCCGCGAGTGGGTTTTGCTTACTGCTCCATATGATGGTTTTTCGGACCCTGAATCTATTGTTCTTGAATTCATGCCAGTTTGGATACAAGTGCACAAATTGCCTGAGGCTTATCGCAAGAAGGAGGTCATTGAGAAGTTGATAGAACG
>comp_16_98808_c0_seq2
GGTCTTTATCATTTTTGGATTGTTCATGTTCACGCCGGAGTGCTGAGGTTGTTCCCACCATTGAAGTCAGAGTCTGGGTGTGGGCCCGCTTACTAATACGGAGAGGGTTCCGAATGATAAAGACCAATCCAAAAATGATAAAGACCAATCAAAAACTTCTGCGTTTCGTTGATAGAACCCACGCCAATATCATATTGACTCTCTCTCGTCCAATAAGAGTTTCCGAGAGTTACTTTATTCAAATTCTCTCCTTTCCAAAGCTCCACAAGGCGGGCAAAAAGAGTAATAGGACAACAAGCCATATTGCTTTCATTTATTTGGAGTTCTTTCTTTGTTGAGATGGAAATCGACGTTCTTTTGAAAAGGGCTAGGTAGTTTGCACGCAGGCAAAACTGCTTC…
>comp_16_98812_c0_seq1
GGTGGGATCTGAGGGGGGTCGGCTATGGTAATCAGACTCGGGAGGGACGATATGCAGGAGGATCAGTTCTCCTTCCGCCCGGCCGCTGGTTCTGGCTCGCCGGCGCATGCACAGGAGGGTTCGCTTGCGGGGGCGCATCGGATGCAGGATCATCCCGGTGCTGTGACGGCGCGGTGGCACTGCAGCCCGGCCAGGGCCTTGACGGGTGGCTGCGCGAGGTGGTGGTGGCGAGAGAATAGGGAAGAAGGTTTCTATGATCCGAAGCTTTGTTCGAGGAGTTCGAGATAAAAGACTTTAGATCCTAACCGCCCAAATATATTAGGCGCCGAAAATAAGAACACCCCGCCGTGGAAAAATTTCTTTCGCGCATTTTTTTTTCATTCCACGCCAACGCGCGCC…
>comp_16_99092_c0_seq1
GATATTTGTAGCAATGGGATAGCAGTGAACGATATCTGGCCAATCTTGCAAAGGGACCACATGTACAACAAGCTAAAAGTTCCAGCAACCAGGATCCTTACAGAGCTATATTTGGATATATCTACTCGAGCTACCATTGGACTTGATAACATATCTGTATTCATCGAGGTCTTGATAAACATTTTCTTTGATGCTGATAATGAGCGTGGACTCAGGAAAACTGCAGGAACAGCATTGGCCGGACTGGCGATGGACAATGCTAATTGTATGACAATCATCAATTTCCCAACAGAGACAGGAACTTCAGTTGAGCTGCTCACAGCTATGATTCCTAAGGCAGAGGACAGATTATATCGAACTGCCATAGCACAGCTGCTGATGCAATTTTGTGCAAATTCC…
>comp_16_99372_c0_seq1
GACTGAGTTCCCAAGGTCGCACGGCATGTAGCCTGAGCTCCTCTCCAAGACACCCCTTCTTGGCCCAGTCTGGGTTTGTAACCTGACGCGCTGAGTGAATCGTGATCATGCGCAGATCCTCCCCTGCAATGTCCGGGGACGAGGAGGAAGCGGCGGCGTTGGTGGCATCGGCCGAGCAGCCACAGACGTCGGTGTCCTCCGGCGTCGCGTCCATCATGGTCGGCCTCGTCTTCCTTGCGCTATTGATCGGCTTCGGCAGATGGATCAAGCTCGGCGACAACTCGTTTATCCTCGGCAACATAAGCAGCATCAGCACTGGACGACCTCGTAACCACAGCCTCTCCAATTATACAACTCCGTTCACCTGCAGCAACGGCACATCAACGACATGCCCGGCAA…
>comp_16_99376_c0_seq1
GTTCGGGTTTCTCTGGGCGCTGGGCTTGTGGAGAACATCTGGTTTAGGAGATGCACTTGGTTTTGCCTTGGTCCTGGAAATGATATTGGTCTTGCTCTCTCTTTTCTGCAGGGGTTTCTCCTCTGCTGGCATTCTTCTTGGAACCGAGGAACTCCGCGCTTGCGTCGCCGTCCCCTCGACCCTCGACGAACTGATCGGTGCACCGTTCTCCCTCTCCTTCTCGACCCCG
>comp_16_99389_c0_seq2
ACGATCTTCTGGTGGCTTTCGGGTGCTTGCTGCCCGGCGGCATGGTGGAGAGCCGCCGGGTGGCCAGGATGGGCCTCGGCATTGACCTGGGCGGCGGGCAGGGCGCCGGGCTCGGGCTCGGTCTAGGGCTCGGCCTCGGAGTGGGCACGGGAGGGGTGTCTGCGTCCGGATCGGGCTCTGGCTCTGGCTCCGTAGCTGGAGCGGGTTCTACATCTACGTCAAGATCTGGCTCGGTTTCTGTTGGAGGGGCTAGTTCATCCGCTGGGTCTAGTGCTGGATCGAGTGCCGGGTCGAATGGGTCAGGGGCTGGGTCCTCGGCCGGATCGGGGGCTGGTTCGGGTGGCGGGCAAGGGTATGGTAGTGGAGGTGGTGTTGGAT
>comp_16_99592_c0_seq1
GCTGTATCGCAATGTATTTCACGGTATATTGAAACCCATTAAATGCACCTGGGCCACACATGGTGACGTCGGCTTTGAAATCCCGCACCAGGCCTCATCAATTGGTGTACTCCGATTGATTCTTTAAGCTGCCTTCGTCTGCACCCTTCCCCTCTCCACACCCGGCTGCCATTGCCGATCTCGCAGCAGCCAAAGCTCCAAATTATAGCGCCGCCGTCCCCACCTGTTCGGTCTCGCACCAGTCGGATGGCGTCGTCGTCCTCGTCCGTTGTCCCAGCAGGCGGCGGCCACCAGGACGATATCGCCCCACTCCCGCTCATCCGCTGCCCCAGATGCAACAGAGGTAGCACTGTCTGGTTCGTATCAAGCACTGAAAAGAACCCGGGCAGACACTTCTAC…
>comp_16_99635_c0_seq1
CCCATTTTTCCAGTAGACCGGCATGGGAGTGCGTTCCACAACGAGAGCTGACGGGGCACGTTTGAGGACAAGACCGGTGCCTGATGCTGTGCGTGCGAAGGAGGTAGCTGGAGGCGTCCTCGTGCGTCTATGTCCGCTGCGACACCGTCACCGTCAGGTCCACTCTGAAGCGGCAGCCATGACGGTGCCTACTTGAAAAATGGTTGTTGTCTAAATACGAGGTTCTTAGGGAGGTCGCCGTGGCTAGGTTCCACATGCTTGCCGTCCGAAGCCTGTCCTGTCTGAAGGCGTGGGATCGATGTACGGTAGCAGGCTGATGGTGGCACGGTACCCAACTGGCGCATGTCGCTGATGAAGAACTCCTTCACAACGTTCCCGTCCCCAGGCGCAGCGATTGCC…
>comp_16_99708_c0_seq1
GGGAGCAGCAAAAGGGGAATGGTGGAGATCGCCGCGTGTTTCATTGATAAGGTTGAGCAGACGACGCCAGTGCCGGTGGTGGCGGCGGCGGCAGATGACGACGACGAAGATGTCGCCGGGAGCGTCGACGGCGACGAGATGGAGATGGAGCCCGTGGAGCCGATGCGGGAGCCCCCCGACGACGCCGGCCCTGTCGGCTGGCCCATGCCGAACTTCTGCCCTCTCACGATCGATGGGGCGGTGAAGGAGTCGTTCTTGGAGGCCCTTCGGAAGGAGGAGGAGGAGGATGCGGAGCAGCCGCCAGGAGAGCCCAAGGCAGCGCCGAGCCCGGACTCGCGGCCTTCGAGCAGCAAGCGCCACCGCGCCGGCACCGCGTCGCCGTCGTCCATGAGCCCGTAC…
>comp_16_99896_c0_seq1
GCGCTTGCAGACGGCGGAGGCGCGCCGGAGGGAGGATGGCTGAGGCTGGAGACGGAGGAGGATCTCCCAGAGCAGATCGTCGCCTTCGAGCGGTGAGGCCAACGCCGCCGGCGAGGCACCGTGTAACTCCGGCCGGTTCGCCGGATGTGAAGGGGATAGGGTTCAGAAGAAGGGGACGGGGAACACAGAAGAGACGGGGAATTTCAGATTCTATTTCTCAATCGATCCATACAGGATGGCATCCAACACTTTAACCCCACAGCACACA
>comp_16_99897_c0_seq2
CCGTCGTCTTCACCACCCTCAGCCTCAGCTCCTCTTATCACCCGCAGACAGACGGGCAAACCAAACGACTAAACCAGTGCTTGGAAACGTATCTCCGATGCCTGGTGCACGCAAACCCTCACAAGTGGTCAGCCTGGCTTCCGCAAGCAGAATTTTGGTACAACACCAACTTTCACTCATCTCTCGGTCGATCGCCATTCGAGGTGCTATATGGGCACAAGCCTCGCCACTTTGGAATACAAAACTCTCTGCAACCAG
>comp_16_99910_c0_seq1
GACCTAACAAACATGATATAAAAGTATATTGCATGATGTATCTAACGATACTAATTTTGTATTATAGACGTTGATAAATGTTTCTATCAGCTTAGTCAAACTTTAAGTTGTTTGACTCTTAAGAAAAAATTATGCGCCTTCCTTTTTGGAACGCCAGCAGCGTGCCAGTTCCTTGCTTCTTCACAGATACAGCTTATGAATCTAGCGAAAGGGGATGTTGAATTCTGGAGGATTCGAGCATTTCGTTCTTTCCAAATGGTCCACCAAGTTAACTGCACGAGCCACGGACGCTGTCCAGCCTTTCTTCCGGGGCTTCCCTTGTCTGCTGTGAGCGTCGAGCAGCCAAGACTGCCGCTGGTGAGAGCGT
>comp_16_100005_c0_seq1
ATTTCTGAGCGACCAAATCTTGATCTGAAGGATGGACCGAGATACCTGGAATTGGAGGCTCATAACATTCATGATCTGGCCAAGGAAGTCGAGATCAAGCTCTCAGAATGCAGGGAGAAGGAAAGGAAGGAGAAAAGCAGGATGGAGAGTATGATATCAAGCTTAACGAAGGAGAACCAGGATACACGCATCATGTTGGAAGTTGCTATAGCTGAGAAGGAGGCCGCAGAGAATAGCCTTCGTGTGTTGAAGGGCGACGGTGATCAGAGAAGAAGTGCAATCCTGCAGATTGCTGAGAAGGGATTGCAGAAGGTTGGCTTTGGCTTCATCATGGAGGTGATAAGTGGAGACTCAGAAAGAGATGAGATTAGCAGCTGCAGTGCCAGTGCAGCATCGAAT…
>comp_16_100096_c0_seq1
CCCGGGTTCGCCAGCGCAATCTGCATGCTCTTCCTGTCTAGGCTCTTCTTGAGATCCTCAATCAGCTTCGTCCCGCTCGTGTCGATGCTGGCAACGGCACCCATGTCCAGGACGATGCACTGCAGGCTCTCCTCACCTGCATCCTTGATTCGGTGCTCCTCCTCGTCGATCCACCGCGAGATCCTCTCTCGCAGGTAGCTGGCATTGGCAAAGTAGATAGGCGAG
>comp_16_100393_c0_seq1
GCAGAGCGGCCTCACCGTCGTCGGGGTGAAGAACTTGGGGTTCCTGATTGACGACACCAGGACCGAAGTAAAGGACGGCGAGCTTGGCGTGAACACGAGCTGTCTGGGGATGTTTCCCGAGAGGCACTGGAGGAAGTCGCCGGAGGCAGCCAAGGACGGGACGGACGCGTAGCAAGCGAGGAAGCAAACTGCGAGCAGGAGAGCTGTGCCTGTGGACAGCGCCATTTTCGCCCCTCTCGTGCACTCTAGGGTCTAGGGAGAAGGTGCATATGGGCTTGCCAATTGCCATCAGCTCGTTTCTCGTTATATAGGCCATCGACGACTTCTTTGAAACGTCCAGATCG
>comp_16_100452_c0_seq1
TAGGGAGTTTCTTAGACTGACGAAGAGATAGAGGATGATATACTGACCTGAGTGTTCAGGGGAAAAAAAACGTTCAATGTTTGGCTTTGCAAGGATGTCACAAAGGTCTGATCAGCTTCGTTAGTTACTGTGCCTGTGAATTTTGCCGTGTAACACGCAGCCAGGTTTGGTCCTTCTCTAGCAAACCTTCCTCCGAGAAAGGGATATGCCATTG
>comp_16_100452_c0_seq2
TACCCGCCTAGCTTCATGAACAGGCGATCCTCCTCCTTCTGAGGCAAGGACCAGAACCTGGTCCAGTACATCCCCTTGAAGATGACCTGAGTGTTCAGGGGAAAAAAAACGTTCAATGTTTGGCTTTGCAAGGATGTCACAAAGGTCTGATCAGCTTCGTTAGTTACTGTGCCTGTGAATTTTGCCGTGTAACACGCAGCCAGGTTTGGTCCTTCTCTAGCAAACCTTCCTCCGAGAAAGGGATATGCCATTG
>comp_16_100505_c0_seq1
ATGTATAAAAATCAATCATTAACATGTCATAGGATCATCAAGTTAGAAACTGCATTTGGGGATCCCAACAAAAGTTCAGAAATTACAGAGAACACAGAAGTTCAGAAGCTACAGAGAATACACAAGTCCTAACAAAGTACTCCATCTACCAAATCTGGGATCCATGGTACCAGGCCACCCTACAGATCATGCAGCGAGAAGCACCGCGCCACTTTCTCCGCCAGCTTGTCCATGGCGCTTCTCAGCCACCGCGCGACGCCGCTGGACACCACAAACAATGGCCGCTCCTG
>comp_16_100655_c0_seq1
GGAGGGAGCTTTGCAGTTGATAGTGATGGGCTCAGTGGTGGCATTGGGCTGTTTTGGAGGACAGATGTGGTGGTTGAACTTAAGAGTTCCAATTTAAATCACATTGACGTGTTGGTCAAGGCTGTGGGTGACGATGAGAGACCCTGGCGTTTTACTGGTTTCTTTCTATGGTGAACCCAGGAAGGAAAACAGACATTTAAGTTGGACGCTGTTAAAGCGGCTGGCTCATTCACTGAATTATCCATGGCTGTGTGTAGGCGATTTTAATGAAACAATGTTTGCAAGTGAGCACTTTAGTATTACGGATCGCCCTGATTCTCAGATGAGGGCGTTTCGGGAATGCTTGGAAGATTGTAATTTGTCGGATCTTGGCTGGACGGGGCTACCTTTCACATGGGA…
>comp_16_100676_c0_seq1
GTGGACATTGACTGCTGGAAAAGGCATGCCACATTGCGCGGAGTAGCTCGGCACCCGCCGGAGGTGGTGAGAGGCCGACCGGTGCAGCCGCGGCGGCGCCTTGTGGCTCACGTTGGACCGCACCCACTCCTTTTCCCTCCGTATCACCTCCCCTATATCCGACACCGTCCTCGCCGGTCTAGTGTCGCCATACTCGCCGCCGGCGGCGGCACCGAGATCTGAGCACAACTCCTCGAGCCGCGCCGCCGGGAGAGAGGCGTTCCTCCCCGACATCAAGCCGTTCCTGGCCAGTCTCCTCCCA
>comp_16_100698_c0_seq1
GGAGAAGTTGCCAAAAGATCTGGCCTTTAATTGCCTTGTAGGAACTCAGCAAATCCTGTATGGCGGTTTGCCACGTGTCCAGCTGATCCTTGGCGCCCTCGGGTATCTTGGTTTTCTGAGTCTGTAGGAAGTTCACCAGTTGTTTGATCCTTTCCATGGTATGGTGCGCGTATCTGCATTGGGCTACTTGCTCTTTAGATAACGACTCGAGCTGTCCGTTTGTTTTCATCTGATGGGCACATGAATGCAAATATCGGGCGAATCCCACGAGCTCCGACAAGTGGGCATCCTTGAGGGATGTGATCTTCTGAAACATGTCCTCCCTCCAATCCACTCCTCCCGCAGCCGGGTGAGGGTTCCCTGATTGCTGGTTGCTCTGTCCACCGCAC
>comp_16_100799_c0_seq1
GTCTAGACGAGCATACAGCATAACCTAAACGAGATGGCTTCCTCCACGCCTTACCTCGTCCTGCTCTTATGCCTCGCCAGCCTCCTGCAGCAGGCATCGCTGATCGCGGCGAACCCGCCGCACGAGCCGCCGCCGGATGATTCGAGGGCCAAGTTCGCCAAGTGGGTGACCAAGTACTCCAAGACGTACCCGAGCCACGAGGAGGAGGAGAAGCGCTTCGGCATCTTCAAGGACAACACCAACCAAATCGGTGCCTTCAGAGCCCAGACCAGCACCACCGTCGTCGTCGGCGGGTTTGGGCCGCAGACCATCACCACCGTCAGGGTCGGCATGAACAGGTTCGGCGACCTCCAGGCCGACGAGTTCGCCCAGCAGTTCACCGGGTTTAACAATACCGGC…
>comp_16_100849_c0_seq1
GGTATGGAAGCGATACCCATTCACGTCATAAGCATCGAATGCATTGACAGGTGAGCTAAAGCCCTTGGCGATTTTTCTCAAGTCCGGATTCATCTCAATGTCATTTTGTGCCTACAAGTTCGGCAGGAGAAGTTTAGTAGGAGAGGTGGCTGAATAATGTAGGCACTACGAGCAAAGTTATATAGAAAGGTACCAAATTCGAGAACCAGTTAATGAAACCGTATCCACCAC
>comp_16_100911_c0_seq1
CAGAAGTACACTTGGCATCTCCACTGAAAAAGTACATTGACATGCATTAAAATCAAAGAGAAATTTTATTTCAAACTTCGAAAGAGAATTCAGAGTTGTGCATACAAACAATGATTGGAAGTAAAGTTTCACTTCCATCTTCTATCCTCAGAACAATAGCAGGTTGAGGTGCACTCTCAGGAATATGTCTGCCTTGAGAATTATTGTTATGCACACACTGCAAATTCTTCCCGTCTCGCATCTTTATTATATATCCATCTGATCCACTTCTCACCTCAACTGCTTCCATCACAGTGGAATTAACATAATTTTCATCTTTATCATTGAAGTTACCAGCCTTGTATCCATCACCATCAAATGATGAGCTGAAGCTAGAGAAAATAGGACCAAAGTTCTTTG…
>comp_16_100953_c0_seq1
GTGGGAGCGACGCTACCGCAGCCGCAGGTGGGCAGCAACAGAACTATCTGCGACGTGCCGTTCTGCTACTGCGGGGTGAGGCTGAGGCGGCCGGTGTGCCCGGTGCCGACGGGCAGGGCTGCGATGAGACTGGAGAGGGACTGCGCACGGCCGGGGCTCGCCGGCTGCTCTCGGTGTCTCCGGGCGCTGGACCTGCTGAGCTTCAGTGGAGAGAAGAACGCCACGTCGGCCAAGGCCAGGCATGGCGGCGGGCCTCGCGAGCGTGACTGCCAGCTGATGGGGCTTACTTGGCTACTGCAGCGGAACGCCACGAG
>comp_16_100998_c0_seq1
CCACAACGCACTTGTGTTCCACCCGTTACACAAATTAGTTCTCCACAACCCACTGATAATTTTAAGGATCAAATTGCTAGTATACTTAGAGAATTTGGTTTGGAACCTAAGGGTAGAGCACGTGCATATCAAAAACCATACCCTAAATATTTTGACTTGACGCCATATCCTCGTGGTTTTAGAATTCCATATTTTGTTAAGTTTACGGGGGAAATGGTAGATTCACTTTTGAGCATGTAGGAAGTTTTCTAGCACAATGTGATGAGGTACGCACATCAGATGTTTATAGAGTAAAATTATTCTCTTTGTCTTTGTCTGGTGCCGCATTTACTTGGTTTACATCGCTTGCTCCTAATTCTATTTCAATGTGGGCACAATTGGAGCAAAAATTTCATAAGT…
>comp_16_101049_c0_seq1
GGGGCAGCAAAATAAAAAGACACGCACCTCACACGTCGCGTCTCCAACCGGGAAGATGAAGAGGCAGAGGCAGAGGCAGACGGACCGGCTGAGCGCTCTCCCGGACAAGGCGCTGGAGTGCATCCTCTCCAACCTTGTATCCGACGAGGCCACGCGCACCAGCGCCCTCTCCCGCCGGTGGCGCCGCGTCTGCGCGGCTGCCCCCGTCATCGACCTTGCCGACCCCAAGAAAGGCAACCGGGACACCTCCTCGGACAAGCCCACCCCGGTCTGCTTCAACCAGAAGGTGACAGGCGCGATCCTGAGCAAGGCACCACCCCGGACGCCCATCCGCACC
>comp_16_101088_c0_seq1
GCACCGTCGGCACTGACTCACCCCACTCACCGGCACCGCTCTAGCTAGTAGCTACTCTCATGATCTCCTCTGCGGCTCTGCTACACATCGACCAAAGCTAGGCAGTTAGATAGAGGCGGCTGGAAATCAAGGCGAACGATGCCGACGGTGCGGCGGCGGAACCCGGACGTGCACGTGAAGGCGCTGGAGGGGATCGTCTCCGCCAACACCTTCCTCACCGTCGCCGTCTTCATCGGCATCACCGGCACCATCACGGCCTCCTCCACCGTTCCCACCAACTGCATCGCCGGCGACGACATCGCCCGCAACTTCTTCCTCTTCGAGATCCTCTCCTTCGGCTTCTACCTCCTCTCCAGCCTCGTCGCGCAGGGCATGAAGCTCTGCGTCACGCTGCTGGCC…
>comp_16_101167_c0_seq1
GGGGGCGGCGTCGGACGGCGTTGCCGGCACTGGGAGCCGGAAGCTGCGATGGACGGAGTCCTCCTCAAGAGAGCGCGTCGTGGCACAGGTGTGAGGCGAGGTCGCGCCGGTGCGAGCGAAGCGCGTTGGGAGGCCGGATTAGAGTGTAGGTAAGCTCCCGTCGGGCACCGCGCGCTGGTGGAACGGCATCTTCGCGGAGGGCTTGCTGAGATGCAGGCATGCAGCGGCGCTGCTGGGGACAGCGCAAGATAGAGAGTGCATGTCGTGGGGCTGGCGAAGAACGGGATGCGGGGCAAAGTCATGGCGAGCAGGA
>comp_16_101183_c0_seq1
GGGAGAACAAACGTCCTGCTACACATAAGGTTTCCACATTTATATCATTATAGTTTTTGCCAATCTTACAATATATGTAGCTGAAAATGTGCAACCTGGACAAGGAAGTGCTAGTGCAGAAAAGGACCTGAACATTGACCCCAACACAATGACACACTTGAACGTTGTAAGGTTTCCTCTGCACACATGCATGGTGGCGAGAACAGTGGAAGGTGTTAGACTTGGAAATCAATTCGGGGCAGTGCGCGTTGATGCTACATTAGCAAAATCTGATGAGTTGATACGACCACTCAAAAAGTTCAAGATTATTGGTCATGCAGCAGGATTAACAATCGCATGGCCTTCAACCTCTTGTATTTTGAAGATAAATTGGCGATGCTTGGTTGAGATGTTGATTGC…
>comp_16_101371_c0_seq4
GCAGCTGATTGTGATGTGCTTATCGTTGACTCCACCACTTGTGGTTTTAAAGCAGGTATGTCTAAGGATGGCCAGACCCCTGAGCATGCTCTCCTTGCTAAAAACTATTGGTGTCAGGCAGATTATCTGCTACTGCACAAGTCTGTAGATGGTAATTTACTTGATCGAGCTGTAGCGGCTTCTTCTTGATTTGATTGTCTATATAAGCACTCGGATGCTCTGCCCCAGTGTAGCATGTTCCAGGTGAGCTTATATACATGTGAGACTTGATCTGATGTGGTATTTGTTATTG
>comp_16_101535_c0_seq1
ACCGGATCGGCGGCCAGGGGGGGAGACCATTGACATGAGCCGGGAGCTCATCCGCATGTCCAACAATGCCATCATGAGGATGGTGGCGACCGAGCTTCCCGGCGACATGGCGGACGCGGCGCGGGACTGCGCTAAGCAGGTGGCGGAGCTGGTGGGGGCGTTCAACATCGAGGACTACGTGGCCCTATTCCGCAGCTGGGACCTGCAGGGGCTCGGTCGCAGGATGCGCGCCGTGCACTCCAGGTTCGACGCGCTGCTGGAGGCCATGATCAAG
>comp_16_101558_c0_seq1
CCGTCAACTAATGAACGTGGCAAAGCTACCATGTGAAAACGGTAGACACCAGCAACCACTTCATCCCAATTTTTGCACTTCACTGTCTGATACCTGAACCCAGCCCTTAACCGATGTTGAATATTGATTGTTGTATTTCTTCCGATTGGATAATAGGATAGCATCTTCTCATCATCCAAACACTTTCCAGAGAGTGTGCAATAAGAATCAGTAACATTTCCTCCCACCTTTTTACAAGCACATTGCACAAGCATCTTGACACTTGTTTTGGTTAGA
>comp_16_101604_c0_seq1
TGATGATCTGAAGAATACGGCTACGGTTCAGACCCAACAACGAAGGGCGATGTGTACAGCTTCGGCGTGCTGGTGATGGAGATGGTAACAAGGAAGAAGCCGACCGACGACATGTTCGAGGCTGGGCTGAGCCTGCACAAGTGGGTGAAGAGCCACTACCATGGCCGGGCCGACGTGGTGGTGGACCAGGCGTTGGCCGGCATGGTCATGGATCAGACACCTGAGGTGAGAAGGATGTGGGATGTGGCCATCGGCGAGCTGCTGGAGCTCGGCATTCTCTGCACTCATGAGAGCGCGTCGTTGCGGCCGACCATGATAGACGCTGCCGGCGACCTGGACCGGCTCAAACGATACCTCGGCGGTGACACGACGGCTACATTCGAGTCCTCGCTGGGCTTC…
>comp_16_101800_c0_seq1
CTCTGTATGCGCCCTACACAAAGTCTATGCCACACTAGAGTTCCCTTCTCTTTTTTTCTAACAAGACAAGGTGTTTCCACATAATCATATAGTACGTGTTCTCTAACATGAGTTCTGTGAGTTATTATCCGCAAGTGCCTCAAAGAGTCAAATGCTTGGAACCTCCACAATACTGGACAGGATGTTCCTTAGCTCCACCATCACAGAATCCTGCTCACCCTTCAC
>comp_16_101855_c0_seq1
TGGGTTGTCCTTGAAGTTCTCCCACACCGACGCACGAGCGCCCCTCGCGTAGTAGCCGCCTTCAGGGTCGTTGCCCATGTCGTAGAAGAGGCCGCGGAAGTAGGCGAAGATGGACCGAGGCGTGCCGGGGGAGATGAGGTGAGCCTGCATCTTCTGCGGGTTGGCGTAGGGAGGGATGATGATGGAGCCGCCCTGCATGCACGGATGGTTCCTCTGCCCAAACGTCTGAACCAGCGTCGCGCGGCGAAGCACCGGCAGGATCCCCCTCTGAATTGCCGTCTCCTCCTGGTAGTGGAAGCATGCCCCGAAGTCATGGGGAGCAAGGAAGAAGTGGTCTGCCCCCTCGGTTCTGTTCCAGTA
>comp_16_101928_c0_seq1
TGCGTGGCCGGCGAGCTCCGAGTCCAAGAAGGGGGTCAATCACAGGAGGCACCATGTGGACGACTTCGAGGCCGCCTTCGAGGACTTCGAGGACGACTTCGACCTGCAGGCGGAGGAGGAGGACGACGACGGCCATGTCGTTTTCGCGTCCAAGCCTGCATTCTCTCCTGCCTACGATGATGGTCGCGCGGCACGGTCGGCAAGCAAGAAGAAGCGCGTCCGCCGCCTCCACGGCATCCGGCAGCGGCCATGGGGAAAG
>comp_16_101939_c0_seq2
GGGGAGGTGGCATAATCATGGGAATGCTCCTTCGCCTCCCGATCTTCGTCCCTGGGCAATTTCTAGCTACTGTTTCCGATGCAAGTATGCAACCCACCGCCGCCGCCAGCATGTTCACCTCATGCTCGTCCTCCTTCCAATCCATCTAGATTCCCACCGTCCTCTTCTTCTCCAGCCTGTCCAGGTGAAGGAGGCAGCAGCTTGACCAACACCGGCGATTCTCTGACAGCAGTGCTCTGCAGGTGTCCCTCCCTCCAGCAGCACCCAAGAGGCCAAGACCAACGCCGGCGTCCCTCCCGACAGTAGTTCTTCCATCCACGATGGCTGCTACAGCTATTGGTTCATCTCAGGTTGCAACTTCTCAACTAAAAAGGAATTCAGATGATATCGGTTGGGAAT…
>comp_16_101982_c0_seq1
GGCCCGCCACGAGCCGAGGGTGCACGCGGAATCGTCGGTGACGGTGAAGGAGCGCTTCAGCCGGAGGAGCGCCGACGCCTGGTCCGGCAGGCAATGAACCGGCGGCATGCTGCCGGTAGTGCGGTTGCTGTACGTAGCAGCAGCGACGGAGCTGTCGGAGCAGGAGAGTTGGATCGCTTGGATGGCCAGGAAGAGTAGCACTCGTGGCTCGCGACGGGGCTTAAAGATGGAGGCCATGTTTCCAAACTTTAACTTTGGGTCAAGCTAGTGCGACTGTTGGGGTTTTGGGCTTGTTTGGGGTGTGAGGGACACCGTGTGGCG
>comp_16_102012_c0_seq1
GCGTGCGTGGGTGCGTGGTGGCCACCGCCCCTGTCGCGCTTCCCGGAGGATAAGGTGTAGACCTGCGAGGCGGAGATGGAGGAGTACGGCGGCGGGGGGGACCTGCTGAGCGAGGCGATGTGCTCCGGCGCGCGCGTGGTGGTTGTGGAGGACTGCGTGGACGCGCCCGGGGCGTTCGTGCTCCACCTCCTCCTCAAGCGCACGG
>comp_16_102072_c0_seq1
CGGCCCCTTCACGGACACGGAAGAAGCGGAAGCGGGGCGCGGCGGCGCCTGCACGGAAACGGAAGAAGCGGTGGCTGTCGGGACGCGCACGGAGGGGGGCGCGGAGCGGTAGGCGACGAGGAGGACGAGCTGGAAGACGAAGAAGGCGCCGAGGAGGATCACAACGAGGCGCTGGCGGCGCGCGGCGGGGTTCAGCGGCTCGGGGCGGTGCATCGCGGCCATGGTGGTG
>comp_16_102101_c0_seq1
GCGTTCAGCCTGCTGGCGACGACGACCGCCGTCTACCACGCCTTCAGCACGCGGGGCCAGTTCTACCCGGCGATGGCCCACCTCTCGGCCTCCAAGCCCTGCCTCGTGCTGCTCCTCAACGCGGGCCTCGTCGCCATGTGCGCCGCCTGGCAGCTGGTCAGGCGCGTCTTCCTGGGCCCGCTCCGGGAGGCCGAGGCCGAGCGGCTCAACGAGCAGGCGTGGCGGGAGGCCGTGGAGGTGCTCTTCGCCGTCACCATCTTCCGGCAGGAGTTCTCCGTCGCTTTCCTCGTCATGGTGGCCGCGCTGCTCCTTGTCAAGGCGCTGCACTGGCTCGCCCAGAAGCGGGT
>comp_16_102127_c0_seq2
CTCTGGATAGTTCCCGATGATGGCCGCTCGTCGACGGTCTACCCGCAACACTCTGAGAGATCTGCAATGCGCGTGCCTCTACCTGCTGCAAGGCGGCGATCTGTTTCTGCAGCTCCTCCTCCACGGCCCTCATCTTGGCCTCACACTCCGAGAGCCGGGACTCGTAGTGCTCGACCTGCTGTCTCAGCCAGGAGATCTCCTCGTCCTTGTGTCTCACGTCGTCATCTCTCTGCTTCACATCTTCCTCAGCCTTAATAGCCCGCATTTCCAGCTCCAAATTGATTGAGCATTTCTCCTTCTCCCGTTCTTCTTCTTCTTCCTGGGGCGGCGGAGGAATCGGGGCCAAGGGTGGCCGATTAAGCCATGGTGCCGGGGAACCCGGCCTATGCAGGGAGGGAG…
>comp_16_102252_c0_seq1
GACTGAAGATGCTAGTGCTAAGGAGCTGAATGCAGCACTGCTCACAGAAAATGTTGAAGAAGAGAAGCAGGCTGAAGGCAGTGGCGCGAGGGAAGCGGTTGTCGAAAATAATCAGAGTGAATCCACTGATTCAGTGGAAGTGAGGGCACTACAAAGCACATTAAATATTCATGAAAAGGATCAGACTGAAGACAGTAGCGCAAAGGGGGTGGACACAGAATTTAGTATCAACAAGCAAATTGATGGCACCAACAAAGAAGAGATGTATGAAGGGCAACATGTAGATGAAGCTGAAGAAAACAAGCAGGCTGAAGAAACAAGTGCAAAGGAGACGAACAAAGATAATGTTGAAGGGCAGAAGCAGGCTGAAGGCACCTTTCTGGAGGGAAACAAGCAGAA…
>comp_16_102417_c0_seq1
GGTTCAGGACCTTCTGCTGCCTCGCCATGGCGAGGCGGCGGCGGTCCGGCGACGGCTCGCGCTCTCAGCTACACCAGGGCGGACTTTCCCCAGGACTTCGTCTTCGGGGCCGGCACGTCGGCCTACCAGTACGAAGGGGCGACGGATGAGGACGGAAGAAGCCCAAGCATCTGGGACACTTTTACTCATGCAGGGAAAATGCCAGACAAGAGCACCGGCGATTTGGCCGCAGACGGCTACCACAGATACAAGGAGGATGTGGAGTTGATGAGCGAGACTGGCCTGGAGGCCTACCGGTTCTCCATTTCTTGGTCTAGGCTCATTCCAAGAGGAAGAGGACCCGTCAATCCCAAGGGGCTGGAGTATTACAACAACCTGATAAACGAGCTAACAAAACGA…
>comp_16_102629_c0_seq1
GTTCAGCTATCATGTTCAATCCCCCAAGCAGTGGTGAACCCATGTATCTCGTGGCTGTAGGAATCGTCTTCACTGCTGGTGTGCTGGCGGTGCTGGCCACACTATGGGTCGCACGCGACTCTCGCAAGCGTCGCACTGCCAAGAAGAAGATCATGTACGCCTCAGTTGCTCCATTCATACTCGGCTTGGTGCTCAACGTCTACGCCTACAAGGTGAAGAAGTGATGGATGAACGAATCGACACCTGCATGCTCCTTCACGATAGGAATTATAACTAATGTACACCGGGTTCTCTAGCGCCCATCCGTACTTGCCCTTGGTTTTGTACTAGTGTACTTAGTTGGGGCTGCAGATCTTGGAAGTGGAATTAAGCTATTTGTAAGCACGTTATTCTAAACAA…
>comp_16_102763_c0_seq1
CTTGGAATGTTAGGGGTATTAAAAACCCTGAGAAATGGCCTCACTTGCACAACAAATTGGAAGAAAGCAATGCTTCCATAACCTGTCTGCATGAAACTAAGAAACTGTTGGATTGCTTGTGTTATGGGTCAGCAATATGTTCTCAGGGGAAGTACTGTTGGAGGAGAGCTTTGGGATTGTGGTTAAGTTCACCTGTTTTATTTCTTCAGATAGCTTTGTGTTAGTTAATTTGTATGGACACTCCGAAGGAGTTGAGGGAGAAATTTTTTGTGGCCTGGCTTTTTCACTTAGACATTGCAGATGAAGACTTGTGTCTGTTAGTGGGTGACTTCAACTTCTATCCCTTTGCTGAAAACCGG
>comp_16_102912_c0_seq1
GGGACATATCCTTCATATGTATCACGGTGGGACTTGAGCTGGTTTATGACCTGCTGCCGGACAAATTTATGGTGTTCTGGGCTGCGGTAGAATTGATCAGATAGTGCACGAAATTGGCAGTTACCATCTCCCAGTACCTTAAGCTCAACTAGATCATAGAGTCGCAACCTGTCTATGATCCTTTGATGGTCTGATGTGGCTTCATCTACAGAAGGTATCTCCCCATTTATCCTTGGAACATGAGGGATAGGCACCATCTGATTCAGCCTTTTGCCAACTTCACCATCTATTTCAAAAGAATCATCCACAAGCTCGAGTGTGAAATCCTCTCCGTACGGGTTTACCCCTGGGCTTGAACTTGAGCTGGAAGGTTCAGTATCATCGACTTCCTCTTCACCT…
>comp_16_102920_c0_seq1
CCCAGGTGTAAACAACCTAATTTTAGCAGCACACATTACAATCAAATATCATCAACTATATTTACAATGGAACATGACTGTTTCCCTAAACTGAAGAAACGTCAATTTTTGCCGTAATTTAACAAAAAGCAAATATTCCTATGAAGCATATAGAAATGCTTATATATAGATCATTAACTGCTGATGTGCTAAATCAGTAACTGCTGAAGTAAAGCTGCAATGCATGTGGTCTGAGATCCCAAATGCTCCGGTATATGTTAGATGTTCAACAAGGGTATGTGTTTTGATATGTAGAGTGACTAGCTATGATCCTGGAGTTCACAATCCGCTCTCAGAGAATCTGGGTCAGGTTGTGTGTTCCCCATATCTCTGGTCTTGTGCAGAAGGAATGTTCCTGCA…
>comp_16_102931_c0_seq2
GTCGTAATGGACGACGTCATGGCTCTGTGCCTCTGGAGCTATTCAGTACTTGTAGGTGGGCGCGTGATACTGCTAATGATTTTTTTGCTCTCAACGAAAAAGCCAACTGGCCGTCAAGCACACCCGAAACGCAGTCATTGGCTTCCACCTCCTAGCAACTCCATCAAGATCAACTCGGACGCCGCCTTTGATGCCAACACCTTCTCTGGCTCTACTGGC
>comp_16_102937_c0_seq1
TAGAGCTGCTTTGACACAAGGGAGAGAGAATTCAGATCACTTGTCCTAGTGATTTTCTTGATAACCTCTGTCATCAGAGCCTCTGGTAGGTCCTCCATTTAACAAATTCAGCTGTACCAGTCAGGTAATATCAAGGTTAAGAAAACAACCCAAGAGCTGGGCTAAAACTTTTGAGAAGCTGGAGATCACACTGGCAAAACTCATTATGAAGAATATACTGCTGAACTTTGAGCATTTACTGTATCCATCCAAAACTTGTGTGCTCTTCGTAATAATGGAGATTAATTAAAGTACTAGCACCTTATCTGTATGTAGATTGCTAGTAAGACACAATGAAGCTAAAAGGTAGATCAGTAAATTAAACTACCGCCATAAGTAGAGCCTGAATAATGAATGGAC…
>comp_16_103135_c0_seq1
AATCATAATTCATAGCATATTTATTTCTTACGAATGAAGCCCGGTGATCAGGGTACGTGAGCACCCCCTAGTTGCTCAACACGTGTCTAACGCCATCCATTAATCCGTTAACACTGTTGGCGTTGTCGTGTCTAGCCGGCGCATTTGATGATCAGGTATGCAATGATTAGTCATGTCCCTTCGATGATGCAAAGGGGAAAAAATGTGTTAAATCGTGGGAAAAGCTCTCCACCACTCATTCTCCTCCTGTTCCTGTGTCTGGCCATCGCCGCCGCATCACCACCCGCTCCGCCCTCTCCAGCTCCACGCGACCATCCACGCCGCCGCTGCTCAACGCCGGGGGGTGCGGGGCGGGGTGCTCTTCCACCTCCTCGACTGGCACCGCCCCCTCGCCCGCAA…
>comp_16_103136_c0_seq1
CGACGAAGAGCGTGGTGGTGTCGAAGGCGAAGGGCCGGAGGAGGAGGACGAGGAGAGAGAGATGAGGGAGGCGTTCGCGGTGTTCGACGAGAACGGCGACGGGTACATCTCCGCGGCGGAGCTGCAGGCCGTGCTGGGGCGGATGGGGATGCCGGAGGCAGGGAGCATGGCGCGGGTGCAGGACATGATCGCCGCACATGACCGGGACAGCGATGGCCGAGTCGACTTCCAGGAGTTCAAGGCTATGATGGCTGAGGGTAATGGCGTGTAGGCTTAGCTAATCGAGAACTGGATTTCTCGTTCAAAGCCATGCGTGTGCTCTTGTGTATAGTCTTGTAGCCTTTTGTAATCAAACGTCTCCCGGTGGGCAATTAGGATTTCTTCTTTATTTAGGGTTGT…
>comp_16_103201_c0_seq1
GCCAGGATGAGGTTGCAAAGGCTAGGGAAGAGGCAGACCGAGCCAAGGCAGAGGTCAATGTCGTCCAGTTGAGGCTAGAAGCAGTGTCAAGGGAGATACTTGCTGTGAAAACATCAGAAGAAATTGCAATGGCGTCAGCAAATGCGCTGCAAGAATACAAACATGAGGGAGAAACAGAACCCCAAGCTGAGAGAAGAAGTCACAACAACATGAAGGTGCCGATCGAAGAGTATGATGCGTTGAGCAAGAGAGCACAGGAAGCTGAGGACCTAGCTAAGAAGCGGGTTATGCAGGCGGTTGAGAAGATAAAGGAGGCGAAGGAGGGAGAGGTTAGGAGCTTGGATCAGTTGTATCAGTTGACCCAACAGATAGATGATAGGAGGGTTGCGCTGAGGTCGG…
>comp_16_103252_c0_seq1
GCCTCAGCCTGGGCCCTCTTCAAACCCCTCTTCCACTGATCAGGCCTGTCCTCTTCAAGGCGCACCCTGGAGGAGAGACCCACATGCGCCTTGTTGACGAGGGTGCACCAGAGAACTTTGGGGATGCGATGCGGGGACGGCGTCCAGACCCACATGCCAAAGGAAGAGGTGTCCTCCATGGTGGTGAAGCCGTCGTCGAGGCGCTGCACCGCGCATTTCCGTCCGACCAGCTGGTCCACTATCTCCGG
>comp_16_103282_c0_seq1
ACCTCCTCACCCGTCTCCCCGAAGACAGCTGCAACCCCTGTGGTGAGTGGGAAATAGCGAGCTGCCGCAGCGGCTACCTCGTCCTCGGCGACCGCACCACCAACCAGATGGCTGCCTACAACCCCCTCACGCAGGCACTCGATCTCTTCCCCGGGCCACCCGGCCAGGTGGTACGCTACTACCCTCAGCTACCCGAGGAGCTTGAGTACCACATTGTCGTCTCGGAAGAGGACCAGGGGATGTTCCGTATGGTCTCTGTCCAACACCGGAACACGCAGCGGCAGCTGCAGGCGTGCATCGCCATCTGCTCATCTGCCACTAGGGAGT
>comp_16_103343_c0_seq1
CATGGACCTGCTGCTGCTCCCGGTGGCAGCTCAGACACTCCGAGGCGCGTTCGACGAGTTTCTACATCTCCGACAGGAACTCCGGGAGGAGGTTCTACGTGCGCGCCGGGGAAGGCGCCAAGATCACCTGGATGATCAAGCGCAAAACGGTCAGCTTCGACGGCGACAAGAAGGGCGCGTCGCGGAGCCTGACGAGCTGGGCCGAGAGCCACGGCGTGTCCTGCGACGGCGCCGTGCGCGTGGAAGAAGGGTTCATCAGGGAGGGGGACACGGCGAGCGTGATCGGCGTGCTGAAGAAGCACCACGCCTATGACGTCGTGGACGCGCCGGACGGGGTGGTGGCCACCGGATGCCAGCCGGCGAGGTTCATGTTCCCCGTTCTCGTCGAAGGGCTGGTGC…
>comp_16_103411_c0_seq1
GGGAGGAGAGATAGAGACAGGGGCACAGCACACGCTGTAGAGCGCAGAAAGACATAGGTCCAACCAAGGTCGGCAATGTCGGCAGCGGGCGCCAGCGTGCTAGCGGTGGTGGCGCCGGTGGTGCTGGCACTGACGCTCTCTCTGCCGACGGCGTCGGCGTCGGCGGCCGGGTTCAGCTGCCGGCCCGGCGCCCGCCCGGTGGTGTTCAACTTCGGGGACTCCAACTCC
>comp_16_103734_c1_seq1
GTGTAGTCATCAAAATCCGGGCCAAGGGCCTCGAGGATAGTGGACGAGTAGATCAAAGCCATTTCAGTTCCATGTATGCATACAATGGATGCTCCGGCGGTATCGATCAATGACTTGACGGCTAGATGCCTAGCTCGAGCATTAAGACCTCTTACGTTTGAGATCACAATTCTTAGGCCGTGATCCATTAAAGAGGAGATCGACGGTCGAGCAAACAAAGCGTGTCAATTCTCGCAGGCAACATCGACA
>comp_16_103811_c0_seq1
GGTGTTTTTGCCTCGGGAGCGAACTTCTTTCTGCAATCTTGGTGCATATCAGTGAAGGGTCCCCTTTACAGTGCAATATTTACACCGCTGAGCGCAGTGATCACGACAATGTTATCTACGCTCTTCCTTCACGAAGAACTCCATATTGGCAGCGTATTAGGTGCCATCACCATCATCTTCGGCCTGTACGTAGTGCTGTGGGGTAAAGCAGATGATGTAAAGAGCGAGAGGCTGGCCATACGTTGTACTGATCCTGAGAGCATTGTAGAGCAAGATAGTATCGGTGTAAAAATAGAGAGTGAGACTAACCTTTCAGAACCATTGTTATCTGGAAAAGCGAACCCTGATACTTCAACATGCCAATGATATTGCAGTATTTTGAAATGAGCTACTAGCCTG…
>comp_16_103924_c0_seq1
GGATGTTGTCGGAGCGCGGGTCGGTGGGCAGATCGCGCACGAAGGTCTCGTCCCACAGCTCCTCCAGCGCGCGTCGGGGACGGACGGCGACCTCTCCGCTGGTCCCGGCCTCGTGGCCGGCGGTGGTGGAGGCCATGGCTCGGGTGAGGAAGCGGCGAATCGGGCGCCGGAGGGTGGGACAGGGAGGCGGCGGGCGGCGGAGGCGGGGAGAGAGAGAGGGACCAGAC
>comp_16_103989_c0_seq1
CCTGAGCCTCACGCTCTCCACCGCCTACCGCAACGTCTGCGCCGCCAAGGAGCACATCCGGAACCTCAAGGATCTGTTAAAGATCAAGGGTGTTGGGCCTTGGGTCATCCGTCTCGTGAAAGAATCCTTTCCAGAGTCCAGTCCAGATTTATCCCCTCCAAAAATTAAAGCGAAGGGTAAAAAGGGGAAGAAAACAAAAAGATCAGAGCATAGTCCTGATTTTGTTTGCAGCAGTTCTGCTAATATGGCATCCCAAGAACTGATACAGTTGATGAGTCAAGAGCAGATCGGTTGCAGTTCTGAAGTTCAAACTACCAGTAACTCCTCTGGAAATGTCATTCTCAGCGATTCAGATTCTGATG
>comp_16_103994_c0_seq1
AATCCCAAATCGGCACGGCCCGGAGAGGAACGGCGAGCTCTAGCGTGGCGCCGAAGCGATCGCTGAGGTCAACGTGGCCGGGCACCATCCCGTCCGGCAGCCTCCACTCGAACTCGTGGAGCAACGATGCCAGCACCATTGGCACGACCGCCACGACTAGCGGCATCCCGGGGCACACCCTCCGCCCCGACCCGAACGGTATGTACTCGAACGACCTCCCCCGGAAATCCACCTCCCTGTCCAAGAACCTCTCCGGCACGAACGCCTCCTGCTCCTGCCACACCTCGGGGTCCCTCCCTATGGCCCACACGTTGATGAAGACACGGGCGCCCTTGGGTACCGAGAAATCGCCGAGCGTCACGCCGGACTCCGACACCTCGTGCGGCAGCAGCAGCGGCG…
>comp_16_104039_c0_seq1
CCTGCCGGTGGCGCACAAGGCGCGGAGGTTGCAGGCGAGCTTGAGGCGGTGAGGTTGTTGCGCAAGCCGCACACGCCCACAGGCTGTGCGTCAGTTACGACCTGGAAGAAGAAGTGGATGCAGGACCTGCCGGAGTTTGTAAAGGTCGTGGAGCAGTTCTCGTCCTCTCGATGAGGCCGGCAGCGTGCTGAAGATGGCGTGAGAGGTGTGCGACCGCGCTCCTTGCCAACAGTGTACCGAAGAAGTTGACGTTGGAGTAGC
>comp_16_104194_c0_seq2
TGGCTGCCATGTCGGGGAAATACGAGGTCGTCGCCGACGAGGGAACTAACGAGGAAGCGCTCGCGCGCTTCGCTACGAAGCTCTCTGAAGAGCGCAAGCTGCGCCAAGCCAATCTCAATTCCCACTAGCAGAGACTGAGATGGCAGAGACGAAGAAGCAGCATCAGCTAGCACAAGGAAATAAATGTTGGATCGATCCATAAAGTGTTCTAGTATTGTAATGTGAACGAATGATTAGTTGTTGTAATCATTCATTTTGCTTGAATAATAATTAAGTGAAAAAGGGTGAAGCACGTCTGCACGTGTAAGTCAACTTCGAGGGCACTGTATTTAAATTAGTGATGCATAAGATCTCGGCG
>comp_16_104231_c1_seq1
ATACTCTATTGTACCATGCCACCCAACCCTCAGGAGGATTAGGCCAGGCTCGTAGGCAGTCGGCCCAAGAAGTCAGATCTAAATTCTGGTTTACGAAGGGAATTCTATTGGCCTCGCATGAAATTAAATGGGCAGGACTCTCGGAAGAACGGGGACCAAGACAAAGAGAATTTGGGAGAGAAGGATGCGGCAGCAGAATGTCTGAAATCTAAAAATTAATAACGAAATAGGACATTAATTCAGGTATTTGCTGTTAATCCTAACATTTACTCGGATGGCGAGGAGCGGTTAAGAATTACCTTCAGACCGGCGACCGAAGCATTGGCGTTGGATGATTCCGCCATTGGTTTCGCTGCGGAGTTGGTTTGGAGCAATTGAGATCTGAGATTCGTGTGGCCG…
>comp_16_104259_c0_seq1
GTCCTTCCAACTTGTAGCCATGCCGTGTGCATTAAATGCTACCATGACTGATACACACCTGCTCTCTTTTCTCTGTATTGTCAAGTAAGTATCAGGCAACATATTTGGCTTAGTCCCTCTGACAATAAAGCAGTTTTGCATGATTAGGATGAAACTGTAGGTCCTTCGTATATGAAACCCATGAGAATTTGTATTTAAATACCACAAGCAATGCTTGGATTCATATGTAAGCTGGCCGCACTATCAACTTGTAACTCTTTTGCAATCAAAATGAAAATAAGGCAAAAACTGAAGAGTTGGCTCGTTCAGATGGTTGTTTTAGCAGTGCACAACCAATGGTTGTTTTGCTTAGAAGCTGGCATGCTTGCTATACATGGAGATCTATTGCTGCATAGATTT…
>comp_16_104452_c0_seq1
CCATGGCGCTGCTAGGTGCTCTCAAGGCGGTCAACGGCGTCGCCAGGGGCGTGCAGATCACCGGCAACCTCTTCAATGGGCGGGGCAAAGGCGTCGACATCGTGCAGCTCGACGGCGCGTTCAAGACGGTGGAGCAGGTCTACGTGCAGCAGAACTCCGCCATGGGGATGAACGTCAAGGCCACGGCGGCGAGGGGCTCGGCGGAGGGCAACGGCAGCGAGTGGACGGTGGACTTTGGGAAGGTACTTCTGTTCCCGGACAGGATCGGGCATGTGCAATACTCGCTGGTCGCCGGCGACGCGTTCCCTGGGCACACGCTCAGGAACGTCTCCGGGAACCAGGTCG
>comp_16_104530_c0_seq1
GTTGAGACAACATAGGCGGAGTTACTCACAAAAGATAAAGTGGAACATATATTCTATGACCACTTACTGCCAGCCAAGAGACCAAATGTTACTGCCAAGAAGTGTTCCCAAATTCTGAGAAAAGGAGCTTCTGGTTATATCCTGCAGTTCATCTATGTGCAAGATCAAGAAGTGATTAAGCAAGCAGAACCTCCAAAATGGCCTGCCACTACAGCAAAAATCTTGGCTGAACACAGTGATGTATTTGAGGCACCAAAAGGGCTACCTCCTAAAAGAAGTTGTGATCACAAAATAACACTGAAAGAAGGGGGC
>comp_16_104734_c1_seq1
AATATTTCACATTTGGAATTAAAGTTTGAAAGATTGCCCTGCTGCTTTCTCTGCAAAAAAGAGCCCTTCCTAATTCACTAATTTGTGGGAAGATAGTAGAGTTTTGGATTTCAAAGTAGTTTAAGAAGATATGTCTAAAGCAGATGGTGATTGATACAACAATTCTTGCTTGTAAGTTTCAGTATGAGTACTGCGCCAAACATAAAGCTTGTGACTGGTAGT
>comp_16_104923_c0_seq1
GGTGGAGGTCGCCGCGGCGGATGCATACGCTGGCCATGGCCGCGCGCCGCCTGCTCAGCGTCCACCCCTCTCCGAGGCCTGCGCCGCTGCCGACGCAGCATCCGACGGCCCAGCAGGGGGCGTCCTTCCCCATGCTGCTCCCTGTCTTCCTCCTCTTCGTCCTCCTCCTCTGCTTCCTCTCCATCTTCCTCCTCCGCGACCTCCTCCGCTTCTTCTCCCTCTGGCTCCGGCGCCGCCGCCGCCGCTTGCAAGCGGACGCCGCCACGGACGAAGAAGACGCGCCGGTGTCGGCGCCGCGCAAGCCGGCGGGCCTGGACCCCTCCGTCATCGCGTCGTTCCCCACGGTGAGGTTCGAGGCCGGCTCAGCCGCCGCGCCGGCGG
>comp_16_104937_c0_seq1
CGCCTTAATGCCATAATGTTCAGTTTGCTAATCAAGAGGAAAAACTAGAAACAAAACCCAGGGTACCTTCTCAAATACCGACACTCTTATATTGGGCCCTTCATAGTGCCTGACTAAACTGAACATAGAATAATGCTCTCCTAGTACACGTGGGATAATATAAGAAAGATAATCTCTGATAACAGCACTAGGGAAACGAAGCAGGCCAGCCACAAAAGGATAGATCTCCCAATCCAAAATATGAGAGC
>comp_16_105099_c0_seq1
GGTGGTGGTCGTGATAAAGAAGGCAACCCTGTGATCGGAGATATCAATAACAACCAGTTAACTGTCAGCGGAAATCCTTATGACTACACATTACTGGCTAAGCTTGGAGGTGTCTACAGAGACTCTGGAGATCATAACTCTACAATGGTTACTATTAATCATACACCATTCTAGTGCTTTCTAAATTTTTTTATTGTGAAAGTTGGTTATATCCTACCATTGTTACTGCTTCCAGTTTGTTTTTAATGCC
>comp_16_105100_c0_seq2
AGGATATCTGTCTGAAATCATGGTTAGTGGATTGATCTAGGAAACCAGTTGCATGTTTAAAATCCTGGAGGAGAAAAGGAGTCATGTTTCTTCTACTAAAACTGATGAGATTTTTGTTTGATTGGAGTCACTGGATCTTGAAATTGCAGAAAATGTTTCAAGTTGCATAGCTGATGCTAGACAACTGAAAGCTGTGCCTCGGAAAATAAAGGGACATCACTTAGTATTGCTGACAATTGGGAACATCAACAAGGAATCGGAGCTTAATTATGGAAGAGAAGTGCTCGACATGCTAAGTATCTTAAGATGGACTTACAATGGCAAGAACAGATTTGTCTGCCATGTTGGGCCTATATTAATGATTTGCACCTAATTGATGTGTAGTACATGCATTTTAAG…
>comp_16_105232_c0_seq1
CCACCGTTGCGAGCGCGCAGCTGTAACCCTCGGCGGCCAGGCCGCAGAGCCGTCGCGCCAGGCGGCGGCGGTGGCTGCGGGAGAGCCTCGTGGTGGTGAAGGAGTCGGCGGAGCCGGAGGAGGACTTCTTGGCGAGCATGGCGGAGATGATCGCCGCGAACAACGACGTCCGGGCGTCGCCGCGGGGCCTCGAGGAGCTCCTCGCCTGCTACCTCGCCCTCAACGCCGCCGAGCACCACCTCGCCATCGTCGCCGCGG
>comp_16_105260_c0_seq1
CTAACTTGGCAAGACTTCTAAATTAAGACAGTGCTATAATATTTCCTAATTCACACAACAATACGGTAGCAATATACATGATGCTAGTTACAGAATCACATATAATGTGTTGCTGAAATAAAATGTCTCTCGTCCTGAGACACACGCTACTTCCTTTCCACCATAGGTTGTGGTGCTTGCACCTTACAGCTTATCGTGTAGTTGTAGTAGGGTGGTATGCGAGACCTCCATGCAAGAGCCTCAAATTTCCCACGTGGTAGTGTACCACCACATCCTAAGATGATGTCGTGCACACTAATCTTGGGGACTTCCTCACCGGAATCTAACTGATGATGGTTGCAAACCAAGAAGTATTTGCTGCTCCTCGCCAATCTCCAATAATATACTGGTTCATCTTCC…
>comp_16_105360_c0_seq1
AGCTTGCTTTAGTTTTCTTAGCTCCACTCCTAAATCGCTGGTGGCGTGATCCGTGGTGTTTTGATTCAGCTTTGCGCAACTTTCAGCTTCCTTGGAGCTGAAGTTTCCTGCAAGAGCTCTGGAATCATCCAAGGCACTATCTCTGAGTTCGGCCAGCTTCTGATTAGCCCCGAGAAGCAGCTCCACGTAGGCGGCTTCCCACCTCCCCCT
>comp_16_105481_c0_seq1
GTCGGTACGGCATGGCCTAACGGCCGATCCCATGGAATTGCATGCGATCCTAGATAGATCCACCAGCCAGCTGCCGGTGCCGGTGCAAGATCGGCCAGAAAGAGACGTCGCCGGGCACCACAAGACACGCGCATACGACAGCCGCTCTTTTTTCACCTCCCCCGATCGCCACGGTTACCAGGCCTTTTCGGACAGCCCCCAATCTCGCCCCAGCATATTTACACGTACGCTAGCTTTGTACTGCTACAGCAGCAGCGTACAAATGAATGAATGTACGATCCATCAAAGAATGTACTACGACGACACTTGCCTCTGCGCCAGGAACTCCTTGACGACGGACACGTGCAGCTTGTCGCAGGAGGAGTCCATGGACAGCGACCGCCTCACCGGCTCCACGGC…
>comp_16_105483_c0_seq3
TGTGGGGGACAAAATGGAAGCAGTAGCACATGGACGAACAGCATGTCGTTTGAACAATGAGCTGCGGACCGGCGAGGTATATTTATTCCGAGGTGTGGGGTTCCAGATGACTGAAGTGCTCCCAGACCGATTATTACCACTCTCAGACCCAGATTCATTTAGCAGGGCCTACCATTTCCATCCCTCAACTGCCGTCACGGTTCATTGAATTCAGTGATGCCGCGAGACTTAGAAACAGACAGCTCATATGTGCATACAAATTTGTATTTAACGGGTTCACACTTTCTCCAATTTCAGACTATTCAATTTCAAACTTTCATGCATTTCCAGATGTCATTGGGATAGTCGTGGATGTAAGCGCCATCAGATTCCACAAGTCATTTGAGCGTAACATGCCAT…
>comp_16_105513_c0_seq1
GTTCATTCTGCCTAGCAACCCTGCAAGAAGCTGCAAAGATACATCGCTTACCAACTCTGACAGATTTCGTGCATGGATTGTTGTGATTTGATCATACCTTTTTACTGTTGTAGCCGTCTATGATTGGGTTTGTGCCGGTGTAGCCGTTGATGCCAAGGTAGGGGATCACGTAGCAGGCGAGCAGGAAGTTGAGGCTGTTGACGTAGGGGTCGAAGGGAGGGTTCAACTTGTACCCAAATGCTGCGTCCATCACCCTTGCAAAGTTCTTGGCACTTAGGTCTATCTTTGGCCTTGGGAACCCACCAACTGTCCTCTGGATAGCCCTGCCATGGAATAAACGGTAAAAAATTAGGATTTTCGGCAGCAAGTTACTAACAACTGCCAGGTTTCAGCTCGTGT…
>comp_16_105688_c0_seq2
TGGTGGTTTTATGCTAACAACTCGAATAAAAGTGGTGTGATGACTTTCCATTTGCATCAGAAATTCAGGATATCAACAACTTGGCACCACCAACCTGAACCAAAATATCAGCTGTCCGTGCACAGAAAGAGTAGCGTTCAAGGCACAAAGACAGATGCAGACACAGCAAGAATATAAAACTAGTCGGAGCTACATTGCTGGTGTTTACAAGTAAGGAAGACATTCAAGGTGTTCTTAAACCCGGGGAAATTGGCAAGGTTAGCAAATCTGTGCCAATACATGGATATTGTATAGTAGAATCTATGTGATGAACTAACATGTTTCTCTTGAACTTGAGCTGCAAAAATCTAATGGATGTCATCAATCTCGTTGTTTTATGCTACAGTAATTTCCTAT
>comp_16_105731_c0_seq1
AAATTTGAGTCAATTAAAAAGGACTGGAGAGAGTACCTGAATTTGAAAAATAGAGTTCTTGTAAGAAAATGCAATATCTAAGGAACAACATGTGCCAAAAAATAAGAAATATTAGAAAAATGAGATGACGTGATTAAATCCAACTTTGAATGCATATGCATCTACTGAACACATCACTAGTCTTAATAGTAGAGTCCACCGCCTACGAAATGCACTCTTCTAAGTTGTAAATATTGACATACATAAAGTTTAAACAACAAAGTGTAATCAACAACAGAATTAGAAACAGAATCTAAACACAGAAGAACCTAATCTGCTCCATCACTTACCATTGTATTTTCTTCACCTTTCTTCGTAACATAATCAGGATAACCAGGAAGGGTAAATATAAGCATAAAC…
>comp_16_105852_c0_seq1
CCTTGCTGTTCTTGCAGGAGGAAACCTTGGCACCGGCGGAAGGTTGGTCGGTCTGCTTGGTTAGCTCGTCCACGTAGAGCAGGTCGTCGATGCGCGCGATGATGTTGGAGGCCAGGCTCTCCAGAACCCGCGAGTAGCTCTCCAGGATCGATTTCCCCACATCCTTGTTGTACTGAATCTTGCTCATGTCCAAGCTCGTCTGCGTCAGCCCGGGGAACCTCTGCTTGAGTGATATTAAGAGGCCCTCGGCGCGCTCGGCCAGCAGGTCCCCTCGCTTCTCCGTATCCATGATCATCTCCTTCACGATGCCCCACGACGATTTAGTGCCCGCCAACTTGCCGGCGGCGGTGCCCCTCCGGCGCCACACGTAGATGGAGGCCTCGACGCGGTTGGCGATCT…
>comp_16_105858_c0_seq1
CTCCGGGCACTTGGCCACCGTCAAGTTCGCCTACGCCGTCGTCGCCCTCTGCCTCTACCCCGTCGCCGTCGGCGGCTTCTGGGCCTACGGCGACCAGATGCCCCCCAACGGGGTCCTCAGCGCGCTCTACAAGTTCCACAGCCGGGACGTGTCGCGGCTGGTGGTGGGGCTGGCGACGCTGCTGGTGGTGATCAACTGCCTCACCACGTTCCAGCTCTACGCCATGCCGGTGTTCGACAACATGGAGGCCGGCTACGTGCACAAGAAGCACCGGCCGTGCCCCTGGTGGCTGCGCGCGGGGTTCCGCGCATTCTTCGGCGCTGTCAACCTCCTCATCGCCGTCGCCATGCCCTTCCTCTCGGAGCTCGCCGG
>comp_16_106021_c0_seq1
GGAGGAGTACGGGTTCGGGCGGGACTTCCCGTCCGGCGAGCTGCCAGTGCTGGCCGAGGCGCGCGTGGGCGAAGATGAAGAGCTGGTGGTGTACAAAATGTACATAAAAATGGTTGGTGACCAGCAGTAGTGTGCTTCTTTACTAACTGTTCCGCAGAATCAAACAGATTTGATACTGCATCTTTTCTTCTCAAATAGTTTGGCTTCATTCTAAATGTCCTGCACGACCTAGGACTGAAACTGAATCCAGTCTTACCGTGGTATGGTTCCCTTCCAACAGGAGAAACAAG
>comp_16_106024_c0_seq1
CGGAAATTTGCAGAGATTGGCGTTGCAGAAGTTCTTGTGATCGCACTCCGTGAACAAGTTGCTCCATCAAGTTTACCATCAGCTTGTGCTGCTTTGAAGGCGATCGCTGTTAATGAAGAAATATGCCGGTCCATATCGGAAAATGGTGGGATTGATGTACTTCTTCAGTGTATCGATGAGGCTGGCGTACAGAAGAACAAAGTTATAGCAAAATCTTGCTGCTCTTTGTTGTCTAAGCTTGCTGGAAGTGACGCAAACAAAGCCAGTATCATCCAGCAAGGTGGTTTTGATAAGTTCTTGAAGTTGACGTCCAGATTTTCTGAAGACCCATCAATAATACAGGAGGTAATGTCTCTGGTGCAAGCCCTTACACTGCGGTCACCAGAACATGCAGCACTT…
>comp_16_106028_c0_seq2
GAGGTGGAAGAGCGGCAGGCGGCGGCGCCTACGCTCGCTGGCCGTAGAAGAGCTCATCTCCCCGTCGAGTAGCTGCTGCGCGCGGGGCACAAGTGGAGCAGTGCCGCCATCATCTTCATCGGCACATAGGTCGAGCGCGGGCCGACTAGAGGGTGGAGATGGAATTCGGCGGCTGGATGAAGGTCGGAGCAGCTCGCGTTGCCGCTCGTGCCGCCGCCGCGCACCTTGCCGTGAGACGGCAGGGCCGGCCAAGGGCGGAGATGGAAGTCGGCGGCTGGCCGAAGGTCGGAGCAGCAACAAGGACGTTGACCTCTGGATGGAGGAAGCGAGCCAGAGCACTGCCGGCCGGCAGCGGGGATTGAAGTGTGGATGAAGCAGCTGGTGCTCTATCTCTATTCA…
>comp_16_106098_c0_seq2
TTGGGGGTTGACTGTTGCAGTATACTATTCTACTCTAGTTCTGGCCGAATAGTGCGGAAATTAGCTCTTGTTCTTTATGATTGGGATATGTTGTACTACTTAAGTACATTGATTTTATTACAAGCAGAGCTTTTGATTCTGAACTTCGTTCGCAAAGTAAGCGTCCTTTTAACGGGCCAGCCCTTTTAATGTGCCGCTTGACCCTG
>comp_16_106190_c0_seq1
GAAGACGGCCGCCGCCGGCACCAAACGCAAGGCGCCCGAGAAGAAGCTGCTCGCCAGGGCCAAGAAGTCCCCCGCGGCCAAGGCCAAGGTGAAGCCGAAGACCGTCAAGTCCCCAGCCGGCAAGAAGGCCCGCAAGGTCGCCGCCGCTTGAGATGCGATCTGATAGGTGTAGTCGTGCTTAGTGCGTGGTGTGTCGTTCAGTGTCTGTACAAAAGGATTCCTCAT
>comp_16_106278_c0_seq1
AGGCCTGACATGCGGGTGCTGGTGCTGGCATCATTTCATGGTCAGAATTATTACCACTCAACAAACTTGTTATGTGCATAGAGCAGAGATCCTGCTGCAGAGGTCACTCTCGGATTCAACCTGCGAGTTGTTTGCTGTGCTTTCAGGATATCGTTCTGAAAAAGAAAAACTCTGACCTTTTGCTCTCCAGTCTCAACAGAAGTGTTAACATAATCATTGGTGTTCTGCCTTT
>comp_16_106723_c0_seq1
GGGAGTATAAATTATCATCACTGCATCAGACTGAAGCATCCAAAGAGCCAAGTGTTACGGGCGTACAAGCAGAAAGCACATCGCTTCGGCCCCAGCCTTATGATGACAAAGAAAAGGCAGTACCATGAACAAAAATACAAGTACATCACAACATAAATTAAATGAAACGCCTATGCATAACGCATCTGCACAGCAAGCTACATTTTACAACCAATACATTTTTATTCCGGCACACAACATACACGCATAGTCCGACCAACGGGCAGGATCGCAAGCTACAAACTGGAAACCACTGGCGCTAGCTCCTGATATGATATCCCCTCCCTGATCACTCTCTACAGAGTGGTGTTGTCCGTCGTCGGGTATGCGCCGGCGCCTGGGTTCGCGGGATCGGCGGTG…
>comp_16_107115_c0_seq1
GGTCCATTTCAATGTATAAATCTTTGATGAGTGCAGATTTCATCATCTTCTGGTTAACCTCCGGTTTGTTCTTGATATTTTTTGCACGATGTGCGTAGTCTAGTGTGCTTAATGTCTCATCAAGGCAATGCACAGAAGGCGCAATGGTTGCTATGATACAGGTCTTTGTCTTACCACCCAAGGAATCCCTCAACAATCTTGTCAACTTGCTATCCCTGTACGGTATGTGACCAGAGTGCTCCACAAGAGTATTAATGACACGCCCAAGTGTAAGCAGACTCTTGTTGATCTCTCCTGCTTCCCGAGCTCGCCCATCTCTAGCACCTGACCGGGATATGTTCTCTGAGCCAGCAAGATCAACAAGGTTAAGCTTTCCGCACTTGATCATTTCTTCACCCT…
>comp_16_107149_c0_seq1
GCACTGCACCATCCCCGGCAAGCAGGGGACTGATTGGGAAGGTGGATACTTTCCTCTTACCCTCAATTTCAGTGAGGACTACCCTAGCAAACCTCCCAAATGCAAGTTCCCACAGGGTTTTTTCCACCCAAATGTCTATCCTTCAGGGACAGTCTGCCTCTCGATTCTTAATGAGGATAGTGGTTGGAGACCTGCCATCACTGTTAAGCAGATTCTAGTTGGAATACAGGATTTGCTTGATCTGCCTAATCCAGCTGATCCTGCCCAGACTG
>comp_16_107158_c0_seq1
GGCGGAAGAAAAACAAAGAGATATCACGGAGATATGGATAGATGGGGACATTCAGGAAACAAATTATTCCAAGAGGCTCGCGAGCCAACTCATTGTGGATCTTGTAATAGTAAGGGGTACAATAGAAGAAAATGTTCCCATGGAAAGAAGCCGAAGGGCAATAATGCTAGCACAAGCCAAGAAGCTCCTAGCCAACAATCAAGTAGCCAACAAGCTTCAAATCAACCTC
>comp_16_107187_c0_seq1
CTTATAATCGTATTTCTTGGCTTGGTCCGCGTGGCTGCTGCGTGAAGGCGACGAACCCTTCTTGTTTCTGATGCGGGAAGGGGGGCTGCTCCTTCTGTTACTGACATTGCGCAATGCATCTGATGGGGGCGACCTGCTCGCCGGCATCGTGTTCCTCCTTGTAATCGATTGGACGGAGTTGGAGCCTAGGGAATCAGCCGGGTATCGAGCATCACTTGCACTGTCTGTGAGAGAAGATCTGGCCTGGGATGGCGGCGCGTCGGAGGAGCACACATCCTCCTCCATGTCCGGGATCTCCCTCCACGCCTCGATCATCCGGTTCATGGACTCCCGCACAATCTTCACCTTATCAAATCTCTTGG
>comp_16_107231_c0_seq2
CACCTATGAAATATTGACGTTTAGCAGCAGTAGGGGATAACCTAATAAGTGTAAGTGTTTAAAGGAATCCCACTTATGTAAAATGTTGCCTGCACAATATACCAAACCTTCTTAAATAGTATAAGACGTTTTATAGAGCTGCTTATAGGGATTGGCAACAAAACTGATCAAACCCTTTTAGCTGGCTTCTTTCCTAATAGCCCTTTCCATGTACTCAACCTCACCACGCTTTGCATTATCAATCCTATGTTTACGACAAAGAAATTACACAGGTAAAATAACACACTTTTAAAAGCACATAAGGATCTCCCTAGAAAAAAAAAGCACAGAGACATTTGCTGAATATAACAAAAGAAACAAAAGGGAATGGCAGAACATACATCTAGTTCAACCTCAAGA…
>comp_16_107285_c0_seq1
CCGTCCCTGGCGCCTGGAGTGACTGGTGTGCCAATTTTGTTCCGCAGACTCGAGCCATGGGTGGCGGCAGCCTGGAGGTCATGTTCCAGCATTCGAAAGACAAAGATAACTTTCAGCACAATGTTGATCCCCAAAGACACAAGGGGTTTGAGCAGGACGGTGGATCGCTGAGTAATGACGCAAACTCCATGCTACGGCAGGATCCATCAACTTCTAACGGTTGCCGTCTCAACCACGATGATAACCAGATAAACAAGTTCGGTGGTTCAGGT
>comp_16_107297_c0_seq2
CGTCTCGCTCAGCCAGAAGCTGTCGCTGCACCGCCACGCGCTGCGCCCCATCATGCTCCACTTCCTCGCCTGGGACGACGGCGTCCTCCCGCCGCCACCGCAGCCGCCGCGGTCGCCGATACTCATGATGTCGCCGCCGTCCGCCGAAAGTGACGTCGAAGAGCTCGAAGGCGACGGGGACGACGACGGCCCCGGGATCGACGCCGGCAGGGGGGGACCCAAAGGGTCGTCTTTCAGGTTTCAGAACATCGGACTCCCGGATAGCTGGATGTGAGTGGACTGATCAGTTCCAAGCATATGCGTCCTGTAATGCTGCATTTCGTTTTGCCTAAGTATTTAGCTTTGTCGGGAAAAAAACTGTTACTACAGTCTACAGGTTAGTAATCGTTGATTGATGGA…
>comp_16_107301_c0_seq1
GGACTGGGTGAACCATATGACGCCTGAGATGGCCCGCCGCATGGATGCCATTGTTGAGGAAAAGCTCCGTGGATCGGGGCTCACCTTCACGTCTTGACTCGGGTGCACGACACAGGGAGCTTGCGCATGACAGTGGAAGCAGCTACCGCTCCATGATCATGTCCCCGCGCTCTGAGCTCTCAGCTCCCGTCCCTGAACTGCAAGCTCTTGTAGCAGTGCGAGTCGACAGTGTCTATCGGTCCAGTGTGTATTGGCAGTAGGCCCTTGCTGTTTCCCTTCTTCATCGTGATAGCTCCGCGAACTGTGTGCTGCAGCGAAGAACTGCTATCTACGTTAGTTGATAGCTCTGAAGTTTGTTGTTAGCTCTGAAGTGAACTGTCCTGTCATGTAGTTTATATA…
>comp_16_107331_c0_seq2
GGAGGCTTTCATATCTCATCCGCCGCCGCCCCCCCATATCTCGTCCACCGCCGCCGCCCCTCCATATCTCGTCCACCGCCGCCGTCTCATGGCTGGAGCCTCCTCCCGTCCCTCCTACGAACGCTGGGCGTTGCTGGACCCCTACGTCCGCTTCAATTATCCTGTGCCGCGGCAGGGTGCCACCTATATCGAATCGAAAGCCTCCACCGGAGAGCCCATCGCCGTCTGCTTTCGCGCCCTTCCGCCCCCAGGGGCTTCCCGCCTCTACGTCTTCATGAGACCGCGAGGGGAGTCGTTGCCAGGGAGAAGAAGAGCTTTGGATTTGTCTTACGTGGCGGAACCCCGAGTGGTGGCTGCCCACGGCAGCGCTATCCTTCTGCAGGTCACCCTCAGCAACGA…
>comp_16_107356_c0_seq2
CCCCCTTGCACGCCAACACCACGCCGCCGTTGCCGATGACGCGCTGGTCCGCGGGGCACCCGTCGTTGAGGTTCACCGGGCAGCCCAGCACAGGGCACTGCCCGCCGCCGACGAACTGCGGGCTCACCGCCGCGCCCACGTTGAACCCGTCCGTGAGGCTGACGCTGTAGGTCGCCAGGTCCGCCCCACCTCATCGTCAGCGGGG
>comp_16_107436_c0_seq1
GCGGGTGCGGGGGACCTGACGGTGGACGGCGACATGCCGGTGGGCGTCGTCCACTGGCTCGGCGCTCTCGGGCTCTCCTCCCGGCGTGCCGACGCCGGCCGAGAAGAAGCTCCAGGGTTGCCCGACGCTGGCCTCAGCTGCAGCACCTGCATCTGAACCTTCTTCCTCCTCTGCTCCCGCCTCACCTCGTTGCGCTTGTTCACGTAGTCCTCGTGGATGAACACGTCCATCGTCTCCTCCCCTCCGAAGAATCGTCACATGCTATGCTATACTACTAACATAAACGGCACTGCACTAAG
>comp_16_107633_c0_seq1
ATCGCATCCACGCACATCCTCCAACGCGGTCAGCACCACACTCGGTGACATCCTCCAACACGACGCCGTGATGCGCCAGTCCGCGCACAGCCGCGCATCCATGGAGGCACGGGGCACTGCATCAAGATCTCCGGCGCCCTTTCTCCGCCGGCAGCACAACGCCGTCTAGGACGTGGCGCCGCTCTAGCCGCAGACCACCGAGCACGAGGGAGGAGCGCCGATGGAGCAGCCGCGTCGGCATAATGAAGGCAGGCAAGTGGAGCA
>comp_16_107768_c0_seq1
GACGACGCCCCGAGGCCGCTCCTCTCCGTGCGCCGCTGCCACGCCCGCTTACTCCGCCACGCCCACCCGTCGTCGCCCAGCAAGCAGAAGGCGCTCGCGCACATCACGTCGCTCTCGCCAGCGTTGCCAGGGGCGTACGTCGTGGAGGGATCGTACGCGCAGCGGAGCGTCGCGGTGCGGGACGCGCACGGGGTGGCCGTGGCGGAGATGCGGCGGAAGGAGTCGCCGGTGGGAGACGAGGTGTTCCGGCTCGTCGTGTCGGATCCTCGCCGCCTGGGCGCGCCGCTGGCCATGGGGATCGTCATCGCCCTCGACGAGATGTTCGGCGGCAGGACCGGCGGTGCCTCCGCCGCTCGCTCGCTGCTGCCGAGGAGCTGGTCCATGTAGTTACAGTGATGG…
>comp_16_107769_c1_seq1
GTACGGCGGGGGACGATGGGGCCGGCGGGGAACGGCGCCACCTGTGGCAGATTGGGCATGTACTTCCGCAGCGTGCTCCTCGTGAGCTCCTCGCCTCCGGGCAGCGCGATCGCCGCGCGGTCGAAGGACGGCTCCACCGCGGCAGTGTCCCCGCGGCAGGTCGCCGCCCACGCCTCCAGGAACATCCACAACGCCCGACCGTCGACCACGGCGTGGTGCAACGCCACGCCGATCGCTACCCCTCCCCGCAGCCGCGTGACCTGCACGGCCAGCACGGGGGCAGGCAGCCTGCCCACCTCGAGCACCGGCACGAGCTGCAAGAACGCCT
>comp_16_108016_c0_seq2
ACCCAGTGCCTAATGGTATCCTCGATCCAATATGATCTCTTTGGAGGAGCCACCAAAGTACCCTCTATCTGGAATTTGGGATAATTTGAGATCTTTGTTTGCAAAATTTATTATGAAAGAAAAGAAAATATGCAGTTCTTTTTGTTCATTTATCTCACCATTAACTTCATATTTGATTTGCATGGGCCGGAAAAGGTTACATGTTTCGTTAGAAATTTCTTTCCCTTGGGGATGAGCACAATGCCAGGATGAGAAGAGGAGCAAGCTGCAGCCCACGCCTTTGACAATGCCTTATAAGAAGAGGATGCACACCCATGATGCCCAACCCACAGGCTTGTGGAAGTGATGATTC
>comp_16_108030_c0_seq1
TCGACGATGCCCCACTTCTAGGAGCCCTTGCTCGGCATCAGCGCGTCTTCGTTGGTGAGGTCTTCGACGATGTCCAGGTGCACAATGCACCGTCGCTACAGTCCGCGGCGGCCACGCTCCCGCATCCCAGGGGCAACACCAGGCCCAGGGAGGGTGACCCAACCCACCCTCGGGACGAGGCCGGGGTGCTCCACCCAGGCCCAAACGCACAGGGCCTTCGTGTACTCGCGTCGAACGCTAGGCTCACCAG
>comp_16_108045_c0_seq1
GCTCGCTGCCGTCGTGGTACCAGCCCTCCCGGAGGAGATTCTAGTGTGGGAGATCTTTGTCCGCCTTCCGGTCAAGGATATCCTCAGCTGCCGCGCAGTCTGCCGCCAATGGCGCGGCCTCACCTCCGCCCCTGATTTCATCCTCGTCCACCACCGGCGCCAGCCATCGCTCCTCCTCCTTACCCTCAAGTTCAGTAAAGATCCAATCTACATGCCCTCCTACGGCAAAGCCTACGGCAAAGCCGATATAGATCGAATCTTCGAGCAAGCCTACGGCAAAGTCCGTACAGATCCAATCTTCGAGCGCGGCCACCTCCTCACACTCTACGGCACAGCCAGTACAAACCCAATCTTGGAGTCCCAATATTCCAGCCCCGGCTTACACACTTCTTGCAACGG…
>comp_16_108191_c0_seq1
GTGGGTTTCTCGTTACCATATTCTGTTTGGTGCCTGATGCCGGTGATTGTCCCTGCTTTGATGAGAAGAGTTTGGGTTCTTGTTGTGCCTACAACATGATAGATGGTACACTCTCCTCCCCCTGCCAACGGACTCGGCAAACGCAACATGGGGTTTGCGACATGGTCCTTCCCTTGAAACTGAAGTGCAAGTGAGTACTAGTCACCACATACAGTTCTAGGTTTGGCTCTCTGCATAAAGCTCTTCCATTATCTAAAGAAACTGCTATCCTAGCTATTCAATAAATTGTTACTGTCTGAACTTGTTAGTATGGTTGTTACTTGGTTGTCGAAGATAAATGATGTCTGGGTCATTGGTTGACACTAAATGAACAAGCCCTACTAGACTAGGATCTTTTTG…
>comp_16_108523_c0_seq1
GTCCTGCTGCTGCCGTGATCTCGGCGGCGGCGCGGCGCGTCCGCGGGAGGAGCTGGTGGGGGAGATCGCGGGGCGCCGTCACGCGCCCATGTGAGGAGATGCTGGGCGGCGCGAGGCGGACGGAGGCGGGCCGCGAGGAGGGGGAGCTCCAGCTCCACGACGGCGGCGGCGGCGACGAGCTCTTTGATCCCGACTCGCTCACGTACATCGATGAAAAACTTCAAAAA
>comp_16_108539_c0_seq2
CTTGAACGGTGCGTGCCGCTGGCGCACGTCCAGGACGCCTGCGACGCGCACGTCTTTCTCGTGGACGCGCCGGCCGCCGACGGACGATACCTGTGCGCCGGCGGGAGCCGCCAAATGGACCAGATCGCCCGGCTCCTCTCATCAAACTACCCACCGTTCAAGCCCGCAGAACGGTTGAGCGAGGGTGTCGATGGTTCCAGCCCGAGCTCGTCCGTGGTGTCCTCCAAGAGGCTGCTGGATCTGGGGTTCAGGTTCCAGCACGACGTGGAGGATATCTTCAGGGACACCGTTGCGCAGTGTGTTGACCATGGGTTCTTGGAGCAGCCAGATGATGGCTGCAAGTAATGGGGTTTTAGTATAAGTCGAATATGGCTGCCTCGCACATCTGAGTTGGGAAGG…
>comp_16_108578_c0_seq1
GCTGGGCTTACCCTTGGTGACAAAGCCGGGCTTGCCGGGTCCAGCATGGCAGAGCTCAAAGAAGACAGCCTGCTGTATGATGCGGCGCTTGTATATGACATAAGCATTGCTCAAGACCTTCTGCACCAACGAGATGCGATGCCAATTATGTTTGTTGTTTCCAGAGGAAACACCACGATTCCACCACAGATTCCACCACAGGCCTAAATGAATTAGATCAGTAAGAAGAAATACAAATTAGTTTGCAGAGAACATTGTCTCAAATCAGGGTTATAC
>comp_16_108610_c0_seq1
GGCTCTTGTACTCATAGCTAATCCTACCCCAAATGCTTGGATTGGATGCAGCTTTCAAATCATTACGTGGCAAATACAGACTACAGGCACACTGCCTTGTACATACATCCGACACACATGACTGGTGCCCAGATTATGTCGCCATTGACTCATTATTACTCGAGTCATCCCAAGATGCAGTTTTTCTGCTCCGTTTAGAGTAACGCTGCCAAGTTTATTCAGCTCTCAACTTCAACATAACTAACTGACAGAGAAACGAAAACAGCACCACCAACAGGATTATGATGAGCAGTCTGTTGGTGCCGACGCGGTTGTGGTTGGACTCGTCGATGATGTGAATGTCCTCGATGAGCTCGTCGTATAATCGCTTCAAGTCGCCAGCCGTCTTTCCTTCGCCGA…
>comp_16_108700_c0_seq1
ACCGCCTCCCCGAGCCTGCGCGCGCTGGAGACGTTCACCATCATCTTGGCGGGGACGCAGCTGCTCTGCGTCGGCTCGCTGCACGCCGGAGCCAACGCGGCCATCGTGGAGACGCCCATGGGAGTCAGAGCCAGAGTTTGATCGAGCCGGGCGGTTGGCGTCGTCGATGAAGCGTGTATAAATTGAGGTGCATCATCTTGGCGAGTATTGGTTTGCGTGTGTGTATATACGGGTTGTGCTATACCGTGCGTGTCGCTTTGTGTGTGTGTGTGCGTGCGTCGAAAACTCGAAATTGTCTCCTGGG
>comp_16_108779_c0_seq1
CCGCAGTTGTTGTTGTTGGAGGTGGCGTTGTCGTCGCCGGCGCCACCACTACTCCGGCCGCTGTTGATGTTGCTGCTGGTGGTGCCGACGGCGGCAGCAGGTGGGGGCGGAGAAGGCAGCGCGTAGGAGCTGTCCATAAACCACGACGTAGCCGCCGGCACGGTATCCATGCCGGATACCCCCGCCATCTGCAGGAACGTGCCGCCACCTCCGAATTGCGCGCCTGCTGCTATGTGGCCACCGCCGTCGACGTGGGAGTGGGAAGAGGAGCTAGGCGGGCCGAGGAACATGGTGGCGACCCGCTGCTGCTGCAGCTTCCAGTGGAGGTCCTGGTTGATGAAGCTCAGCGACTCGATGGACGAGGCAATGGTGCTGCTGCCCATCGAGCCGTTCCCGGCT…
>comp_16_108783_c0_seq1
CGTGCTCCTCATCCTCGCCGCGCTCTGCTTCGCGGGCTTCGCGTTCGCCGTCACCAACGCGAGCGCCGGGCAGGCCGTGTCCGGGAGAGGGTTCAGGGAGTACCGGCTCGGGGACTACTCGAGCTGGCTGAGGCGCACGGTGGAGGACGGCCGCAACTGGGGAAGGATCAGGAGCTGCCTCGTGGAGGCCAAGGTGTGCCGGAGCCTGCAGAGCAACCGGACGCTCGACGAGTTCGTCAACGCCAATCTCTCGCCGGTGCAGTCTGGCTGCTGCAAGCCCCCAACCGCGTGCAACTTCGCGTACCAGAACGAGACCTACTGGACCAAGCCCCCTGGCTACGTCAGCGGCGCCGACCCTGACTGCGACGCGTGGTCGAATGAGCAGTCGGAGCTCTGCTA…
>comp_16_108790_c0_seq1
AGCGAACATAGAAATGTCTTTATGGAGGCTGAGCTATCTGTTCTTGGAACAATCCTTGCACAAATAGTAATTGATTTCAGAGATTTGCACCTGCAGAAGTGTAGACTTGAGAAAGAAGTGGAGACAGGGGCAGCCGAATTGCTCTTTTTGCGAAACAAAAACCACAAGCTTATTGAGTTGAATGAACTGCTGGGGCAAAGGTTGCAGCAAGCTAGTGAAATTGAGGAGACATTGAAGATTGAACTCACTAGTGGCATGACAGAGTTGATGCAGAAGGATGATAAGCTACGCAAGGCAGATGAGAAGAATCAATTCTTGCAGGAGACAAACCAGGAATTGTGCAGAGTTCTCACGGATCTTGAGGCTTCTGCTCAAGATGCAAAAGGGGTGAAAGGTGAA…
>comp_16_108813_c0_seq1
GTGAGGACGAATCCATGCCGAGGCATGCCGTTCTCTGCCCATGAGGAAATGTTTCAATTCGTGATTCAATTTGTATAGTGTGTATGAATGAAGTTAGTGGATGATCTTAGATATTGCTTCCATATAGATTGTGCAAGAATTTTTGGTGTGTTACAGTGTTAGTGCTAGATGATATGCTAGTAGTCAGTGCATATTTTTTTGTGTGTCTGATTGTTTGCTTACCACATTATGATTAGGTAGATTGTATTTCGTATAGTAATTGTGTAGTTTCTTGTGTGTTATAGCTTGTGTCCCTCATTTCCATGGAGAAGGCAATTTGGGATGCACACTACGTTCGCTTTTTTTGCGACATTTGTATGGAGGAAGTGAATGCAAACAATAGGGATGGAGGTTGTTTGA…
>comp_16_108901_c0_seq1
GGGCATAGGAATGTAGCTCGATCTTAGAAGTGCCGGGTAGAACTTTCGCTGTTGTTGTGGTAAGAAATTCCTTCCACAACGTAGAACAAGGAGAACAACAGTCATCGATTACAACATGATACATAGTTTCATAAAATACAGTTTACAAATTCCAAACAACTATACTTAACAATAGCGGTAAAATGACAGCACGTGCATGTTAGCAGGTGGCCATATGCTTATTGGCAATACATAAAATTCATGCACAAATATAAATGAGCATGTCGCAGTTGATGAATGCACAACTTTGTGTTCATCAGTTTTGTAGTTCGTCGAGCTTTCATGGGTATATTTCAATTACAGAATAGGGACCCAATACTGGCATGATTTTGTAATTATCACTGAATCCGGCATCAGAAA…
>comp_16_109019_c0_seq1
GAGAGGATGATATTGTGAAAGACATGATGTTTACTTGCAGTACTATGCGGGGACCCAGAGGTAAAGATTGTCGGTCTGCACATTATGCGTGGACACAGGGCACCAGATGATTAGTTACCTGTCTTCTGAGCGTCGGAACTCCATGATGGACCACAAATTGAGCGTCTACGATGCCAATCTGCTCTTCAGGATCCTGCCGATTCAAAAGAGAGGGGAAATGGAGAAGTTGTCAATGACATGGTAAAGCTTCTTTCCCTTGGTCACGTCCAG
>comp_16_109157_c0_seq1
ACTCTCATTTGCTCTCTAAACTTGGCCTATCCGGTGTAGAATATTTGTGCTTCTTTCTACCCTCTTCTTTCCCTTGAGAAAGGGGAATTTATATGTAAGTCGTAACCATCTGTAGTTGGTCCTAAGGGTTAGCTGAAACTTAAAAGGGATGTCCATCCAGGGTGTCTTGTTCCTTGTGTCCGCATGTTGTATTGATGTTCCTCACAGTTCTTATAAAAGAAAATTTCATTATATCGAACTCAGAATCGTTCACCCCATGGATTTTATTGTTCTTTGGATTAGAAATATGTGTAGTCAGTCATGTAGTGGTAAAAAGTTTAAAGCCTTCACTAGTAGAAATGGGTCTTTAGTCCCGGTTCGGGGTGGCCTCTAGTCCCGGTTGCCCAACCGGGACTACGG…
>comp_16_109215_c0_seq1
GGTCTTGCTGGCGCTCACCTCACGCGGCCCCTTGCCAGCCTCTGGCCGCGCCGCCTTGGCGGGACCTCGCCGGCGATTTCGTCCCCGCCTGCCCCTGGCTGGTGCTGCCCTCGATGGAACCTACCCGCGCCCGTTCTGGCATCGAGGCTCCTCGCCACCGCGGGGGAGGCAGGATCTGCGAGCGCATGCGCCACCGACGATCTGCAACACGAGCGCCGCCGTCGATCTGCGGGCACGGGCGCCGGCGACGCGTGAGGAACCAGCCAGGCGGCACGAGGGGAACTCGCCGGCGGTGCGCGCTCTGCACGGCGCGGCTACTCGCGGCGCTCTGGCGCGTGCTGCTCATCCCGCGCCACGCCTCCGCGCGCATCGACGCGACCGCCGCGCTGGTGATCCTCT…
>comp_16_109215_c0_seq3
CTCGTCGGCTGCGCGCCCCCGTCGGTCTTCCGGGCAAAGCTGCACCCGCGTCCGCGTGCAGCGGCCTCGCCCTCGGCGTCAACAGAAGCTGCGGGCCACGACGCCCCGCACCGGCACGGTCGACCACACCTTCTCTTCAGCGCCTCCAGCACCGCCTGCGTCGCAGCGTCGCCCGCAGAAGCCCTCCGACTCCACCGCACGCAACAGCGTCCACGTTTTGCTAACGCAAATCTCATCCCAGCGCCACGCCCCCGCTCGCGTCGACGCGACCGCCGCGCTGGTGAACCTCTCCCTCGAGCTGGTCAACAAGATGCGCATCGTCGAGGTGCTCCGTTGCTCGGCCGGCGGGCGCGCTATTTGGGCTCGCGCTTGCCGAGGAGAACCGCGCCGTCAT
>comp_16_109306_c0_seq1
CGCTTGTGCTGGTGGTGGTGGCGAGTGTGCGACGGGGCGACGACTACGTCACTTGGCCAGGGTGGTATTGGCCGTTCCACATGATGATGTGTGCTGCGCCGGAGGTCGTCGACTGGTTCTCCCGAGCGTTCTACGTCTCCAAGTCCGGCGACAAGGACGGTGACACCCTCAGCAAGAAGATTCTTATGGCCTTCGGTGGCAAGAAGTCCTCTTTGTACCCGCCAGAGACCATCCACTCCCAAGTCATAAACGAAAACTAGCCATGAAGAATGTATGCACGGGGTCTGTTAAGCAAGAAGTTATCTTTACTATTAAATGAAAGTTGGGG
>comp_16_109386_c0_seq1
GCTTGTTGAGCGACACCAGGCTGTACCAGAACGGCCGCTACTACTACGACGTGGAGGCCGACAGGTACGGCTACGGCCGCGAGTCCAACCCGGTGCGGACGCGCCCCGAGCCCGAGGACAACGGCTCCGGGTACGGCCGCCCCGGCGGCGAGAGGCGGTCGGGGAGGTATGGCAACAACGAGCAGAACGACGACGGCGGCTTCGAGGAAGACCAGAACGAGCAGTACAATCCATGAGCGAGACGAGCGAGGCAGGCATGCCAGTGTTTCTGCTTGCGATCGCATATCATACGTATACATCGTGTGGGAGTAATATTGTTCGCTCGATCAGCACCCTACTTAATTGCACGCACTACTCCTTGTGTGCTGCAAGCTAGTATGTCGTCGTCGTTGCTGCTGC…
>comp_16_109711_c0_seq2
ACCATGCTGATTTACCCCAGTTAATCTGTGTCTTTGTCTTCAGTGGCAAAAATTAACACCATGTCTCATATACCTCTAAAATAACATGCTCACTGTACTCTTACAACTCAACCACACTGTAGTACAATTGAATATAGCACATGGCACTGATGTAAAAGAACGAAAGGAGGAATAGTCCCACCACTGGTGTAACCTTAACGCGCAGGCTCTAGCATCTAGCTGTAAAATCTGGCAACGGAATCCAGCAGCAAACTTGTGATAAGCTGGTTTGTTATCTCTCTTGGATGGACATCAACCCAGTAGAGATACTTGCTAGGACCTGGGCATGTCCTTTGCCCTCTGCATGCCTGACCAACTTTGATCATCCCTGTTCAAAAAAAAAACTTTGATCATCCCTGA…
>comp_16_109736_c0_seq1
CTGGAGTCCGTTGACGGTTTCGAGACGGCCAACATTAAGGTCGTGGGAATGGTGAGCGGGAAGGCCGAGAGGGCGACGGACGTGTCCTTCACAATCGACGACGGCACTGGCCGCATCGACTTCATCAGATGGGTGAACGATGCTGCAGATTCTGCTGAAACCGCTGCTATTCAGAATGGGATGTATGTTTCCGTCATCGGTACCCTCAAGGGACTCCAGGACAAGAAGCGTGCTACTGCTTTCTGTGTCAGACCTGTAACTGATTATAATGAGGTCACACTGCATTTCATTCAGTGTGTACGTATCCATATCGAGAACACAAAATCAAAGGTTGGCAGTCCTGCACACACCAACTCTGCTATGGGAACCCCATTCTCCAG
>comp_16_109799_c0_seq1
GGACAGAAACCTTTGCTCGGCATCCCTCGTTTGGGCAAGTGACGGGCCTGAAGCTACACTGTGCCTTGTGATCAGCAAGGCGTTCTTCATTTTCGTATTTCTCAGGGCAGTGGAACTTGGTTTTCAAGTCCACGTTCTTGAGGAGGATCTCGGCAATAGCTTCTCTCCTTTCTAGCGGCCAGAACTTGGTCATCTCCATCTCTTGCACAAAGTCATCGATCTTGTCATCACGGCTGTCACTCAACAACCACCCAGAGACATGTCCAATGATGTTCCTTTTCGTGCTACTTAAATCGTCCATGAAGATGGACACGATCTCATAAGGGTCATCTGGCATTTCATTCTCGGGGTTTTGGTTTGCTTCCGATTCGATAAGAGCATCGGCTATGAAGGTCTCGC…
>comp_16_109844_c0_seq1
CTCCGGGGCTAGGTACCCAATGGTGCCAACCAGGTGAGTGGTTTGTGGGTCGACACCATGATCGTACAGTCTTGCCAGTCCAAAATCACCTAGACGCCCGTTCATCTCATCGTCGAGAAGCACATTGCTTGCCTTTATATCTCGATGGATGACGACCTTTTCCCACTCCTCATGGAGGTAGCATAAGGCCAATGCAATGTCTTTGATGATCCTAAACCTCTGAGCCCAGCTCAAGGTGGGCTTGCCTTGTTCACTGTACAAGTACTTGTCAAGGCTTCCATTCGACATGAATTCGTACACTAGAAGCAGCTCGCCGTTTCGCCGACAGTAGCCAATTAGGGGCACGAGCTTGCGGTGTTGGAGCCGGCCGATGCTAACAACTTCCGTGATGAATTCCTT…
>comp_16_109849_c0_seq1
GCCTGAAATCTTGCGGTCTTGTTTTTCTTAAAGACCAATAGCATATGGTAACTGAATACTGAACTCATATGGGTGGTCATTCCTTGTTGTATCTTCAGGTAGGGAAAGGTTTGTCGAAGGATGAAAAGGCTCAGAAGCTCGCACTTCAGCACTGGCTAGAAGCAGTATGACTCAAACGCTATCCAACATTTTCTTCAAATGCTATCCGACAATAGCACTGCACACATCAAACTTAAATTCCTTAGTGTTTCATGGGCAGATTGACCCTCGACATCGGTACGGCCACAACCTCCACTACTATTACCAAAGCTGGCTTCGCTGCGACAGTCAACAACCTTTCTTCTACTGGTACAGTTCATGCTGAACTCTATACATTATCT
>comp_16_109948_c0_seq1
CGGCTCGTTGGAGGGCGTCATCCAGCTCTTCAGTGCACTTCTTCTCATTACAGAGCTCCATCTCTGTCTTCTCTGCATGAATCCGGTTGGATTCTAGGTCAACCCTCAGCTCCTCAGTGAGGGATATCCATTTGCTCTCGGACTCCATCCATTTCTGCCTTTCTTTATCCAGCTCATATTCCTGATCCGTGCTGCCATTCCTTATCTGGTCTAGAAGGCTATCATTTGTAGATCCATCTATGAGATGTTTTACTTGATCCTTCAAATTCTGGATTTCATCAAGAAGTGCTTCCCTCTCATTCACATTGAGTGACACCTTACTATCTTCACACAGTTCACCAACCTGATCTTCATCGGTTAGTGATTGTTGGCGATCTGATTGTTGACCATCTTCTG
>comp_16_110001_c0_seq2
GTCTCACAAAAGAATTATCTGCCATTGTTTCTACCAAGTCTTGGGACATAGTATGGATCATTGGTTTTGTGAGTATGCCAAGTCATATTGGTTATCCTGAAGAGTTCCGCCGAGAAATATATTGAACATAGGATGCGGATGTGGTAACTTATTTGTGGTTTAGGACAATTGAAAGCTTTTTTAGTGGGTTTGTTCATTTTCTGAAGCATGTATTAGTGCGAAAACACCTCTTTGACATGAACTTCTATAGCACAGATTCATATGACAAATGTAAATTATGTGTCACCTATGTTAGTGTAAACATTATACGAGTGAAATACAAAAGTATGATTTGCAGTTTTCATATTGTAACTGTTTAAGTTTTTATTTGAGAGGGTAATTGGTGTAATCTGTTAGAAG…
>comp_16_110100_c0_seq2
GTCAAATACCTGGGGACATTCACAAATTCCGAAGACAGGGCTAATGCAGTATATGATGCAGTTAAGACCAGCAAATGTGACTTTACCTTGATTGGGTTGTTGTGTGTTTATGTACTGAATAATATTAGAAATTGCAGCTTAACTAGCAATACCAGATTTATGTACTAATACTAGTTTGTAGAATTTACAAGTGCCTAGGGACTATTTCTCATGACTAACAAATTAAGACAAATATTTGTGCCTACTGCAGATTAAGACAAACTATTTGTGCCTAATGCAGATCAAGAC
>comp_16_110112_c0_seq2
GAAGAAGGGAGAGAGACGATGGTCCAGAGCGGGGCATTAAACGCACCAATGACCCAAACTGACCGGCATTCATGTCGCGCGTCGTCTCGTCCTGCCTCTGCCTCTCGTCCCCGTGAAGTAGACTGCGAAAAAAGACGTCGTCACACGTACTCGTACAGGCTACAGCGGCAGGCAACCAACACCGCACTGCGCTCACCGCAGCACTATCGCCTCGCCAGCCGCCACCATCGCAAGGCAAAAGGCACCCGAGGTAGCACGTAGGTAGCCGCTAATCCCAACCAAGAGCGGCGGCACAGAGGGAGCTCGATCCCGTAGCCATGGTGTCGTCTCCGTCCCCTTCCACAACCTTCACCTCCGCGGTGTCCGAGACGAAGCAGCAGCACGCCACGACGGCCTCGG…
>comp_16_110132_c0_seq1
GTCTTCCTCCTCCAGCTCCGGCGGCGGCGCTTCGCCTGGCCCGCGGCGAACGCGAAGACCTCCGGCCGCAGAGCCAGCGGGGACCAGAGGCCGCTCCTGTCGTAGTCGAAGCCGAACTCGCTGGTGTCCATAAACTTGCCCATGAGCTCCTCGGAGACGTCCACCGGCACCACCTGCACCACCGTGGGCGATATCGCCGGCGATATTGAATCGTGAGGGGGAGAAGGCGGGGGAGGGAGGCTCAGGAGGTCCAGTAGAGATGGTGACGCCGCCATATGCAGAATTTTCTTCTGATCGAGATAGACGAATGCATGGGGGTGCAAGATGGATGGATAGGTAAGGTAAGGTAAGATAGATAGGTGAGACGTTGTGTTTGCTTGGGTGCAGGGCAATGTGCTA…
[truncated: 48,830 more rows]
