# Supplementary material for: Transcriptome profilings of two tall fescue (Festuca arundinacea) cultivars in response to lead (Pb) stress
Source: BMC Genomics. 2017 Feb 10;18:145. doi: 10.1186/s12864-016-3479-3 (PMC5301350; doi:10.1186/s12864-016-3479-3)
Supplement: Additional file 2: — All the primers used in qRT-PCR. (XLS 19 kb) [file 12864_2016_3479_MOESM2_ESM.xls]

## Sheet: Sheet1
			Additional file 2 All the primers used in qRT-PCR
			Gene		Primer sequences (5’-3’)
			SerC（>comp_16_175564_c0_seq25）	F:	GCCCCTTGAGAGCTTGGTGTGAC
				R:	ACACTCCCCCTCAAGATGGATGGT
			GAMYB（>comp_16_167341_c0_seq8）	F:	CCCTCTGTTGGTACACCCTGCGC
				R:	CCTGGAATCTTCAGGGTGGGGTGA
			VegS（>comp_16_185556_c0_seq30）	F:	GATGGTCCTGTCCCTGACGCTG
				R:	CAACAGCTTGCTGCCCAAGGCC
			dnaJ（>comp_16_176216_c0_seq1）	F:	CTGGCTGGGGTTTGCCTCGGT
				R:	CCACCACCCGCTTGTCCCTCT
			DREB2a（>comp_31_144800_c0_seq1）	F:	TCGAGCCGATGCTGGCACAC
				R:	GTCAGCAAATTCAGTGCCCACCC
			COPT（>comp_31_154048_c0_seq2）	F:	CTCGCCGTCATGTCCTTCAACG
				R:	GGCCCTCCAATCCAATCTCCC
			MAPKK1（>comp_31_163544_c0_seq1）	F:	AGGACCTCAAGCTCGATGTGCC
				R:	ACCCCACCACTTCCCTTACCAA
			MAPK（>comp_16_173036_c0_seq2）	F:	CCTCCACCACATCATCCGCTCC
				R:	CATGTCCGACTCCGACGAGGG
			gtf IIH3（>comp_31_171979_c0_seq18）	F	GGTGTCAGCTCCTGCGCGTAC
				R:	GTGCCGAGTGCCAGACCGAA
			gtf IIH4（>comp_31_165594_c0_seq17）	F:	ATTAGGGATCTGGCGGAGCTGG
				R:	CGGAAGTTGATACTCCACCCTCG
			ZFP（comp_16_169167_c0_seq4）	F	GATCAGTGCGTCAGGCCCAAC
				R:	GGCACGCCTGTTCCAAGGC
			TPX（>comp_31_156392_c1_seq2）	F:	ATGCTGTGGCGCACAATACGCA
				R:	CCCAGAGACGAGGCATGAATCGT
			TreH（>comp_31_171361_c0_seq5）	F:	CGAGGTGGAGAAGGCGGAGA
				R:	TGGAGGAGATGCCGATGTCCG
			Met（>comp_31_175911_c0_seq4）	F:	GTGCCAGAGGAGAACGTGGAGA
				R:	GCTGAACAGAGGCGGCAGCTT
			ANK（>comp_31_176175_c0_seq4）	F:	GATGTCAATGCACCCGCATGGG
				R:	CCTTGGCAGCAATGTGGAGAGG
			Aglu（>comp_16_171751_c0_seq1）	F:	CGTGGAGGTCCGAGAGGGTG
				R:	CGCTACCACGCAGCTCACCCT
			YT521-B	F:	TGTAGCTTGATCGCATACCC
				R:	ACTCCCTGGTAGCCACCTT
