# Supplementary material for: Transcriptome profilings of two tall fescue (Festuca arundinacea) cultivars in response to lead (Pb) stress
Source: BMC Genomics. 2017 Feb 10;18:145. doi: 10.1186/s12864-016-3479-3 (PMC5301350; doi:10.1186/s12864-016-3479-3)
Supplement: Additional file 5: — Gene annotation and expression analysis in KEGG pathways of photosynthesis, photosynthesis-antenna proteins, carbon fixation in photosynthetic organisms, methane metabolism and nitrogen metabolism. (XLS 38 kb) [file 12864_2016_3479_MOESM5_ESM.xls]

## Sheet: Photosynthesis (Ps)
	Additional file 5 Gene annotation and expression analysis in Photosynthesis, Photosynthesis - antenna proteins, Carbon fixation in photosynthetic organisms, Methane metabolism and Nitrogen metabolism.0 h, 4 h and 48 h represent Pb treatment for 0, 4 and 48 h.
		Green box indicated genes significantly down-regulated, red box indicated genes significantly up-regulated (p-value < 0.05).
	ko00195	Photosynthesis
	KO ID	Unigene ID	Gene annotation	Expression patterns extracted by RNA-Seq （fold change）
				AST7001		Silverado
				4 h vs 0h	48 h vs 0 h	4 h vs 0 h	48 h vs 0 h
	ko:K02703	comp_31_166103_c1_seq1	psbA; photosystem II P680 reaction center D1 protein	2.36708	1.23185	0.794571	0.617841
	ko:K02639	comp_31_160641_c0_seq3	petF; ferredoxin	3.33155	1.59108	2.11875	0.910778
	ko:K08901	comp_16_177881_c0_seq1	psbQ; photosystem II oxygen-evolving enhancer protein 3	0.828265	0.412563	1.38021	0.600662
	ko:K03541	comp_16_175695_c2_seq3	psbR; photosystem II 10kDa protein	0.712857	0.494865	0.97975	0.695505
	ko:K02115	comp_31_166556_c0_seq1	ATPF1G, atpG; F-type H+-transporting ATPase subunit gamma [EC:3.6.3.14]	0.800231	0.433162	0.987664	0.495819
	ko:K03541	comp_31_147878_c0_seq1	psbR; photosystem II 10kDa protein	0.622253	2.38529	2.36357	14.2611
	ko:K02704	comp_31_162434_c1_seq15	psbB; photosystem II CP47 chlorophyll apoprotein	1.20646	0.612041	0.836894	0.414393
	ko:K02716	comp_31_162966_c1_seq1	psbO; photosystem II oxygen-evolving enhancer protein 1	0.842846	0.592035	1.09534	0.475287
	ko:K02717	comp_16_175557_c0_seq2	psbP; photosystem II oxygen-evolving enhancer protein 2	1.05617	0.790484	1.18544	0.464918
	ko:K08901	comp_16_170710_c0_seq1	psbQ; photosystem II oxygen-evolving enhancer protein 3	0.971452	0.712619	0.985986	0.460244
	ko:K08901	comp_31_160983_c0_seq1	psbQ; photosystem II oxygen-evolving enhancer protein 3	0.87647	0.538545	0.907392	0.448552
	ko:K03542	comp_31_164229_c0_seq2	psbS; photosystem II 22kDa protein	0.670189	0.447772	1.21705	0.486619
	ko:K02721	comp_31_163227_c0_seq1	psbW; photosystem II PsbW protein	0.83334	0.678207	1.11306	0.474266
	ko:K02723	comp_16_168710_c1_seq2	psbY; photosystem II PsbY protein	1.30725	1.17227	0.988305	0.399412
	ko:K08902	comp_16_182036_c0_seq6	psb27; photosystem II Psb27 protein	0.960675	0.589881	1.10214	0.346819
	ko:K02689	comp_16_185302_c0_seq11	psaA; photosystem I P700 chlorophyll a apoprotein A1	1.28848	0.673442	0.723877	0.480056
	ko:K02692	comp_31_164762_c0_seq1	psaD; photosystem I subunit II	0.942395	0.698174	1.14861	0.487242
	ko:K02694	comp_31_154091_c0_seq1	psaF; photosystem I subunit III	1.22948	0.834505	1.1508	0.47271
	ko:K08905	comp_16_167795_c0_seq2	psaG; photosystem I subunit V	0.865057	0.652314	1.16347	0.375185
	ko:K02698	comp_16_173470_c0_seq3	psaK; photosystem I subunit X	0.878098	0.527439	1.1242	0.426229
	ko:K02699	comp_31_158327_c0_seq1	psaL; photosystem I subunit XI	0.783051	0.583235	1.26052	0.452024
	ko:K02701	comp_31_155170_c0_seq1	psaN; photosystem I subunit PsaN	1.30894	1.08754	1.38023	0.399867
	ko:K02636	comp_16_176731_c0_seq1	petC; cytochrome b6-f complex iron-sulfur subunit [EC:1.10.9.1]	0.803329	0.549139	1.03322	0.404829
	ko:K02639	comp_16_162884_c0_seq1	petF; ferredoxin	0.963528	0.244833	1.72588	0.222561
	ko:K02639	comp_16_167639_c0_seq2	petF; ferredoxin	0.94227	0.374154	1.47796	0.296688
	ko:K02641	comp_16_173590_c0_seq1	petH; ferredoxin--NADP+ reductase [EC:1.18.1.2]	1.08172	1.96622	1.19812	2.3994
	ko:K02113	comp_31_173133_c1_seq1	ATPF1D, atpH; F-type H+-transporting ATPase subunit delta [EC:3.6.3.14]	1.13986	0.515343	1.11618	0.399738

## Sheet: Ps-antenna proteins
	Additional file 5 Gene annotation and expression analysis in Photosynthesis, Photosynthesis - antenna proteins, Carbon fixation in photosynthetic organisms, Methane metabolism and Nitrogen metabolism.0 h, 4 h and 48 h represent Pb treatment for 0, 4 and 48 h.
		Green box indicated genes significantly down-regulated, red box indicated genes significantly up-regulated (p-value < 0.05).
	ko00196	Photosynthesis - antenna proteins
	KO ID	Unigene ID	Gene annotation	Expression patterns extracted by RNA-Seq （fold change）
				AST7001		Silverado
				4 h vs 0 h	48 h vs 0 h	4 h vs 0 h	48 h vs 0 h
	ko:K08907	comp_31_169259_c2_seq5	LHCA1; light-harvesting complex I chlorophyll a/b binding protein 1	0.408876	0.262724	1.08698	0.362843
	ko:K08908	comp_31_169259_c3_seq2	LHCA2; light-harvesting complex I chlorophyll a/b binding protein 2	0.588429	0.404575	1.20938	0.538734
	ko:K08909	comp_31_169259_c2_seq4	LHCA3; light-harvesting complex I chlorophyll a/b binding protein 3	0.565366	0.450316	1.11255	0.413342
	ko:K08915	comp_16_170609_c0_seq2	LHCB4; light-harvesting complex II chlorophyll a/b binding protein 4	0.576767	0.458644	0.892157	0.367968
	ko:K08916	comp_31_170116_c0_seq2	LHCB5; light-harvesting complex II chlorophyll a/b binding protein 5	0.642698	0.440462	1.06325	0.406545
	ko:K08911	comp_31_158459_c0_seq1	LHCA5; light-harvesting complex I chlorophyll a/b binding protein 5	0.985951	0.730112	0.986675	0.409831
	ko:K08912	comp_16_163222_c0_seq3	LHCB1; light-harvesting complex II chlorophyll a/b binding protein 1	1.42138	0.542366	0.665779	0.0961896
	ko:K08912	comp_31_171864_c0_seq2	LHCB1; light-harvesting complex II chlorophyll a/b binding protein 1	0.728562	0.563706	1.19615	0.428522
	ko:K08914	comp_16_181665_c3_seq1	LHCB3; light-harvesting complex II chlorophyll a/b binding protein 3	0.784293	0.522506	0.917934	0.305331
	ko:K08917	comp_16_174150_c1_seq4	LHCB6; light-harvesting complex II chlorophyll a/b binding protein 6	1.07533	0.678364	1.12686	0.361701

## Sheet: carbon fixation
		Additional file 5 Gene annotation and expression analysis in Photosynthesis, Photosynthesis - antenna proteins, Carbon fixation in photosynthetic organisms, Methane metabolism and Nitrogen metabolism.0 h, 4 h and 48 h represent Pb treatment for 0, 4 and 48 h.
			Green box indicated genes significantly down-regulated, red box indicated genes significantly up-regulated (p-value < 0.05).
	ko00710	Carbon fixation in photosynthetic organisms
	KO ID	Unigene ID	Gene annotation	Expression patterns extracted by RNA-Seq （fold change）
				AST7001		Silverado
				4 h vs 0 h	48 h vs 0 h	4 h vs 0 h	48 h vs 0 h
	ko:K01807	comp_16_183603_c0_seq1	rpiA; ribose 5-phosphate isomerase A [EC:5.3.1.6]	0.551935	0.294097	0.9819	1.2633
	ko:K01595	comp_16_165184_c1_seq4	ppc; phosphoenolpyruvate carboxylase [EC:4.1.1.31]	0.501965	0.319077	0.488302	0.740882
	ko:K01595	comp_31_171405_c0_seq2	ppc; phosphoenolpyruvate carboxylase [EC:4.1.1.31]	0.539026	0.456152	1.02364	0.806868
	ko:K01601	comp_31_177711_c0_seq1	rbcL; ribulose-bisphosphate carboxylase large chain [EC:4.1.1.39]	1.4138	0.708015	0.770477	0.413258
	ko:K01602	comp_16_182274_c0_seq15	rbcS; ribulose-bisphosphate carboxylase small chain [EC:4.1.1.39]	1.61873	0.819806	1.23156	0.374078
	ko:K01602	comp_31_173367_c2_seq5	rbcS; ribulose-bisphosphate carboxylase small chain [EC:4.1.1.39]	0.863086	0.380783	1.09497	0.328241
	ko:K01602	comp_16_115788_c0_seq1	rbcS; ribulose-bisphosphate carboxylase small chain [EC:4.1.1.39]	NA	NA	0.64843	0
	ko:K00927	comp_16_175559_c0_seq3	PGK, pgk; phosphoglycerate kinase [EC:2.7.2.3]	1.51753	0.871706	1.23346	0.372057
	ko:K05298	comp_31_170519_c0_seq1	GAPA; glyceraldehyde-3-phosphate dehydrogenase (NADP+)[EC:1.2.1.13]	0.577172	0.267904	1.02524	0.337711
	ko:K05298	comp_31_170519_c0_seq3	GAPA; glyceraldehyde-3-phosphate dehydrogenase (NADP+)[EC:1.2.1.13]	0.687231	0.290431	1.07693	0.257037
	ko:K01623	comp_16_171748_c1_seq1	ALDO; fructose-bisphosphate aldolase, class I [EC:4.1.2.13]	0.618365	0.335018	0.994593	0.345205
	ko:K03841	comp_31_164201_c0_seq1	FBP, fbp; fructose-1,6-bisphosphatase I [EC:3.1.3.11]	1.14297	0.798982	1.02532	0.476821
	ko:K03841	comp_31_173368_c0_seq2	FBP, fbp; fructose-1,6-bisphosphatase I [EC:3.1.3.11]	0.893194	0.498249	0.9732	0.38711
	ko:K00615	comp_16_182709_c1_seq1	E2.2.1.1, tktA, tktB; transketolase [EC:2.2.1.1]	1.22533	0.613466	1.14855	0.449569
	ko:K01100	comp_31_172119_c1_seq3	E3.1.3.37; sedoheptulose-bisphosphatase [EC:3.1.3.37]	0.835852	0.490099	1.17947	0.38731
	ko:K01807	comp_16_170232_c0_seq1	rpiA; ribose 5-phosphate isomerase A [EC:5.3.1.6]	1.38913	0.992211	1.18714	0.477451
	ko:K01783	comp_31_158371_c0_seq1	rpe, RPE; ribulose-phosphate 3-epimerase [EC:5.1.3.1]	1.00927	0.596021	1.14171	0.414949
	ko:K00029	comp_31_150831_c0_seq1	E1.1.1.40, maeB; malate dehydrogenase (NADP+)[EC:1.1.1.40]	0.753364	0.360984	0.810141	0.232659
	ko:K00029	comp_31_157385_c0_seq4	E1.1.1.40, maeB; malate dehydrogenase (NADP+)[EC:1.1.1.40]	1.04749	0.495846	1.1626	0.312601
	ko:K00029	comp_16_173179_c0_seq1	E1.1.1.40, maeB; malate dehydrogenase (NADP+)[EC:1.1.1.40]	0.40187	2.81788	0.727294	0.0126413

## Sheet: methane metabolism
		Additional file 5 Gene annotation and expression analysis in Photosynthesis, Photosynthesis - antenna proteins, Carbon fixation in photosynthetic organisms, Methane metabolism and Nitrogen metabolism. 0 h, 4 h and 48 h represent Pb treatment for 0, 4 and 48 h.
			Green box indicated genes significantly down-regulated, red box indicated genes significantly up-regulated (p-value < 0.05).
	ko00680	Methane metabolism
	KO ID	Unigene ID	Gene annotation	Expression patterns extracted by RNA-Seq （fold change）
				AST7001		Silverado
				4 h vs 0 h	48 h vs 0 h	4 h vs 0 h	48 h vs 0 h
	ko:K00830	comp_16_182268_c1_seq1	AGXT; alanine-glyoxylate transaminase / serine-glyoxylate transaminase / serine-pyruvate transaminase [EC:2.6.1.44 2.6.1.45 2.6.1.51]	0.674429	0.423022	0.979003	0.554824
	ko:K01595	comp_16_165184_c1_seq4	ppc; phosphoenolpyruvate carboxylase [EC:4.1.1.31]	0.501965	0.319077	0.488302	0.740882
	ko:K01595	comp_31_171405_c0_seq2	ppc; phosphoenolpyruvate carboxylase [EC:4.1.1.31]	0.539026	0.456152	1.02364	0.806868
	ko:K01623	comp_16_171748_c1_seq1	ALDO; fructose-bisphosphate aldolase, class I [EC:4.1.2.13]	0.618365	0.335018	0.994593	0.345205
	ko:K03781	comp_31_168938_c1_seq1	katE, CAT, catB, srpA; catalase [EC:1.11.1.6]	1.27037	0.735163	2.17751	0.786893
	ko:K00430	comp_16_184307_c0_seq7	E1.11.1.7; peroxidase [EC:1.11.1.7]	0.810994	0.495557	1.00083	0.359224
	ko:K03781	comp_31_167344_c0_seq1	katE, CAT, catB, srpA; catalase [EC:1.11.1.6]	0.69638	1.05966	1.74228	0.331257
	ko:K03841	comp_31_164201_c0_seq1	FBP, fbp; fructose-1,6-bisphosphatase I [EC:3.1.3.11]	1.14297	0.798982	1.02532	0.476821
	ko:K03841	comp_31_173368_c0_seq2	FBP, fbp; fructose-1,6-bisphosphatase I [EC:3.1.3.11]	0.893194	0.498249	0.9732	0.38711
	ko:K15633	comp_16_184137_c0_seq2	gpmI; 2,3-bisphosphoglycerate-independent phosphoglycerate mutase [EC:5.4.2.1]	0.538339	1.22833	1.06296	0.377238
	ko:K00058	comp_16_178409_c0_seq1	serA, PHGDH; D-3-phosphoglycerate dehydrogenase [EC:1.1.1.95]	1.24153	0.613435	1.21572	0.412195

## Sheet: nitrogen metabolism
		Additional file 5 Gene annotation and expression analysis in Photosynthesis, Photosynthesis - antenna proteins, Carbon fixation in photosynthetic organisms, Methane metabolism and Nitrogen metabolism. 0 h, 4 h and 48 h represent Pb treatment for 0, 4 and 48 h.
			Green box indicated genes significantly down-regulated, red box indicated genes significantly up-regulated (p-value < 0.05).
	ko00910	Nitrogen metabolism
	KO ID	Unigene ID	Gene annotation	Expression patterns extracted by RNA-Seq （fold change）
				AST7001		Silverado
				4 h vs 0 h	48h vs 0 h	4 h vs 0 h	48h vs 0 h
	ko:K01953	comp_16_185977_c0_seq7	asnB, ASNS; asparagine synthase (glutamine-hydrolysing) [EC:6.3.5.4]	2.72124	2.24573	0.971697	1.19982
	ko:K01673	comp_16_177043_c1_seq2	cynT, can; carbonic anhydrase [EC:4.2.1.1]	0.800699	0.39521	1.06237	0.322998
	ko:K01674	comp_16_179005_c0_seq1	cah; carbonic anhydrase [EC:4.2.1.1]	0.868123	0.215505	0.90523	0.125973
	ko:K00605	comp_31_170756_c0_seq2	gcvT, AMT; aminomethyltransferase [EC:2.1.2.10]	0.983267	0.818594	1.11571	0.458615
	ko:K10534	comp_16_179563_c0_seq1	NIAD; nitrate reductase (NADPH) [EC:1.7.1.3]	0.676987	0.29679	1.30931	0.24793
	ko:K01915	comp_31_169305_c0_seq1	glnA; glutamine synthetase [EC:6.3.1.2]	0.998013	0.75563	1.12535	0.42401
	ko:K00284	comp_16_184932_c0_seq1	E1.4.7.1; glutamate synthase (ferredoxin) [EC:1.4.7.1]	0.806518	0.489986	0.93948	0.426619
