# Supplementary material for: Transcriptome profilings of two tall fescue (Festuca arundinacea) cultivars in response to lead (Pb) stress
Source: BMC Genomics. 2017 Feb 10;18:145. doi: 10.1186/s12864-016-3479-3 (PMC5301350; doi:10.1186/s12864-016-3479-3)
Supplement: Additional file 6: — Gene annotation and expression analysis in metabolism of terpenoids and polyketides. (XLS 25 kb) [file 12864_2016_3479_MOESM6_ESM.xls]

## Sheet: Sheet1
	Additional file 6 Gene annotation and expression analysis in Metabolism of Terpenoids and Polyketides
		Green box indicated genes significantly down-regulated, red box indicated genes significantly up-regulated (p-value < 0.05).
	KO ID	Unigene ID	Gene annotation	Expression patterns extracted by RNA-Seq （fold change）
				AST7001		Silverado
				4 h vs 0 h	48 h vs 0 h	4 h vs 0 h	48 h vs 0 h
	ko00900 Terpenoid backbone biosynthesis
	ko:K01662	comp_31_166606_c1_seq8	dxs; 1-deoxy-D-xylulose-5-phosphate synthase [EC:2.2.1.7]	10.3905	1.59556	17.116	3.01726
	ko:K13789	comp_31_127704_c0_seq1	GGPS; geranylgeranyl diphosphate synthase, type II [EC:2.5.1.1 2.5.1.10 2.5.1.29]	Inf	Inf	Inf	Inf
	ko:K15793	comp_16_199250_c0_seq1	K15793; acyclic sesquiterpene synthase [EC:4.2.3.49 4.2.3.47 3.1.7.6]	Inf	Inf	Inf	Inf
	ko:K00021	comp_31_161885_c0_seq15	E1.1.1.34; hydroxymethylglutaryl-CoA reductase (NADPH) [EC:1.1.1.34]	1.22227	3.96755	1.48196	0.855368
	ko:K05356	comp_16_178090_c0_seq3	SPS, sds; all-trans-nonaprenyl-diphosphate synthase [EC:2.5.1.84 2.5.1.85]	0.745173	0.383027	1.06537	0.38581
	ko:K10960	comp_31_168429_c0_seq1	chlP, bchP; geranylgeranyl reductase [EC:1.3.1.83]	0.81189	0.344398	1.8045	0.291358
	ko:K15889	comp_31_150769_c0_seq4	PCME; prenylcysteine alpha-carboxyl methylesterase [EC:3.1.1.-]	0.811865	0.807974	4.19275	0.515307
	ko00902 Monoterpenoid biosynthesis
	ko:K15086	comp_16_179341_c1_seq1	TPS14; (3S)-linalool synthase [EC:4.2.3.25]	0.828992	0.310961	0.806224	0.208342
	ko:K15086	comp_31_148806_c0_seq1	TPS14; (3S)-linalool synthase [EC:4.2.3.25]	0.887467	0.327847	0.76353	0.249734
	ko00909 Sesquiterpenoid and triterpenoid biosynthesis
	ko:K15793	comp_16_199250_c0_seq1	K15793; acyclic sesquiterpene synthase [EC:4.2.3.49 4.2.3.47 3.1.7.6]	Inf	Inf	Inf	Inf
	ko:K15797	comp_31_147171_c0_seq4	TPS6_11; (S)-beta-macrocarpene synthase [EC:5.5.1.17]	11.5265	3.05487	4.83146	1.73016
	ko00904 Diterpenoid biosynthesis
	ko:K04120	comp_31_172663_c0_seq1	E5.5.1.13; ent-copalyl diphosphate synthase [EC:5.5.1.13]	3.90148	0.863957	2.46446	0.520368
	ko:K04121	comp_31_167817_c0_seq10	E4.2.3.19; ent-kaurene synthase [EC:4.2.3.19]	3.33072	0.705284	169.568	11.5266
	ko:K04122	comp_16_170641_c0_seq5	E1.14.13.78; ent-kaurene oxidase [EC:1.14.13.78]	6.37159	1.65681	13.1404	0.61944
	ko00906 Carotenoid biosynthesis
	ko:K02291	comp_16_178274_c0_seq1	crtB; phytoene synthase [EC:2.5.1.32]	1.07863	0.303471	2.76513	0.393915
	ko:K15746	comp_31_125795_c0_seq1	crtZ; beta-carotene 3-hydroxylase [EC:1.14.13.129]	1.25386	0.440076	1.69496	0.410046
	ko:K15746	comp_31_163536_c0_seq2	crtZ; beta-carotene 3-hydroxylase [EC:1.14.13.129]	2.02592	3.73748	1.17662	1.47129
	ko:K09840	comp_31_173558_c0_seq3	NCED; 9-cis-epoxycarotenoid dioxygenase [EC:1.13.11.51]	0.422002	5.49187	Inf	Inf
	ko:K02291	comp_16_178572_c0_seq4	crtB; phytoene synthase [EC:2.5.1.32]	1.00056	0.784412	1.25503	0.455603
	ko:K02291	comp_16_175153_c0_seq7	crtB; phytoene synthase [EC:2.5.1.32]	0.598996	1.33453	1.28979	3.36915
	ko:K09839	comp_16_177361_c0_seq5	VDE, NPQ1; violaxanthin de-epoxidase [EC:1.10.99.3]	1.03913	0.575375	1.17715	0.435003
	ko00905 Brassinosteroid biosynthesis
	ko:K09587	comp_31_170916_c2_seq3	CYP90B1, DWF4; cytochrome P450, family 90, subfamily B, polypeptide 1 (steroid 22-alpha-hydroxylase) [EC:1.14.13.-]	1.32888	3.20224	0.952154	2.34475
	ko00908 Zeatin biosynthesis
	ko:K00791	comp_31_174443_c0_seq23	miaA, TRIT1; tRNA dimethylallyltransferase [EC:2.5.1.75]	0.383327	0.578632	0.837095	1.24539
	ko:K13495	comp_16_165125_c0_seq1	CISZOG; cis-zeatin O-glucosyltransferase [EC:2.4.1.215]	4.92555	3.13863	11.3727	1.5498
	ko:K00279	comp_31_173533_c0_seq60	E1.5.99.12; cytokinin dehydrogenase [EC:1.5.99.12]	0.971796	2.22744	1.26885	2.46179
	ko00903 Limonene and pinene degradation
	ko:K00128	comp_31_158466_c0_seq9	E1.2.1.3; aldehyde dehydrogenase (NAD+) [EC:1.2.1.3]	1.19763	2.58992	0.831288	1.46741
	ko:K00517	comp_31_173055_c0_seq2	E1.14.-.-; [EC:1.14.-.-]	0.974084	2.17349	0.843379	1.87811
