# Supplementary material for: Transcriptome profilings of two tall fescue (Festuca arundinacea) cultivars in response to lead (Pb) stress
Source: BMC Genomics. 2017 Feb 10;18:145. doi: 10.1186/s12864-016-3479-3 (PMC5301350; doi:10.1186/s12864-016-3479-3)
Supplement: Additional file 7: — Gene annotation and expression analysis in transport and catabolism metabolism. (XLS 23 kb) [file 12864_2016_3479_MOESM7_ESM.xls]

## Sheet: Sheet1
	Additional file 7 Gene annotation and expression analysis in Transport and Catabolism metabolism
		Green box indicated genes significantly down-regulated, red box indicated genes significantly up-regulated (p-value < 0.05).
	KO ID	Unigene ID	Gene annotation	Expression patterns extracted by RNA-Seq （fold change）
				AST7001		Silverado
				4 h vs 0 h	48 h vs 0 h	4 h vs 0 h	48 h vs 0 h
	ko04144 Endocytosis
	ko:K12196	comp_16_179671_c0_seq20	VPS4; vacuolar protein-sorting-associated protein 4	0.89658	0.976383	3.20082	1.1879
	ko:K03283	comp_31_170370_c0_seq6	HSPA1_8; heat shock 70kDa protein 1/8	0.905981	1.27988	1.4994	2.61452
	ko:K03283	comp_16_151268_c0_seq2	HSPA1_8; heat shock 70kDa protein 1/8	1.68395	5.98011	1.01042	4.28988
	ko:K12198	comp_31_154146_c0_seq6	CHMP5, VPS60; charged multivesicular body protein 5	5.88588	4.56445	16.263	0
	ko04145 Phagosome
	ko:K08057	comp_31_170482_c0_seq1	CALR; calreticulin	2.19456	2.20236	1.32187	1.23064
	ko:K08492	comp_31_167390_c1_seq5	STX18; syntaxin 18	1.56017	2.6954	1.31333	0.976831
	ko:K07374	comp_16_173055_c0_seq1	TUBA; tubulin alpha	1.72741	2.91291	1.40909	1.76234
	ko:K07375	comp_16_171879_c0_seq3	TUBB; tubulin beta	1.76796	3.13053	1.25328	2.11486
	ko04142 Lysosome
	ko:K12373	comp_31_155874_c0_seq1	HEXA_B; hexosaminidase [EC:3.2.1.52]	1.95941	2.51567	Inf	Inf
	ko:K01369	comp_31_164065_c1_seq1	LGMN; legumain [EC:3.4.22.34]	0.626336	2.43579	0.963271	4.97678
	ko:K01363	comp_31_178779_c0_seq1	CTSB; cathepsin B [EC:3.4.22.1]	Inf	Inf	Inf	NA
	ko:K12403	comp_31_148772_c0_seq1	AP4S1; AP-4 complex subunit sigma-1	2.36202	2.60168	0.831251	0.722953
	ko04146 Peroxisome
	ko:K13348	comp_31_169494_c0_seq3	MPV17; protein Mpv17	0.772422	0.776204	2.18181	0.547078
	ko:K03781	comp_31_168938_c1_seq1	katE, CAT, catB, srpA; catalase [EC:1.11.1.6]	1.27037	0.735163	2.17751	0.786893
	ko:K07513	comp_16_177871_c0_seq1	ACAA1; acetyl-CoA acyltransferase 1 [EC:2.3.1.16]	1.90843	2.06028	2.1601	2.44546
	ko:K03781	comp_31_167344_c0_seq1	katE, CAT, catB, srpA; catalase [EC:1.11.1.6]	0.69638	1.05966	1.74228	3.51745
	ko:K13348	comp_31_151353_c1_seq1	MPV17; protein Mpv17	2.39669	2.04721	0.789057	0.830818
	ko:K01897	comp_31_167286_c0_seq2	ACSL, fadD; long-chain acyl-CoA synthetase [EC:6.2.1.3]	2.9145	0.789695	2.22694	1.19163
	ko:K13335	comp_31_153781_c0_seq5	PEX16; peroxin-16	1.29864	6.26907	0.494207	1.15752
	ko:K00830	comp_16_182268_c1_seq1	AGXT; alanine-glyoxylate transaminase / serine-glyoxylate transaminase / serine-pyruvate transaminase [EC:2.6.1.44 2.6.1.45 2.6.1.51]	0.674429	0.423022	0.979003	0.554824
	ko04140 Regulation of autophagy
	ko:K07198	comp_16_178839_c0_seq28	PRKAA, AMPK; 5'-AMP-activated protein kinase, catalytic alpha subunit [EC:2.7.11.11]	0.813035	0.519067	0.393672	0.911995
